# Supplementary material for: Comprehensive Analysis of LincRNAs in Classical and Basal-Like Subtypes of Pancreatic Cancer
Source: Cancers (Basel). 2020 Jul 27;12(8):2077. doi: 10.3390/cancers12082077 (PMC7464731; doi:10.3390/cancers12082077)
Supplement: Supplementary file 1 [file cancers-12-02077-s001.zip]

Archive with 14 entries (13 files):
- Supplementary Material/
- Supplementary Material/Supplementary Figures.pdf
- Supplementary Material/Table S1.xlsx
- Supplementary Material/Table S10.xlsx
- Supplementary Material/Table S11.xlsx
- Supplementary Material/Table S12.xlsx
- Supplementary Material/Table S2.xlsx
- Supplementary Material/Table S3.xlsx
- Supplementary Material/Table S4.xlsx
- Supplementary Material/Table S5.xlsx
- Supplementary Material/Table S6.xlsx
- Supplementary Material/Table S7.xlsx
- Supplementary Material/Table S8.xlsx
- Supplementary Material/Table S9.xlsx
