# Supplementary material for: Comprehensive Analysis of LincRNAs in Classical and Basal-Like Subtypes of Pancreatic Cancer
Source: Cancers (Basel). 2020 Jul 27;12(8):2077. doi: 10.3390/cancers12082077 (PMC7464731; doi:10.3390/cancers12082077)
Supplement: Supplementary file 1 [file cancers-12-02077-s001.zip › Supplementary Material/Table S1.xlsx]

## Sheet: Tabelle1
id	gene	bio_type	avg_CPM_pancreas	avg_CPM_PAAD_classical	avg_CPM_PAAD_basal	log2FC_panc_vs_classical	FDR_panc_vs_classical	log2FC_panc_vs_basal	FDR_panc_vs_basal	log2FC_classical_vs_basal	FDR_classical_vs_basal	pred_localization
ENSG00000115934	RP11-153K16.2	lincRNA	0.000299004	0.000555274	0.000995024	0.171067	0.478201	0.318238	0.33217	0.181738	1	Cytosol
ENSG00000120055	C10orf95	lincRNA	0.279509	0.921178	0.936527	1.70083	7.80568e-72	1.72816	1.30129e-63	0.0275669	1	Cytosol
ENSG00000122043	LINC00544	lincRNA	0.0057793	0.0263083	0.0269744	1.79213	6.32009e-13	1.79395	1.45802e-11	0.00925177	1	Nuclear
ENSG00000122548	KIAA0087	lincRNA	0.234585	0.0705351	0.0704539	-1.68411	1.49776e-19	-1.68533	7.32659e-16	-0.00207025	1	Nuclear
ENSG00000124915	DKFZP434K028	lincRNA	0.23221	0.604497	0.31607	1.37192	4.38618e-25	0.432321	0.00705439	-0.940815	1.47103e-05	both
ENSG00000125514	LINC00029	lincRNA	0.00459553	0.0035875	0.00391564	-0.185366	0.754966	-0.237955	0.899376	-0.0643932	1	Cytosol
ENSG00000125899	C20orf187	lincRNA	0.000842481	0.0007078	0	0.018697	1	-0.343325	0.477668	-0.468958	0.660603	Nuclear
ENSG00000129816	TTTY1B	lincRNA	0	0	0.000193305	0	1	0.127192	0.535485	0.169126	1	Nuclear
ENSG00000129845	TTTY1	lincRNA	0	0	0	0	1	0	1	0	1	Nuclear
ENSG00000131538	TTTY6	lincRNA	0.000157971	0	0	-0.0968688	1	-0.0944623	1	0	1	Nuclear
ENSG00000132204	LINC00470	lincRNA	0.192037	0.163927	0.0844525	-0.22339	0.624631	-1.15643	0.00422334	-0.938277	0.155472	Nuclear
ENSG00000136315	RP11-84C10.2	lincRNA	0.0424264	0.0339224	0.0434499	-0.334235	0.285456	0.0147073	1	0.354204	0.704556	Nuclear
ENSG00000145063	AC062028.1	lincRNA	0.208837	0.131635	0.0728278	-0.66936	1.3531e-07	-1.50334	1.30527e-23	-0.839827	1.59603e-05	both
ENSG00000146521	LINC01558	lincRNA	0.530216	0.439234	0.369893	-0.277692	0.109337	-0.52061	0.00447112	-0.243344	0.616854	Cytosol
ENSG00000147753	TTTY7	lincRNA	0	0.000460532	0.000367496	0.238439	0.218908	0.180355	0.535485	-0.0698719	1	Nuclear
ENSG00000147761	TTTY7B	lincRNA	0	0	0.000305871	0	1	0.13687	0.535485	0.17943	1	Nuclear
ENSG00000149656	LINC00266-1	lincRNA	0.042588	0.0128719	0.0186059	-1.5545	4.86806e-11	-1.05761	2.65252e-05	0.512081	0.373957	both
ENSG00000152931	PART1	lincRNA	0.16833	0.785489	0.290951	2.19893	2.29307e-28	0.768662	0.00124374	-1.4319	3.51625e-05	both
ENSG00000154537	FAM27C	lincRNA	0.0117121	0.360977	0.291587	4.61589	8.41499e-219	4.3036	9.81791e-170	-0.307058	0.338157	Cytosol
ENSG00000162947	AC007364.1	lincRNA	0.00476721	0.00873961	0.0079476	0.61756	0.0365431	0.466822	0.128732	-0.157372	1	Nuclear
ENSG00000163009	C2orf48	lincRNA	0.0734601	0.268551	0.245506	1.83108	1.69178e-28	1.70969	1.59913e-21	-0.12082	0.99868	Nuclear
ENSG00000163364	LINC01116	lincRNA	0.356234	1.8205	2.56002	2.33743	1.12076e-100	2.82962	2.06796e-132	0.492543	0.0146547	Cytosol
ENSG00000164385	LINC01600	lincRNA	0.0366944	0.0760134	0.083311	0.954117	7.69134e-09	1.09502	9.36237e-10	0.143209	0.950244	Nuclear
ENSG00000168367	LINC00917	lincRNA	0.0289842	0.024928	0.0134594	-0.193454	0.803984	-0.969431	0.0569625	-0.802551	0.442211	both
ENSG00000170161	RP11-262H14.4	lincRNA	1.92433	0.44373	0.471873	-2.11681	2.85284e-154	-2.02186	7.82903e-115	0.0949347	0.799219	both
ENSG00000170590	LINC00266-3	lincRNA	0.000189828	0.00109967	0.00230557	0.448704	0.06882	0.857751	0.00259991	0.494446	0.812733	Cytosol
ENSG00000170983	LINC00208	lincRNA	0.00232302	0.000199571	0	-0.844795	0.00338175	-0.931878	0.013638	-0.135168	1	Nuclear
ENSG00000173727	CMB9-22P13.1	lincRNA	0.112719	0.997505	1.39809	3.11154	5.1696e-169	3.597	5.31742e-206	0.48642	0.0167948	both
ENSG00000173862	RP11-89N17.1	lincRNA	0.0911656	0.0314858	0.0371197	-1.49102	6.04085e-20	-1.27803	9.96339e-13	0.215213	0.738673	Nuclear
ENSG00000175699	LINC00521	lincRNA	0.0123704	0.0066941	0.0128779	-0.754472	0.0488082	0.0593494	0.978538	0.860282	0.217741	Nuclear
ENSG00000175728	C11orf44	lincRNA	0.00177347	0.0354525	0.048155	3.08851	1.84162e-38	3.48745	2.27954e-44	0.422981	0.518332	Nuclear
ENSG00000175746	C15orf54	lincRNA	0.0553742	0.0376732	0.056792	-0.546675	0.0309162	0.0147181	1	0.568278	0.227966	Nuclear
ENSG00000175772	LINC01106	lincRNA	4.19262	1.1133	1.03534	-1.91474	2.20167e-66	-2.01884	3.81771e-58	-0.104223	0.868042	Nuclear
ENSG00000175773	RP11-121M22.1	lincRNA	0.28086	0.277596	0.28204	-0.0224102	0.963257	0.015274	1	0.0377898	1	Cytosol
ENSG00000176075	LINC00302	lincRNA	0.00151535	0.000366553	0.00118534	-0.493825	0.124146	-0.0793963	1	0.510055	0.751898	Nuclear
ENSG00000176320	RP11-404O13.5	lincRNA	0.0116085	0.0438427	0.0322208	1.7032	1.97793e-13	1.2858	5.4644e-07	-0.419719	0.564307	Nuclear
ENSG00000176515	RP5-856G1.2	lincRNA	0.00643565	0.137472	0.0426706	3.93982	3.38945e-60	2.29286	6.457e-18	-1.65211	4.8988e-05	Nuclear
ENSG00000176659	C20orf197	lincRNA	0.107594	0.165074	0.525924	0.597181	0.00279327	2.25433	5.22227e-32	1.66128	4.20471e-09	Nuclear
ENSG00000176728	TTTY14	lincRNA	2.52639	1.07852	0.635316	-1.22681	0.00232331	-1.98728	2.03708e-05	-0.761124	0.401539	Nuclear
ENSG00000176754	LINC00303	lincRNA	0.00477968	0.010697	0.0163464	0.833718	0.00430043	1.38261	4.58228e-06	0.579108	0.475035	Nuclear
ENSG00000177234	LINC01561	lincRNA	0.0131668	0.770503	1.06698	5.60609	1.28003e-158	6.06952	1.91678e-172	0.469338	0.343009	Nuclear
ENSG00000177338	LINC00469	lincRNA	0.0349729	0.120853	0.0364981	1.70305	4.837e-06	0.0440737	0.985615	-1.674	0.024998	Cytosol
ENSG00000177596	RP11-512C24.3	lincRNA	0.00027318	0.0184116	0.00256205	2.93184	1.45511e-14	0.878841	0.00293935	-2.17267	0.024502	Nuclear
ENSG00000177757	FAM87B	lincRNA	0.219455	0.121968	0.141672	-0.822575	1.08945e-11	-0.617089	4.5613e-06	0.206151	0.54712	Nuclear
ENSG00000177788	RP5-1061H20.4	lincRNA	0.49393	0.608373	0.511237	0.300482	0.000345834	0.054649	0.691384	-0.246081	0.122852	Cytosol
ENSG00000178107	RP11-998D10.4	lincRNA	0.00443233	0.00125655	0.00678946	-0.859421	0.0193503	0.453888	0.228983	1.46647	0.00728851	Nuclear
ENSG00000178130	FAM27L	lincRNA	0.000209597	0	0	-0.101975	1	-0.0995379	1	0	1	both
ENSG00000178243	C9orf62	lincRNA	0.00133836	0.000162991	0	-0.494797	0.0452767	-0.58245	0.103917	-0.130059	1	Cytosol
ENSG00000178248	AP000345.1	lincRNA	0.0808154	0.0581001	0.0183598	-0.446145	0.0851546	-1.97632	2.26555e-11	-1.5602	3.28106e-05	Cytosol
ENSG00000178412	RP11-567M16.3	lincRNA	0.0117969	0.00938374	0.00945444	-0.208812	0.546672	-0.300449	0.535485	-0.100277	1	Cytosol
ENSG00000178440	LINC00843	lincRNA	0.428256	0.154937	0.137476	-1.43447	5.40605e-52	-1.61149	3.06687e-50	-0.178177	0.546292	Nuclear
ENSG00000178457	LINC00314	lincRNA	0.00120142	0.000812361	0.000810135	-0.179379	0.859441	-0.130603	1	0.06298	1	Nuclear
ENSG00000178977	LINC00324	lincRNA	1.0886	1.81202	1.62989	0.733836	9.97948e-21	0.581079	3.3171e-11	-0.152782	0.49216	Cytosol
ENSG00000179028	RP11-363G10.2	lincRNA	0.000460314	0.000387737	0	-0.080436	1	-0.272292	0.633755	-0.254652	1	Nuclear
ENSG00000179066	CTD-2527I21.15	lincRNA	3.68947	0.749159	0.485001	-2.29798	1.57168e-36	-2.92271	9.42788e-43	-0.625508	0.0279657	Cytosol
ENSG00000179082	C9orf106	lincRNA	0.139784	0.119803	0.168144	-0.218053	0.281033	0.256638	0.199483	0.476723	0.145059	Nuclear
ENSG00000179136	LINC00670	lincRNA	0.0203221	0.0299609	0.0151203	0.522947	0.103005	-0.369889	0.425657	-0.917501	0.149399	both
ENSG00000179219	LINC00311	lincRNA	0.0231807	0.0104663	0.011056	-1.02593	0.000372099	-0.904564	0.0030421	0.125054	1	Cytosol
ENSG00000179452	GM140	lincRNA	0.000243531	0.000780538	0.00116979	0.286699	0.214804	0.403983	0.122278	0.149424	1	Nuclear
ENSG00000179676	LINC00305	lincRNA	0.015195	0.00753097	0.0093155	-0.828095	0.0179289	-0.540996	0.176255	0.303089	0.950189	Nuclear
ENSG00000179755	CTD-2144E22.5	lincRNA	0.00114218	0.000612723	0	-0.235071	0.612729	-0.515931	0.203484	-0.37093	0.821079	Cytosol
ENSG00000179935	LINC00652	lincRNA	0.12269	0.176448	0.188651	0.512043	1.60894e-06	0.615798	1.14074e-07	0.10436	0.897328	both
ENSG00000180066	C10orf91	lincRNA	0.0678671	0.313244	0.336225	2.15414	1.87864e-29	2.25818	1.49575e-28	0.10524	1	both
ENSG00000180279	MGC45922	lincRNA	0.418361	0.119174	0.0840509	-1.81712	1.03343e-29	-2.28948	6.29608e-35	-0.475955	0.101429	Cytosol
ENSG00000180422	LINC00304	lincRNA	0.144678	0.156565	0.135057	0.115327	0.633793	-0.0831444	0.836421	-0.199258	0.841784	Nuclear
ENSG00000180712	RP11-290F5.2	lincRNA	0.49417	0.387089	0.232856	-0.347996	0.00515145	-1.06702	2.06219e-14	-0.720629	7.84978e-05	Cytosol
ENSG00000180869	LINC01555	lincRNA	0.00211315	0.0291314	0.0156713	2.82257	1.68532e-21	1.9539	6.56375e-10	-0.877043	0.238934	Nuclear
ENSG00000180910	TTTY11	lincRNA	8.94169e-05	0.000358177	0	0.142182	0.423758	-0.0501423	1	-0.249682	1	Nuclear
ENSG00000181798	LINC00471	lincRNA	0.471554	0.149223	0.194605	-1.62236	1.20726e-39	-1.25952	9.03675e-21	0.363774	0.0937559	Cytosol
ENSG00000181908	AP003774.4	lincRNA	1.56507	0.220763	0.24148	-2.82089	2.41266e-84	-2.67402	2.91458e-62	0.146975	0.836509	Nuclear
ENSG00000181995	LINC00301	lincRNA	0.00889475	0.0010045	0.000875663	-1.62523	2.22897e-06	-1.76505	2.63074e-05	-0.202282	1	Cytosol
ENSG00000182021	RP11-381O7.3	lincRNA	0.019614	0.0217514	0.0181961	0.138952	0.661668	-0.103383	0.913466	-0.249334	0.902493	both
ENSG00000182057	OGFRP1	lincRNA	0.389495	0.319851	0.361479	-0.273449	0.00507443	-0.10382	0.418153	0.169897	0.496421	Cytosol
ENSG00000182366	FAM87A	lincRNA	3.41636	0.23549	0.226173	-3.86109	5.39258e-77	-3.91923	6.28987e-61	-0.0586783	1	both
ENSG00000182586	LINC00334	lincRNA	0.0265972	0.038616	0.0372047	0.467159	0.0230005	0.435556	0.0598565	-0.0310694	1	Cytosol
ENSG00000182776	RP11-114H20.1	lincRNA	0.000216726	0.000968453	0.000236372	0.352877	0.126083	0.0260104	1	-0.403986	0.827312	Nuclear
ENSG00000182824	AC008132.15	lincRNA	0.000904404	0.000374289	0.000529167	-0.219764	0.515378	-0.155752	1	0.0756401	1	both
ENSG00000183250	LINC01547	lincRNA	1.03787	1.97693	2.15383	0.925355	4.15358e-31	1.04871	6.99966e-34	0.123437	0.666777	both
ENSG00000183385	TTTY8	lincRNA	0	0	0	0	1	0	1	0	1	Nuclear
ENSG00000183470	FLJ40288	lincRNA	0.000875778	0.00723316	0.0024457	1.60539	7.84041e-07	0.560258	0.125596	-1.1359	0.242873	both
ENSG00000183643	C15orf32	lincRNA	0.00136308	0.00548758	0.00889423	1.09622	7.97175e-05	1.63946	1.0349e-08	0.598498	0.449875	both
ENSG00000183674	LINC00518	lincRNA	0.00130341	0.0364731	0.0958666	3.44384	2.74574e-43	4.7525	1.72455e-81	1.34651	6.90026e-05	both
ENSG00000184115	RP13-1039J1.2	lincRNA	0.186846	0.00221355	0.00232953	-5.3559	8.47675e-50	-5.29222	1.75866e-38	0.0532584	1	both
ENSG00000184224	C11orf72	lincRNA	0.0650278	0.0249982	0.028672	-1.29593	5.8084e-10	-1.11234	1.52413e-06	0.185708	0.944312	Nuclear
ENSG00000184274	LINC00315	lincRNA	0.0830535	0.078069	0.0895038	-0.0907131	0.685594	0.0991069	0.638345	0.191204	0.743235	Nuclear
ENSG00000184856	LINC00308	lincRNA	0.000619768	0.000410233	0.000245659	-0.149411	1	-0.2158	1	-0.0892038	1	Nuclear
ENSG00000184906	AC129778.2	lincRNA	0.00495593	0.00572482	0.00677702	0.173544	0.618945	0.350394	0.287819	0.192697	1	both
ENSG00000184991	TTTY13	lincRNA	0	0.00344144	0.00166282	1.22187	7.67192e-07	0.64222	0.00282979	-0.655322	0.661363	Nuclear
ENSG00000185168	LINC00482	lincRNA	1.75996	2.36478	1.54815	0.423029	0.00101342	-0.185932	0.277948	-0.609157	0.00406823	Nuclear
ENSG00000185186	LINC00313	lincRNA	0.397844	0.0367549	0.0773523	-3.36732	4.69859e-44	-2.33446	1.7846e-20	1.04339	0.00155959	both
ENSG00000185433	LINC00158	lincRNA	0.0334061	0.0276148	0.0245741	-0.210722	0.499519	-0.395577	0.237893	-0.189927	1	both
ENSG00000185700	TTTY8B	lincRNA	0	0	0	0	1	0	1	0	1	Nuclear
ENSG00000185847	LINC01405	lincRNA	0.0134643	0.00510338	0.00925124	-1.066	0.0127812	-0.432848	0.477757	0.67543	0.53041	both
ENSG00000185904	LINC00839	lincRNA	0.27349	0.797219	0.907935	1.52711	5.26377e-30	1.71898	6.28257e-33	0.192231	0.733798	Cytosol
ENSG00000186369	LINC00643	lincRNA	1.70722	3.99121	3.84837	1.22349	8.82582e-10	1.17059	8.52663e-08	-0.0528785	1	both
ENSG00000186825	C2orf27B	lincRNA	0.787278	0.0212118	0.0174275	-5.1552	4.30254e-113	-5.42997	9.81259e-94	-0.288919	0.808402	Nuclear
ENSG00000186960	LINC01551	lincRNA	0.00286294	0.007077	0.00469978	0.910584	0.00493381	0.475161	0.213255	-0.464766	0.772117	both
ENSG00000187012	LINC00207	lincRNA	0.00119423	0.00204337	0.00310466	0.298896	0.406769	0.609393	0.0604824	0.363683	0.906835	both
ENSG00000187013	C17orf82	lincRNA	0.122209	0.438669	0.375615	1.81088	1.74524e-36	1.58768	7.89529e-24	-0.223043	0.687177	Cytosol
ENSG00000187185	CTD-2600O9.1	lincRNA	1.83219	0.553031	0.536731	-1.7331	2.06125e-32	-1.7682	3.57308e-27	-0.0352472	1	both
ENSG00000188511	C22orf34	lincRNA	0.544283	1.15513	1.40503	1.07503	8.07037e-28	1.35788	4.79626e-38	0.283089	0.179779	both
ENSG00000188585	LINC00083	lincRNA	0.000449702	0.00687349	0.00185902	1.65768	8.69732e-09	0.539861	0.100652	-1.22557	0.10352	Nuclear
ENSG00000188825	LINC00910	lincRNA	3.87352	1.95008	2.14913	-0.989379	5.79908e-54	-0.847571	3.4532e-33	0.141831	0.322577	both
ENSG00000189149	CRYM-AS1	lincRNA	0.261742	0.194062	0.205934	-0.43305	8.44628e-05	-0.345392	0.0052311	0.0878282	0.942429	both
ENSG00000189196	LINC00994	lincRNA	0.0760156	0.0172899	0.0273217	-2.02271	1.57263e-21	-1.41034	2.45351e-10	0.626374	0.128621	Nuclear
ENSG00000189229	AC069277.2	lincRNA	0.0940444	0.127276	0.0963665	0.414922	0.233559	0.0387188	1	-0.378085	0.815919	both
ENSG00000189238	LINC00943	lincRNA	0.067892	0.111461	0.114801	0.706335	0.000505144	0.743522	0.000801783	0.0378886	1	both
ENSG00000189275	LINC01164	lincRNA	0.00414896	0.00198246	0.00375167	-0.552692	0.233716	-0.0920171	1	0.516387	0.79236	Nuclear
ENSG00000189419	SPATA41	lincRNA	1.30539	0.346345	0.273609	-1.91953	5.99963e-70	-2.25081	2.02895e-70	-0.332172	0.0884505	Nuclear
ENSG00000196096	AC079610.2	lincRNA	0.0824612	0.0453196	0.0462598	-0.81872	2.87827e-05	-0.810016	0.000265452	0.00781623	1	Nuclear
ENSG00000196243	LINC00615	lincRNA	0.00081419	0.0227326	0.00619474	2.97995	7.61965e-25	1.38798	5.32702e-06	-1.64565	0.00445514	Nuclear
ENSG00000196273	LINC00523	lincRNA	0.00452814	0.00332145	0.0050051	-0.29733	0.536034	-0.0294877	1	0.290381	0.875087	both
ENSG00000196366	C9orf163	lincRNA	0.801197	0.342572	0.277677	-1.21989	7.14874e-23	-1.52125	1.78447e-26	-0.302148	0.252405	Cytosol
ENSG00000196421	LINC00176	lincRNA	2.16498	0.934076	0.903801	-1.21322	1.42646e-28	-1.25849	8.73886e-25	-0.0453569	1	both
ENSG00000196589	CTB-25J19.1	lincRNA	0	0	0	0	1	0	1	0	1	Cytosol
ENSG00000196634	LUADT1	lincRNA	0.00354906	0.00333188	0.00102806	-0.0675474	1	-0.726528	0.0673226	-0.767314	0.262488	Nuclear
ENSG00000196741	LINC01560	lincRNA	1.0608	1.45335	1.53381	0.451765	8.7945e-15	0.531191	6.40087e-17	0.0794845	0.729623	Cytosol
ENSG00000196758	AC079612.1	lincRNA	0.00121666	0.019858	0.022021	2.68914	2.52001e-25	2.76056	2.73051e-24	0.0949457	1	Nuclear
ENSG00000196979	RP11-88G17.6	lincRNA	0.0110482	0.0633603	0.101063	2.25582	1.70292e-28	2.90059	2.65292e-43	0.655083	0.0813478	Nuclear
ENSG00000197176	RP11-76E12.1	lincRNA	0.000793163	0.00155009	0.00159029	0.350269	0.356348	0.229196	0.528076	-0.148111	1	both
ENSG00000197180	CH17-340M24.3	lincRNA	0.315673	2.65825	2.42196	3.06421	0	2.93207	7.87452290652158e-316	-0.131922	0.56168	Cytosol
ENSG00000197210	KB-1592A4.15	lincRNA	0.0197971	0.000608303	0.00103137	-2.85431	2.11631e-19	-2.57961	9.41245e-13	0.313601	0.915508	Nuclear
ENSG00000197251	LINC00336	lincRNA	0.0574274	0.162702	0.146401	1.4572	4.28846e-18	1.30981	1.33525e-12	-0.147039	0.940373	Nuclear
ENSG00000197291	RAMP2-AS1	lincRNA	1.13205	0.480952	0.503097	-1.22583	2.5661e-27	-1.16371	3.19753e-20	0.0620958	1	both
ENSG00000197308	GATA3-AS1	lincRNA	0.004229	0.105205	0.12599	3.96946	1.32496e-65	4.20721	8.39809e-68	0.251379	0.830161	Cytosol
ENSG00000197322	C17orf102	lincRNA	0.0070883	0.0228215	0.0140857	1.41351	1.97323e-07	0.794825	0.0108425	-0.632684	0.371364	Nuclear
ENSG00000197332	CTC-499B15.5	lincRNA	0	0.198407	0.185992	6.35299	0	6.23312	1.46222e-303	-0.0841314	0.902493	Nuclear
ENSG00000197445	C16orf47	lincRNA	0.0240684	0.0745423	0.0657497	1.50338	4.35455e-18	1.32301	3.5456e-12	-0.179883	0.885596	Cytosol
ENSG00000197462	AC005276.1	lincRNA	0.00189018	0.000363127	0.00164477	-0.61245	0.0949541	-0.116941	1	0.596129	0.62776	Cytosol
ENSG00000197503	LINC00477	lincRNA	0.00181649	0.00574853	0.000725825	0.87602	0.00333011	-0.488845	0.292018	-1.56382	0.00605091	Cytosol
ENSG00000197595	ATP11AUN	lincRNA	0.0215864	0.0233084	0.0139392	0.0689261	0.807685	-0.502251	0.0938966	-0.588281	0.239702	Cytosol
ENSG00000197813	CTC-301O7.4	lincRNA	1.93377	0.279323	0.281646	-2.78629	4.21896e-124	-2.76245	8.85487e-94	0.0236394	1	both
ENSG00000198106	RP11-231C14.7	lincRNA	0.840045	0.433848	0.312764	-0.948542	4.51959e-17	-1.41391	6.40892e-28	-0.466289	0.0123537	Nuclear
ENSG00000198221	MLLT4-AS1	lincRNA	3.30363	1.3554	1.06254	-1.28642	6.13086e-42	-1.6349	1.53143e-51	-0.348712	0.0265537	Cytosol
ENSG00000198454	PRR31	lincRNA	0.00876204	0.00939981	0.00739342	0.0947845	0.853833	-0.252477	0.762038	-0.371128	0.88715	Nuclear
ENSG00000198468	FLVCR1-AS1	lincRNA	0.998171	1.68324	1.35067	0.751942	3.91957e-12	0.436649	0.000457958	-0.315392	0.168748	both
ENSG00000198547	C20orf203	lincRNA	0.219316	0.132169	0.153276	-0.712	6.03612e-05	-0.499124	0.0127465	0.213596	0.766842	Nuclear
ENSG00000198590	C3orf35	lincRNA	2.0076	0.655099	0.693298	-1.61261	3.57325e-46	-1.53051	5.50219e-34	0.0820902	0.96346	both
ENSG00000198685	LINC01565	lincRNA	0.0503515	0.00517745	0.00589982	-2.76771	9.34788e-22	-2.65788	3.82407e-16	0.108116	1	Nuclear
ENSG00000203266	RP11-560A15.3	lincRNA	0.000876517	0.00182171	0.00168283	0.355466	0.264451	0.347133	0.370329	0.00119925	1	Nuclear
ENSG00000203279	RP11-498P14.5	lincRNA	0.148421	0.131254	0.147028	-0.183516	0.276045	-0.0057529	1	0.178559	0.77245	Cytosol
ENSG00000203334	RP11-25I9.3	lincRNA	0.00297684	0.000615747	0.000190214	-0.852325	0.0256432	-1.02001	0.00685137	-0.228452	1	Nuclear
ENSG00000203356	LINC01562	lincRNA	0.0802879	0.0384292	0.0365923	-1.0529	4.70522e-09	-1.05331	4.99724e-08	-0.0011912	1	Nuclear
ENSG00000203364	RP11-370F5.4	lincRNA	0.0457897	0.0230649	0.0197171	-0.93684	2.95649e-05	-1.07796	1.15732e-05	-0.145972	0.983075	Nuclear
ENSG00000203386	LINC01317	lincRNA	0.00268761	0.0094663	0.013546	1.24837	9.19333e-07	1.64135	3.93584e-10	0.422563	0.554063	Nuclear
ENSG00000203402	RP11-571E6.3	lincRNA	0.000573831	0.000725155	0.000930808	0.0832133	0.942088	0.176988	0.703803	0.118872	1	Nuclear
ENSG00000203434	RP11-163F15.1	lincRNA	0.00289297	0.00286779	0.00339142	0.0347556	1	0.15933	0.787568	0.140835	1	Nuclear
ENSG00000203496	RP11-291L22.4	lincRNA	0.0104609	0.00333935	0.00266902	-1.08011	0.000163139	-1.27715	0.000147263	-0.232891	1	Cytosol
ENSG00000203498	RP11-556O15.1	lincRNA	0.00102373	0.000494716	0.000840594	-0.210323	0.674234	-0.11733	0.978831	0.109809	1	Cytosol
ENSG00000203565	RP13-259N13.2	lincRNA	0.000213026	0.000183659	0.000924026	-0.00170623	1	0.333464	0.195358	0.429928	0.670744	Nuclear
ENSG00000203585	RP11-542B15.1	lincRNA	0.00868406	0.243243	0.268125	4.3466	1.04172e-120	4.47663	1.40349e-117	0.137242	0.971966	Nuclear
ENSG00000203605	RP11-335E6.2	lincRNA	0.00132268	0.00117622	0.000494729	-0.0334347	1	-0.313389	0.465632	-0.348	0.95429	Nuclear
ENSG00000203620	RP11-84A19.2	lincRNA	0.00661806	0.00652377	0.00496504	0.0156355	1	-0.271865	0.632497	-0.312608	0.857817	Nuclear
ENSG00000203635	AC144450.2	lincRNA	0.00239597	0.0164097	0.0536878	1.85379	1.21841e-08	3.4464	9.09271e-24	1.64057	0.0120606	Cytosol
ENSG00000203645	LINC00501	lincRNA	0.0288909	0.304722	0.11453	3.29159	9.88488e-60	1.88768	7.4988e-17	-1.40642	4.6728e-05	Nuclear
ENSG00000203650	LINC01285	lincRNA	0.0560687	0.0655189	0.0610369	0.228386	0.228174	0.141523	0.593535	-0.0874032	1	Cytosol
ENSG00000203684	IBA57-AS1	lincRNA	0.0905691	0.26624	0.325213	1.51306	6.82965e-26	1.7999	6.70741e-32	0.288103	0.462128	Nuclear
ENSG00000203688	RP11-351J23.1	lincRNA	0.269633	0.651174	0.408183	1.2621	1.42592e-20	0.593906	0.000189524	-0.668845	0.00491952	Nuclear
ENSG00000203711	C6orf99	lincRNA	0.37002	0.396437	0.456263	0.107744	0.509784	0.311802	0.0333007	0.204395	0.59342	Cytosol
ENSG00000203721	LINC00862	lincRNA	0.121413	0.0696652	0.0863628	-0.791391	0.000129277	-0.484609	0.0404198	0.308819	0.615186	both
ENSG00000203729	LINC00272	lincRNA	0.0181896	0.00754199	0.00764672	-1.06809	0.000586541	-1.00008	0.00394279	0.0690045	1	Cytosol
ENSG00000203801	LINC00222	lincRNA	0.331967	0.113364	0.0937837	-1.54197	4.12487e-28	-1.81604	2.29661e-29	-0.276371	0.452109	both
ENSG00000203809	LINC00577	lincRNA	0.000574649	8.14209e-05	0	-0.223782	0.539616	-0.273751	0.714244	-0.0760515	1	Cytosol
ENSG00000203864	C1orf137	lincRNA	0.000145604	0.00126421	0.00178602	0.537321	0.00550093	0.807224	0.000505059	0.335652	1	Nuclear
ENSG00000203930	LINC00632	lincRNA	0.131656	0.142986	0.220426	0.133728	0.545321	0.754162	2.76579e-05	0.622815	0.0320026	both
ENSG00000203971	RP13-379L11.2	lincRNA	0.0255801	0.0470425	0.048636	0.799535	0.00110417	0.858803	0.00132045	0.0615553	1	Nuclear
ENSG00000203999	LINC01270	lincRNA	0.140992	0.451665	0.539121	1.64144	4.49983e-38	1.89337	4.17447e-44	0.252684	0.478847	Cytosol
ENSG00000204092	LINC00951	lincRNA	0.0465237	0.0312278	0.0314087	-0.549579	0.0517453	-0.50518	0.0967004	0.0448579	1	Cytosol
ENSG00000204110	RP1-153P14.8	lincRNA	0.00146449	0.0249135	0.0263299	2.81757	3.30741e-23	2.86958	1.29234e-21	0.0735451	1	Cytosol
ENSG00000204117	RP4-640H8.2	lincRNA	0.00366	0.00775785	0.0106701	0.778829	0.0122662	1.11749	0.000785464	0.366436	0.833567	Nuclear
ENSG00000204148	LINC00474	lincRNA	0.000162758	0.000200143	0	-0.000980156	1	-0.0985929	1	-0.130248	1	Nuclear
ENSG00000204187	LINC00619	lincRNA	0.0147038	0.0460248	0.0449344	1.4712	4.09742e-13	1.46282	4.14966e-11	-0.00491132	1	Nuclear
ENSG00000204241	RP11-713P17.3	lincRNA	0.760404	0.504778	0.320039	-0.582186	1.13873e-05	-1.23451	2.90103e-16	-0.653455	0.00154163	both
ENSG00000204250	LINC00587	lincRNA	0	0	0	0	1	0	1	0	1	Nuclear
ENSG00000204277	RP11-219G17.4	lincRNA	0.0496066	0.121123	0.128619	1.19159	2.96425e-10	1.29185	2.69402e-10	0.101765	1	Nuclear
ENSG00000204283	FLJ45079	lincRNA	0.0037012	0.0372888	0.0331779	2.72412	3.35501e-41	2.56586	2.82573e-31	-0.147955	0.94438	Nuclear
ENSG00000204362	RP11-380J14.1	lincRNA	0.00571385	0.262286	0.606534	5.01106	2.30322e-88	6.20513	1.18215e-123	1.20685	0.00342307	Nuclear
ENSG00000204365	C10orf126	lincRNA	0.00342278	0.0372565	0.0399823	2.77519	1.40447e-13	2.85179	6.45276e-13	0.0914655	1	Cytosol
ENSG00000204393	RP11-410N8.4	lincRNA	0.00205283	0.00357022	0.00555924	0.518019	0.139206	0.8713	0.0168022	0.391475	0.857456	Nuclear
ENSG00000204398	RP11-65D24.2	lincRNA	0.00215422	0.00158893	0.00156159	-0.120839	1	-0.121457	1	-0.00105564	1	Nuclear
ENSG00000204446	C9orf170	lincRNA	0.10932	0.0686463	0.076203	-0.696152	6.65613e-05	-0.499614	0.00738315	0.198061	0.841193	Nuclear
ENSG00000204460	AC079586.1	lincRNA	0.00590449	0.00326703	0.00730816	-0.502878	0.275994	0.28315	0.535485	0.85431	0.370794	Nuclear
ENSG00000204464	C1orf195	lincRNA	0.069534	0.0440234	0.0386525	-0.650368	0.000343825	-0.774718	5.5849e-05	-0.126581	0.9178	Nuclear
ENSG00000204566	LINC01552	lincRNA	0.0321334	0.015978	0.0174122	-0.90836	0.000580511	-0.809014	0.00859323	0.100207	1	Nuclear
ENSG00000204588	LINC01123	lincRNA	4.63628	1.0495	0.968133	-2.14249	5.39549e-91	-2.25876	2.65446e-79	-0.11642	0.797751	both
ENSG00000204603	LINC01257	lincRNA	0.0090974	0.0172553	0.0244034	0.766433	0.00882176	1.20428	6.18844e-05	0.453751	0.624381	both
ENSG00000204625	HCG9	lincRNA	0.168231	0.112702	0.0849396	-0.610126	0.000104264	-0.972867	1.17309e-08	-0.365335	0.22993	both
ENSG00000204684	RP5-1004I9.1	lincRNA	0.00451231	0.00391336	0.00399518	-0.185743	0.84842	-0.126767	1	0.0642786	1	both
ENSG00000204709	LINC01556	lincRNA	0.0069539	0.144245	0.10676	3.89778	2.08642e-65	3.47146	4.49368e-47	-0.419974	0.537241	Cytosol
ENSG00000204754	CTC-281M20.1	lincRNA	8.80936e-05	0.000565364	0.000382692	0.2685	0.181442	0.167937	0.876023	-0.121439	1	Nuclear
ENSG00000204792	LINC01291	lincRNA	1.18519	1.97983	1.32531	0.738746	0.0200423	0.160687	0.740915	-0.578264	0.528169	both
ENSG00000204802	RP11-111F5.4	lincRNA	0.0172984	0.00931026	0.0137561	-0.797196	0.00963264	-0.316437	0.45691	0.502758	0.486283	both
ENSG00000204814	RP11-160N1.10	lincRNA	0.000369816	0.00142663	0.000327557	0.477747	0.110517	0.00856631	1	-0.566878	0.647823	Cytosol
ENSG00000204904	LINC01545	lincRNA	0.127308	0.0508311	0.0427867	-1.29515	8.36266e-18	-1.48251	1.40867e-18	-0.190599	0.730211	Cytosol
ENSG00000204929	AC074391.1	lincRNA	0.0801817	0.122916	0.118166	0.619854	7.7094e-05	0.561297	0.00137756	-0.0584791	1	both
ENSG00000204990	RP5-842K16.1	lincRNA	0.0290415	0.0111245	0.0125069	-1.21707	0.00140473	-1.05921	0.0148322	0.16185	1	Nuclear
ENSG00000205015	RP11-46C24.3	lincRNA	0.00447771	0.0033594	0.00332833	-0.256524	0.624132	-0.281447	0.739379	-0.0322428	1	Nuclear
ENSG00000205037	RP11-863P13.4	lincRNA	0.0961866	0.118302	0.172162	0.302289	0.190347	0.835405	0.000199781	0.535711	0.228922	both
ENSG00000205056	RP11-693J15.5	lincRNA	0.15371	0.498628	0.702628	1.67799	5.73484e-14	2.1692	3.35937e-20	0.492148	0.407444	Nuclear
ENSG00000205106	DKFZp779M0652	lincRNA	0.172617	0.164841	0.134923	-0.0810515	0.72155	-0.361424	0.0340972	-0.281625	0.414966	Cytosol
ENSG00000205174	C7orf66	lincRNA	0.000206016	0.00129867	0.000995039	0.447757	0.115318	0.290491	0.332859	-0.185996	1	Nuclear
ENSG00000205181	LINC00654	lincRNA	3.96261	3.43204	3.39879	-0.205687	0.0251043	-0.219874	0.0325098	-0.0141926	1	Nuclear
ENSG00000205293	LINC01602	lincRNA	0.00745618	0.160294	0.1712	4.02907	1.00678e-21	4.12555	4.10264e-21	0.105573	1	Nuclear
ENSG00000205300	RP11-352D3.2	lincRNA	0.00124887	0.00825839	0.0105756	1.55228	1.26815e-08	1.79429	4.84192e-10	0.27203	0.908416	Nuclear
ENSG00000205325	AC005863.1	lincRNA	0.00163708	0.00402128	0.0166598	0.615291	0.0591488	2.15995	4.30963e-10	1.65205	0.0121122	Nuclear
ENSG00000205334	LINC01460	lincRNA	0.0310799	0.037981	0.0940854	0.281727	0.294735	1.53071	2.1012e-11	1.26283	0.00026032	Nuclear
ENSG00000205444	RP4-529N6.1	lincRNA	0.00259068	0.0160974	0.0323319	1.9324	4.76341e-12	2.78892	9.88846e-22	0.893315	0.100758	Cytosol
ENSG00000205452	RP11-812E19.3	lincRNA	0.00152595	0.000170911	0.000225821	-0.510302	0.188609	-0.471405	0.416493	0.038667	1	Nuclear
ENSG00000205562	RP11-497E19.1	lincRNA	1.44202	0.417774	0.410868	-1.79516	5.04542e-45	-1.80356	5.90005e-37	-0.00855622	1	Cytosol
ENSG00000205611	LINC01597	lincRNA	0.431388	0.763522	0.445753	0.820576	1.77037e-05	0.0490203	0.936248	-0.772337	0.0265934	Nuclear
ENSG00000205622	AF064858.6	lincRNA	0.0440939	0.274396	0.205063	2.5543	1.08221e-48	2.14065	1.30723e-29	-0.413179	0.356133	both
ENSG00000205628	LINC01446	lincRNA	0.050069	0.0684647	0.0753362	0.431207	0.34381	0.56328	0.24235	0.133683	1	Nuclear
ENSG00000205632	LINC01310	lincRNA	0.0109836	0.0607467	0.0167312	2.2109	4.32204e-14	0.492395	0.210971	-1.74772	0.00146594	Nuclear
ENSG00000205634	LINC00898	lincRNA	0.00125247	0.00518546	0.00451302	1.04242	0.0015473	0.912772	0.0112673	-0.127794	1	Nuclear
ENSG00000205636	LINC00583	lincRNA	0	0.000199571	0.000237961	0.100048	0.624132	0.127222	0.535485	0.0389088	1	Nuclear
ENSG00000205653	RP3-416J7.5	lincRNA	0.000823235	0.000197972	0.000861276	-0.30831	0.536724	-0.0388563	1	0.334928	0.904522	Nuclear
ENSG00000205662	RP11-706O15.7	lincRNA	0.167771	0.0645721	0.0599349	-1.34112	0.00383915	-1.4392	0.00649978	-0.099857	1	Cytosol
ENSG00000205663	RP11-706O15.5	lincRNA	0.483393	0.234752	0.276442	-1.03338	0.0200787	-0.798729	0.123891	0.23506	1	both
ENSG00000205682	RP11-798L4.1	lincRNA	0.0105069	0.00323376	0.00641556	-1.12808	0.0034517	-0.47008	0.385391	0.715024	0.447496	Nuclear
ENSG00000205745	AC083864.4	lincRNA	0.00928323	0.00239333	0.00344022	-1.19766	0.00191085	-0.947815	0.0410993	0.268198	1	Cytosol
ENSG00000205786	LINC01531	lincRNA	0.0491917	0.0340271	0.0310395	-0.49591	0.0319751	-0.630942	0.0169017	-0.138504	1	both
ENSG00000205791	LOH12CR2	lincRNA	1.16857	0.636853	0.69712	-0.874807	4.49046e-27	-0.736858	1.55311e-16	0.138025	0.565843	Cytosol
ENSG00000205830	AC024132.1	lincRNA	0.000584402	0.000804041	0	0.0687747	0.941547	-0.259556	0.660524	-0.4177	0.650868	Nuclear
ENSG00000205837	LINC00487	lincRNA	0.151542	0.248064	0.163191	0.704445	0.00031105	0.106504	0.737564	-0.599657	0.126799	both
ENSG00000205866	FAM99A	lincRNA	0.00338663	0.0060278	0.00457918	0.500398	0.152749	0.258874	0.573203	-0.258495	1	Nuclear
ENSG00000205930	C21orf62-AS1	lincRNA	0.890127	0.691395	0.520004	-0.368843	2.74463e-05	-0.770063	1.96618e-15	-0.401682	0.00347069	both
ENSG00000205959	RP11-689P11.2	lincRNA	2.50198	0.856079	0.677159	-1.54679	5.89036e-49	-1.88285	2.89952e-55	-0.336412	0.0654918	both
ENSG00000205971	AC074389.6	lincRNA	0.0026834	0.000579154	0.00181418	-0.706526	0.0263517	-0.237717	0.836711	0.553051	0.447352	Nuclear
ENSG00000206028	CTA-373H7.7	lincRNA	0.00912987	0.0144189	0.0183832	0.590283	0.0304305	0.842235	0.00174082	0.262809	0.817543	Nuclear
ENSG00000206062	RP13-212L9.1	lincRNA	0.0016171	0.000660162	0.000158435	-0.379354	0.302626	-0.566685	0.0736577	-0.242544	1	Nuclear
ENSG00000206129	CTD-2008L17.2	lincRNA	0.0293616	0.0486667	0.0560041	0.69329	0.0357264	0.883586	0.0129845	0.193718	1	both
ENSG00000206140	TMEM191C	lincRNA	0.195988	0.224226	0.234197	0.189244	0.140553	0.252589	0.0676581	0.0635844	1	both
ENSG00000206142	KB-1183D5.13	lincRNA	0.00480045	0.00105368	0.00034865	-1.03402	0.00211463	-1.29281	4.3709e-05	-0.337706	0.929031	both
ENSG00000206187	RP11-1084I9.1	lincRNA	0.00237029	0.00477467	0.00496663	0.559975	0.151034	0.599587	0.148611	0.0503426	1	Nuclear
ENSG00000206532	RP11-553A10.1	lincRNA	0.0486855	0.149982	0.126323	1.58803	1.62598e-22	1.32925	1.66668e-13	-0.258851	0.668823	both
ENSG00000206567	AC022007.5	lincRNA	1.15899	1.3335	1.45111	0.19833	0.00956982	0.324209	7.90237e-05	0.12595	0.575643	both
ENSG00000207955	MIR219A2	lincRNA	0.0371502	0.00552899	0.00721233	-2.29849	4.0168e-19	-2.03703	4.47022e-13	0.271375	0.890214	Cytosol
ENSG00000212663	RP1-122K4.3	lincRNA	0.0903935	0.0365794	0.0240872	-1.3059	1.32819e-13	-1.80942	5.73832e-19	-0.515656	0.149906	Nuclear
ENSG00000212743	RP11-563J2.3	lincRNA	0.749948	0.563852	0.417906	-0.414201	0.00494769	-0.845369	1.99205e-07	-0.431793	0.106966	Nuclear
ENSG00000212766	EWSAT1	lincRNA	0.0471828	0.199364	0.120764	2.00322	3.24759e-26	1.30505	9.21001e-10	-0.699689	0.0620927	both
ENSG00000212855	TTTY2	lincRNA	0.000382928	0.000175171	0	-0.14036	1	-0.234861	0.764521	-0.130235	1	Nuclear
ENSG00000212856	TTTY2B	lincRNA	7.61271e-05	0.00015336	0	0.0486245	0.999193	-0.0501362	1	-0.13022	1	Nuclear
ENSG00000212930	RP11-414H23.2	lincRNA	0.00058763	0.00232189	0.00451723	0.624105	0.0238581	1.17248	0.000146258	0.630894	0.562819	Nuclear
ENSG00000212939	RP1-29C18.10	lincRNA	0.0151452	0.0488439	0.0463317	1.57037	8.62507e-10	1.4863	1.29105e-07	-0.0817394	1	Nuclear
ENSG00000213057	C1orf220	lincRNA	0.122865	0.877078	0.658286	2.81345	2.1922e-131	2.39838	1.26353e-80	-0.414814	0.074615	both
ENSG00000213062	RP1-206D15.6	lincRNA	1.67669	0.394777	0.416216	-2.06163	2.25823e-87	-1.99733	9.79842e-66	0.064222	0.983992	Cytosol
ENSG00000213121	RP11-306O13.1	lincRNA	0.000859924	0.00115944	0.000246416	0.13718	0.893479	-0.324032	0.768365	-0.581238	0.559093	Nuclear
ENSG00000213279	RP1-29C18.9	lincRNA	0.178689	0.16191	0.168484	-0.153487	0.393517	-0.0897661	0.724175	0.0639279	1	Nuclear
ENSG00000213468	FIRRE	lincRNA	2.16012	0.513928	0.460934	-2.07315	1.26633e-37	-2.21929	5.87616e-34	-0.146463	0.868325	Cytosol
ENSG00000213793	ZNF888	lincRNA	0.576988	1.05979	0.849899	0.874426	1.06654e-22	0.556126	3.72815e-08	-0.318448	0.0620654	Cytosol
ENSG00000213863	XX-C2158C12.2	lincRNA	0.0144506	0.00114245	0.000480857	-2.24438	1.98669e-12	-2.5469	1.95095e-12	-0.401908	0.932713	Cytosol
ENSG00000213888	LINC01521	lincRNA	0.427327	0.515855	0.608878	0.274376	0.0017142	0.507103	2.74206e-08	0.23303	0.154864	Cytosol
ENSG00000214039	RP11-474D1.3	lincRNA	0.00367156	0.0628394	0.0162997	3.42404	1.15733e-23	1.61332	9.97695e-06	-1.8335	0.00687989	Nuclear
ENSG00000214043	RP5-944M2.3	lincRNA	1.40327	0.107699	0.0528489	-3.69298	1.51681e-72	-4.66396	3.38137e-79	-0.980106	0.000460135	Nuclear
ENSG00000214145	LINC00887	lincRNA	0.420903	0.636463	0.904466	0.583139	0.000334403	1.0895	1.37193e-10	0.506866	0.106077	both
ENSG00000214146	RP11-699L21.1	lincRNA	0.0730384	0.0681505	0.0728102	-0.103614	0.704266	0.00934002	1	0.114026	1	Nuclear
ENSG00000214324	C3orf56	lincRNA	0.00569227	0.00426334	0.00977641	-0.27689	0.657535	0.643704	0.088946	0.993855	0.178662	Nuclear
ENSG00000214347	CTB-180A7.8	lincRNA	0.00300087	0.00368408	0.00351677	0.226281	0.54069	0.0431535	0.801836	-0.2058	1	both
ENSG00000214381	LINC00488	lincRNA	0.00530646	0.0106401	0.00702168	0.762173	0.0327262	0.278981	0.54613	-0.508329	0.740976	Nuclear
ENSG00000214407	RP11-221J22.1	lincRNA	0.000116894	0.00312117	0.0082471	1.14055	3.86515e-07	2.03833	1.84394e-15	1.0017	0.0378363	Nuclear
ENSG00000214546	AC087491.2	lincRNA	0.0435621	0.331741	0.138013	2.8707	2.48288e-56	1.63202	2.10431e-15	-1.24077	4.1242e-05	Cytosol
ENSG00000214614	RP11-989E6.3	lincRNA	0.0017113	0	0	-0.697479	0.0440461	-0.684108	0.103078	0	1	Nuclear
ENSG00000214650	RP11-83B20.1	lincRNA	0.192777	0.175848	0.204983	-0.130736	0.500116	0.0936627	0.688777	0.225144	0.651242	Nuclear
ENSG00000214691	AC104654.1	lincRNA	0.00408911	1.36699	0.0480962	7.75019	3.35037e-82	2.96785	5.32432e-15	-4.78629	1.55537e-11	Nuclear
ENSG00000214797	RP11-1036E20.9	lincRNA	0.0805753	0.0831082	0.100172	0.047453	0.976907	0.309579	0.408217	0.264005	0.903944	Nuclear
ENSG00000214803	RP11-37N22.1	lincRNA	0.0227622	0.0567633	0.0515401	1.24273	8.03425e-10	1.1214	6.88839e-07	-0.120504	1	Cytosol
ENSG00000214870	AC004540.5	lincRNA	1.75046	0.983095	1.00805	-0.830281	1.4072e-20	-0.793999	1.32737e-15	0.0362657	1	Cytosol
ENSG00000214894	LINC00243	lincRNA	0.0364136	0.174124	0.189455	2.15392	1.76223e-38	2.27101	1.34045e-37	0.119256	1	Nuclear
ENSG00000214900	LINC01588	lincRNA	0.296578	1.53984	1.81674	2.35631	2.68141e-128	2.59328	1.8217e-137	0.237298	0.333884	both
ENSG00000214915	XX-FW80269A6.1	lincRNA	0.00126778	0.00161678	0.00419424	0.133102	0.780917	0.754057	0.0310235	0.70765	0.466999	Cytosol
ENSG00000214942	AC113167.1	lincRNA	0.00014665	0.00163191	0.00247766	0.730775	0.00179931	0.971455	0.000123282	0.293206	0.871552	Nuclear
ENSG00000214955	AP000318.2	lincRNA	0.0205704	0.0357791	0.0450848	0.733712	0.000334258	1.04442	1.21325e-06	0.317125	0.595229	Cytosol
ENSG00000215014	RP5-832C2.5	lincRNA	0.289235	0.365159	0.364708	0.333123	0.00031685	0.332407	0.00119484	-0.000652442	1	Cytosol
ENSG00000215112	FAM74A1	lincRNA	6.14818e-05	0	0.000154751	-0.049294	1	0.0705053	0.878532	0.160015	1	Nuclear
ENSG00000215117	LINC00588	lincRNA	0.000669284	0.000410373	0.000412204	-0.103936	1	-0.0806429	1	0.0316453	1	Cytosol
ENSG00000215162	LINC00269	lincRNA	0.0125193	0.019548	0.0281097	0.554735	0.0858389	1.0139	0.00194991	0.472428	0.655653	Nuclear
ENSG00000215231	LINC01020	lincRNA	0.000679872	0.00080916	0.0007226	0.101267	0.856333	0.0563934	1	-0.0532618	1	both
ENSG00000215241	RP11-266K4.9	lincRNA	1.26793	0.516287	0.559474	-1.28734	3.99647e-27	-1.17028	9.92291e-19	0.117099	0.862504	both
ENSG00000215244	RP11-563J2.2	lincRNA	1.003	0.734245	0.520715	-0.453466	0.00112099	-0.947484	9.36237e-10	-0.494578	0.0346216	Nuclear
ENSG00000215374	FAM66B	lincRNA	0.490715	0.346923	0.345965	-0.491386	1.51481e-05	-0.495046	9.52251e-05	-0.00374095	1	both
ENSG00000215386	MIR99AHG	lincRNA	0.744705	2.08626	1.73388	1.48182	1.31446e-52	1.21682	7.22343e-30	-0.265011	0.239895	both
ENSG00000215483	LINC00598	lincRNA	0.0492242	0.190684	0.185838	1.9061	9.76913e-56	1.86882	4.08932e-46	-0.0361051	1	Nuclear
ENSG00000215560	TTTY5	lincRNA	0	0	0	0	1	0	1	0	1	Nuclear
ENSG00000215808	LINC01139	lincRNA	0.263299	0.129634	0.235682	-1.01125	0.000703516	-0.149719	0.774642	0.864459	0.0877319	Cytosol
ENSG00000215859	RP6-74O6.2	lincRNA	0.0010392	0.315647	0.221405	6.52164	0	5.99231	8.78236e-247	-0.504715	0.0146392	Nuclear
ENSG00000215866	LINC01356	lincRNA	0.0156065	0.177221	0.188217	3.31222	4.81579e-73	3.40013	1.22382e-69	0.092796	1	Cytosol
ENSG00000215881	RP11-65D24.1	lincRNA	0.000305684	0	0.000219575	-0.189634	0.756357	-0.0583996	1	0.168721	1	Nuclear
ENSG00000217258	AC007249.3	lincRNA	0.115216	0.0978095	0.0587835	-0.244054	0.106439	-0.938386	1.90204e-09	-0.70029	0.000951735	Nuclear
ENSG00000217455	AC091801.1	lincRNA	0.0743312	0.102744	0.148358	0.463437	0.0533928	0.96197	8.07942e-05	0.501372	0.3516	both
ENSG00000217702	RP11-287D1.4	lincRNA	0.116008	0.0972398	0.0659763	-0.254537	0.324466	-0.795778	0.00201084	-0.54577	0.236209	Cytosol
ENSG00000217825	AC099552.4	lincRNA	0.00455503	0.00738832	0.0160683	0.586652	0.20028	1.41092	0.0014146	0.866845	0.448323	Cytosol
ENSG00000218357	LL22NC03-75H12.2	lincRNA	0.00778406	0.299195	0.181697	4.90678	9.58171e-76	4.19245	5.98491e-52	-0.70743	0.251222	Nuclear
ENSG00000218672	AC008060.7	lincRNA	0.00505232	0.00194519	0.00131089	-0.768246	0.0920145	-0.876205	0.0661444	-0.132762	1	Nuclear
ENSG00000218839	FAM138C	lincRNA	0.00198555	0	0	-0.856474	0.00914661	-0.840306	0.0300014	0	1	Nuclear
ENSG00000219445	RP11-3B12.3	lincRNA	0.000719287	0.00175659	0.00173591	0.400753	0.205525	0.373648	0.185712	-0.0262091	1	Nuclear
ENSG00000219926	RP11-394A14.2	lincRNA	0.00591048	0.00234768	0.0053541	-0.719708	0.0837466	-0.0497882	1	0.73916	0.481763	both
ENSG00000220161	FLJ35934	lincRNA	0.045162	0.0633665	0.0574375	0.446909	0.0206937	0.322664	0.146877	-0.124954	1	Cytosol
ENSG00000220256	AC093802.1	lincRNA	0.00405856	0.00323141	0.00716015	-0.182305	0.887536	0.578131	0.106024	0.83518	0.286747	Cytosol
ENSG00000220702	RP1-32I10.10	lincRNA	0.00206117	0.0192932	0.0326475	2.28873	5.8971e-17	2.9036	5.81872e-24	0.64597	0.305528	Nuclear
ENSG00000220908	RP11-127B16.1	lincRNA	0.0326817	0.0179077	0.0104997	-0.773323	0.0560692	-1.40357	0.00132632	-0.657645	0.507155	Cytosol
ENSG00000221571	RNU6ATAC35P	lincRNA	0.0375786	0.0215166	0.0173819	-0.76339	0.00164681	-0.96903	0.000164386	-0.212527	0.860163	Nuclear
ENSG00000221845	C7orf65	lincRNA	0.00304816	0.0123295	0.107261	1.49147	1.38729e-05	4.34821	1.80255e-34	2.92202	3.48069e-07	Nuclear
ENSG00000221949	LINC01465	lincRNA	0.374375	0.490424	0.509495	0.382566	3.63966e-05	0.446657	1.18232e-05	0.0642417	1	Cytosol
ENSG00000221953	C1orf229	lincRNA	0.476531	0.197753	0.208535	-1.27368	1.83911e-33	-1.19267	1.74226e-24	0.0810077	0.967936	Cytosol
ENSG00000222004	C7orf71	lincRNA	0.0269346	0.020776	0.0192772	-0.31057	0.245817	-0.392368	0.162954	-0.0846017	1	Nuclear
ENSG00000222005	LINC01118	lincRNA	0.11999	0.0506731	0.0460837	-1.22983	2.18427e-15	-1.3311	1.25787e-14	-0.103469	0.987852	Nuclear
ENSG00000222022	AC112721.1	lincRNA	0.00319019	0.070014	0.218631	3.66462	1.92747e-57	5.24371	1.40247e-112	1.60195	4.06717e-07	Nuclear
ENSG00000222030	AC007131.1	lincRNA	0.00768072	0.0212274	0.00644121	1.23962	0.00934768	-0.170964	1	-1.47507	0.195535	Nuclear
ENSG00000222031	AC023469.1	lincRNA	0	0.00046339	0.00133446	0.276243	0.186543	0.697683	0.0017013	0.527695	0.745206	Nuclear
ENSG00000222032	AC112721.2	lincRNA	0.00430605	0.135684	0.323068	4.33862	4.1294e-84	5.55273	3.93265e-129	1.23043	0.000183985	Nuclear
ENSG00000222033	LINC01124	lincRNA	0.343182	0.79853	0.562661	1.21106	3.96518e-15	0.707467	6.30634e-05	-0.50394	0.115689	Cytosol
ENSG00000222042	AP000233.4	lincRNA	0.0012873	0.00357445	0.00236637	0.69238	0.0112733	0.343731	0.282859	-0.38716	0.860317	Nuclear
ENSG00000223342	RP3-429O6.1	lincRNA	0.00228376	0.00395963	0.00208511	0.477616	0.200196	0.0555477	1	-0.465714	0.707294	Cytosol
ENSG00000223344	RP11-541F9.1	lincRNA	0	0	0	0	1	0	1	0	1	both
ENSG00000223351	ZNF385D-AS2	lincRNA	0.000313188	0	0.000942528	-0.162794	0.983411	0.323648	0.35209	0.624071	0.42258	Nuclear
ENSG00000223360	AC096559.2	lincRNA	7.00727e-05	0.00044433	0.000211742	0.176457	0.438003	0.0769884	0.877181	-0.11984	1	Nuclear
ENSG00000223373	AC108066.1	lincRNA	0.00148197	0.00302146	0.00387648	0.334301	0.186636	0.627541	0.0316187	0.338024	0.943737	Nuclear
ENSG00000223379	RP11-374M1.4	lincRNA	0.000673225	0.000981227	0.000890192	0.0609327	0.974968	0.066427	0.947985	0.010295	1	Nuclear
ENSG00000223381	RP11-655H13.2	lincRNA	0	0	0	0	1	0	1	0	1	Nuclear
ENSG00000223382	RP5-1125N11.2	lincRNA	0.02578	0.125616	0.0583565	2.18013	1.81787e-27	1.10414	2.27835e-06	-1.08164	0.00225202	both
ENSG00000223387	RP11-408H1.3	lincRNA	0.119746	0.168024	0.128035	0.473419	0.0118884	0.0833223	0.770542	-0.391628	0.408055	Nuclear
ENSG00000223396	RP11-134G8.5	lincRNA	1.9018	1.69304	1.19059	-0.164125	0.0414034	-0.671114	6.60857e-15	-0.507229	7.73842e-06	Nuclear
ENSG00000223400	AP006748.1	lincRNA	0.00041969	0.0265868	0.00649038	3.35471	5.64192e-26	1.63119	1.93415e-07	-1.77094	0.00780425	Nuclear
ENSG00000223401	RP11-211G3.2	lincRNA	0.801618	0.343171	0.365326	-1.22076	4.03138e-15	-1.13419	6.57651e-11	0.0865725	1	Cytosol
ENSG00000223404	LINC00397	lincRNA	0.000284269	0.00838349	0.00334965	1.96248	4.18162e-11	1.01706	0.00051061	-1.00879	0.307627	Nuclear
ENSG00000223410	RP1-191L6.2	lincRNA	4.1347e-05	0.00181593	0.00123785	0.7461	0.00211793	0.563851	0.0420055	-0.194839	1	Nuclear
ENSG00000223414	LINC00473	lincRNA	0.626222	0.816865	0.463131	0.380476	0.0828722	-0.432117	0.105449	-0.81343	0.0292227	Cytosol
ENSG00000223430	AC011243.1	lincRNA	0	0.000438273	0.000226232	0.193569	0.185232	0.127215	0.535485	-0.0805172	1	Nuclear
ENSG00000223432	RP11-62L18.3	lincRNA	0.000550036	0.000678874	0.00301716	0.0398758	1	0.824755	0.00518682	0.93145	0.155093	Cytosol
ENSG00000223438	RP1-171K16.5	lincRNA	0.000444335	0.000858693	0	0.228302	0.475	-0.205936	0.786276	-0.554312	0.480153	Nuclear
ENSG00000223462	RP11-285G1.9	lincRNA	0.0493043	0.0262661	0.0228648	-0.793808	1.35168e-05	-1.01005	2.8413e-06	-0.223127	0.846243	Nuclear
ENSG00000223466	AC064834.2	lincRNA	0.000941531	0.0193945	0.0268988	2.69502	2.58407e-26	3.10693	5.61092e-32	0.446288	0.530757	Nuclear
ENSG00000223469	RP11-344J7.2	lincRNA	0.0014051	0	0.000422823	-0.612064	0.0414969	-0.448969	0.390381	0.194235	1	Nuclear
ENSG00000223470	RP11-490O24.2	lincRNA	0.000376845	0.0017383	0.000710744	0.548335	0.0388004	0.159581	0.868047	-0.458968	0.826565	Nuclear
ENSG00000223473	GS1-124K5.3	lincRNA	0.881895	0.315196	0.305752	-1.46087	3.79043e-58	-1.51831	1.33636e-49	-0.0577558	1	Cytosol
ENSG00000223479	RP4-788P17.1	lincRNA	0	0.000156259	0.000245659	0.100023	0.624132	0.127226	0.535485	0.0389384	1	Nuclear
ENSG00000223485	LINC01615	lincRNA	0.020273	0.604326	1.27074	4.69454	1.75565e-150	5.76038	2.19368e-207	1.07035	0.000148123	Cytosol
ENSG00000223486	AC092198.1	lincRNA	0.0227714	0.0914966	0.0565097	1.87308	5.26356e-12	1.21388	6.03186e-05	-0.662389	0.350962	Cytosol
ENSG00000223504	RP11-542F9.1	lincRNA	0.000471147	0.00062044	0.00152926	0.0562463	0.788648	0.460351	0.141435	0.501545	0.786597	Cytosol
ENSG00000223511	RP13-297E16.4	lincRNA	0.0415474	0.270511	0.366187	2.61201	3.86927e-51	3.04268	1.66068e-62	0.433253	0.294201	Nuclear
ENSG00000223517	AC010723.1	lincRNA	0	0	0.000367496	0	1	0.166707	0.535485	0.214874	1	Nuclear
ENSG00000223530	AC012506.1	lincRNA	0.000154997	0.00127568	0.000424443	0.341636	0.0440512	0.14551	1	-0.237731	0.918717	Nuclear
ENSG00000223536	AC008069.1	lincRNA	0.000168366	0.00153713	0.00105172	0.656538	0.0073221	0.416912	0.101809	-0.277691	1	Nuclear
ENSG00000223546	LINC00630	lincRNA	1.15493	0.964352	1.0769	-0.24704	0.000128167	-0.0942739	0.234399	0.152847	0.264723	Nuclear
ENSG00000223554	AC078851.1	lincRNA	0	0	0	0	1	0	1	0	1	Nuclear
ENSG00000223561	AC003090.1	lincRNA	0.451586	0.293563	0.183634	-0.617418	0.000602393	-1.2894	3.86984e-10	-0.673999	0.0252372	Nuclear
ENSG00000223562	RP11-543B16.3	lincRNA	0	0	0	0	1	0	1	0	1	Nuclear
ENSG00000223573	TINCR	lincRNA	0.556236	0.56008	0.905947	0.0134091	1	0.704213	1.66717e-06	0.691444	0.00144628	both
ENSG00000223581	RP11-393K12.2	lincRNA	0.000452481	0.000352705	0.000457592	-0.0464575	1	0.00829031	1	0.0694103	1	Cytosol
ENSG00000223586	LINC01312	lincRNA	0.00103774	0.00413224	0.00419834	0.928895	0.000922919	0.913713	0.0024856	-0.00413067	1	Nuclear
ENSG00000223587	AY269186.1	lincRNA	7.65997e-05	0.000121229	0.000435385	0.0485927	0.999193	0.19395	0.313521	0.190314	1	Nuclear
ENSG00000223597	CTD-2296D1.5	lincRNA	0.000481704	0.000248555	0.00055832	-0.0972885	1	0.0207379	1	0.142259	1	Nuclear
ENSG00000223617	LINC00370	lincRNA	0.000375588	0.000331007	0.00422781	-0.00162082	1	1.23888	1.82733e-05	1.4661	0.00756543	Nuclear
ENSG00000223623	RP3-425P12.1	lincRNA	0.000229311	0	0.000229038	-0.149	0.960291	-0.0182474	1	0.169151	1	Nuclear
ENSG00000223626	LINC01044	lincRNA	0.000802359	0.000697907	0.0015145	-0.0841918	1	0.258359	0.477174	0.420956	0.830296	Cytosol
ENSG00000223631	LINC01120	lincRNA	0.0047268	0.0116625	0.0227742	0.994281	0.00527829	1.84763	1.72956e-07	0.892212	0.27849	Nuclear
ENSG00000223633	RP11-143A22.1	lincRNA	0.00731831	0.0105272	0.0127449	0.436996	0.147145	0.631188	0.042839	0.204538	0.96647	Nuclear
ENSG00000223634	AC012506.3	lincRNA	0.00122967	0.00262488	0.00141636	0.385822	0.210082	0.0249405	0.943211	-0.416365	0.829065	Nuclear
ENSG00000223641	TTTY17C	lincRNA	0	0	0	0	1	0	1	0	1	Nuclear
ENSG00000223643	RP11-108M9.1	lincRNA	0.00527805	0.00187651	0.00173336	-0.875693	0.0266103	-0.878261	0.0468216	-0.010712	1	both
ENSG00000223646	AC002463.3	lincRNA	0.000662041	0.0773023	0.00443971	4.70951	2.5166e-34	1.17534	0.00035905	-3.63324	2.24673e-06	Cytosol
ENSG00000223647	AL133249.1	lincRNA	0.000919597	0.00254785	0.00358986	0.515442	0.0708985	0.771251	0.00679342	0.298806	0.96988	Nuclear
ENSG00000223660	AC012314.20	lincRNA	0.0131161	0.00328147	0.00419433	-1.45471	7.59035e-06	-1.22111	0.000764088	0.25057	1	Nuclear
ENSG00000223665	CTB-111F10.1	lincRNA	0.00431703	0.00230294	0.00316536	-0.477187	0.222379	-0.259063	0.786358	0.241888	1	Nuclear
ENSG00000223675	RP11-86H7.6	lincRNA	0.00301744	0.0123408	0.00682452	1.43252	1.58439e-08	0.768876	0.0103901	-0.690206	0.243168	Nuclear
ENSG00000223685	LINC00571	lincRNA	0.271928	0.196655	0.181659	-0.451203	6.70398e-05	-0.562483	8.52427e-06	-0.111783	0.882031	Nuclear
ENSG00000223695	RP4-633O19__A.1	lincRNA	0.0195136	0.0582015	0.0581633	1.45829	9.05832e-18	1.46015	1.80984e-15	0.00454218	1	Nuclear
ENSG00000223704	LINC01422	lincRNA	1.15169	0.372693	0.343985	-1.61682	1.64549e-60	-1.7272	8.0913e-55	-0.110734	0.808645	Nuclear
ENSG00000223714	RP5-1172N10.2	lincRNA	0.0146815	0.0662152	0.0755906	1.99356	5.01867e-28	2.19119	4.03064e-30	0.20356	0.835175	Cytosol
ENSG00000223715	LINC01208	lincRNA	0.0392494	0.0164449	0.0171363	-1.18933	2.13258e-05	-1.12702	0.000338405	0.0616552	1	both
ENSG00000223716	RP11-113O24.3	lincRNA	0.00628448	0.00381472	0.00346403	-0.463979	0.254909	-0.575308	0.210971	-0.129704	1	Cytosol
ENSG00000223720	RP5-1024N4.2	lincRNA	0.00058072	0.00133733	0.00122944	0.305819	0.241081	0.350163	0.374235	0.0620921	1	Nuclear
ENSG00000223726	CTA-929C8.7	lincRNA	0.000593285	0.00731415	0.0124789	1.70367	3.01418e-09	2.27078	4.37432e-14	0.619427	0.523306	Cytosol
ENSG00000223727	AC026188.1	lincRNA	0.0124141	0.0123645	0.013986	-0.0550891	1	0.131846	0.710545	0.195632	1	Nuclear
ENSG00000223729	RP11-145E17.2	lincRNA	0.00238324	0.00181458	0.00332808	-0.186695	0.778381	0.254574	0.615379	0.504803	0.592587	Cytosol
ENSG00000223732	RP11-321C24.1	lincRNA	0.0010172	0.000641295	0.00157902	-0.0848905	1	0.286254	0.528078	0.450462	0.631611	Nuclear
ENSG00000223734	RP11-644K8.1	lincRNA	0.0211529	0.015406	0.0130267	-0.489086	0.122359	-0.613546	0.0560775	-0.13026	1	Cytosol
ENSG00000223742	RP11-149B9.2	lincRNA	0	0.00146211	0.000939902	0.662202	0.00186813	0.458557	0.0362628	-0.230295	1	Nuclear
ENSG00000223749	MIR503HG	lincRNA	1.19778	1.38881	1.97962	0.207126	0.119186	0.719495	4.32098e-08	0.512583	0.0142413	both
ENSG00000223751	AC116609.2	lincRNA	0.00372332	0.0122579	0.0113371	1.23488	1.60329e-05	1.12454	0.000383731	-0.107352	1	Nuclear
ENSG00000223761	RP11-57C13.4	lincRNA	0	0.000222165	0.00161014	0.100058	0.624132	0.718342	0.00033531	0.773381	0.172377	Nuclear
ENSG00000223764	RP11-54O7.3	lincRNA	0.439591	2.63997	2.52449	2.57547	1.52769e-92	2.511	4.28644e-77	-0.0643148	1	Nuclear
ENSG00000223765	LINC01626	lincRNA	0.0004889	0	0	-0.274897	0.495079	-0.268527	0.669394	0	1	Nuclear
ENSG00000223768	LINC00205	lincRNA	2.27713	2.75524	3.22088	0.27256	9.35403e-05	0.499404	1.81831e-11	0.226901	0.0789016	Nuclear
ENSG00000223783	AC124944.5	lincRNA	0.00544586	0.0262325	0.0748232	1.89077	3.05271e-11	3.32991	4.41302e-31	1.46961	0.00162499	both
ENSG00000223784	RP11-554I8.2	lincRNA	0.0121089	0.968126	1.24715	6.00072	7.15931e-143	6.35944	1.72355e-149	0.364723	0.64975	Cytosol
ENSG00000223786	RP11-554D15.1	lincRNA	0.00138296	0.0188888	0.0385108	2.45739	6.9109e-17	3.36212	2.95981e-27	0.944147	0.149259	Nuclear
ENSG00000223795	RP11-473E2.2	lincRNA	0.00236947	0.00779659	0.0128583	1.03716	0.000164219	1.59835	2.59164e-08	0.601768	0.418447	Nuclear
ENSG00000223800	RP11-598C10.2	lincRNA	7.45283e-05	0	0	-0.0486271	1	-0.0473874	1	0	1	Nuclear
ENSG00000223806	LINC00114	lincRNA	0.00538212	0.044762	0.0173608	2.59894	2.64913e-26	1.31062	5.10523e-06	-1.30823	0.00257888	Nuclear
ENSG00000223808	RP11-428L9.2	lincRNA	0.00026737	0.000655889	0.000701341	0.166573	0.499287	0.149156	0.70334	-0.0227027	1	Nuclear
ENSG00000223811	RP11-437J19.1	lincRNA	0.0018933	0.00444716	0.00457882	0.657729	0.0531872	0.74478	0.0526124	0.109027	1	Nuclear
ENSG00000223812	RP11-197K6.1	lincRNA	0.00365233	0.0710803	0.208958	3.65027	7.87026e-21	5.15648	6.41562e-35	1.52905	0.0592856	Cytosol
ENSG00000223823	LINC01342	lincRNA	0.456195	0.454212	0.211604	-0.0121012	1	-1.10979	2.28002e-10	-1.10008	5.7396e-07	Nuclear
ENSG00000223826	AC092570.2	lincRNA	0.00113022	0.0016256	0.00271539	0.303354	0.404527	0.660133	0.0501252	0.422128	0.88853	Cytosol
ENSG00000223834	RP11-472N13.2	lincRNA	0.0194469	0.02236	0.0203441	0.136162	0.566314	0.0309587	0.938682	-0.107601	1	Nuclear
ENSG00000223838	AC007091.1	lincRNA	8.50162e-05	0.00222888	0.00258509	0.84508	3.91185e-05	0.959968	2.63727e-05	0.150644	1	Nuclear
ENSG00000223839	FAM95B1	lincRNA	2.67992	0.0529886	0.0509828	-5.59115	0	-5.67721	3.83555e-268	-0.0888976	1	both
ENSG00000223842	RP11-135J2.3	lincRNA	0.178361	0.0442505	0.0383083	-1.94318	3.39167e-24	-2.1339	1.55379e-22	-0.194932	0.878404	Nuclear
ENSG00000223850	MYCNUT	lincRNA	0.000311764	0.00236494	0.00528339	0.816887	0.0010533	1.45381	1.55215e-07	0.724538	0.358518	Cytosol
ENSG00000223855	HRAT92	lincRNA	3.36022	1.32868	0.765186	-1.33633	4.28444e-25	-2.12975	1.36477e-44	-0.79398	1.87738e-05	Cytosol
ENSG00000223859	AC007403.3	lincRNA	0.164208	0.0170705	0.0139655	-3.15565	2.38834e-43	-3.43239	4.55617e-38	-0.292736	0.836811	Nuclear
ENSG00000223863	AC008074.4	lincRNA	0.00320557	0.00157339	0.0063083	-0.489852	0.305629	0.627227	0.137606	1.25031	0.0832108	Cytosol
ENSG00000223870	AP000233.3	lincRNA	0.000125159	0.000503028	0.000563163	0.216082	0.433637	0.212789	0.325174	-0.00234609	1	Nuclear
ENSG00000223872	AC006372.5	lincRNA	0.00744783	0.0114752	0.00375158	0.51678	0.202403	-0.615805	0.204299	-1.21495	0.127994	Nuclear
ENSG00000223874	AC007557.1	lincRNA	0	0.000495254	0	0.251323	0.218908	0	1	-0.319216	1	Nuclear
ENSG00000223880	LINC01078	lincRNA	9.58972e-05	0.000329394	0.000176497	0.142151	0.999193	0.0770316	0.878532	-0.080543	1	Nuclear
ENSG00000223881	RP11-553K8.2	lincRNA	0	0.0133935	0.015886	2.67867	1.14731e-18	2.87266	4.81294e-19	0.234135	1	Nuclear
ENSG00000223883	RP11-424D14.1	lincRNA	0.000656096	0.000329406	0.000122503	-0.116088	0.873088	-0.207332	0.547906	-0.117922	1	Nuclear
ENSG00000223906	RP5-837M10.2	lincRNA	7.51309e-05	0.00202727	0.00120619	0.842017	0.000159414	0.577224	0.0276466	-0.29374	0.907807	Nuclear
ENSG00000223907	LINC01226	lincRNA	0.00388093	0.109488	0.204457	4.15366	1.04308e-52	5.02155	6.38853e-70	0.885253	0.0950808	Nuclear
ENSG00000223914	AC079630.2	lincRNA	0.00334354	0.0060157	0.00825208	0.615066	0.0584744	0.866584	0.0186207	0.270716	0.930741	Nuclear
ENSG00000223929	MIR4432HG	lincRNA	5.86236e-05	0.00975396	0.0107661	2.27712	1.71793e-17	2.37025	3.79591e-17	0.127688	1	Cytosol
ENSG00000223930	RP11-33A14.1	lincRNA	0.01882	0.0345227	0.0423713	0.797912	0.00428357	1.05292	0.000333601	0.260659	0.89629	Nuclear
ENSG00000223944	RP5-1180C18.1	lincRNA	0.000461766	0.000481095	0.000913361	0.0393431	1	0.227342	0.608116	0.236133	1	Nuclear
ENSG00000223946	RP11-533O20.2	lincRNA	0.00338378	0.0151763	0.0206258	1.62429	3.80199e-13	1.95194	8.06892e-18	0.348247	0.4898	Nuclear
ENSG00000223956	RP4-710M16.2	lincRNA	0.249066	0.111867	0.0742489	-1.16518	1.72329e-18	-1.71648	6.07615e-29	-0.555638	0.0126277	Cytosol
ENSG00000223975	AP001048.4	lincRNA	0.0385628	0.000960488	0.000225821	-3.68822	2.53953e-24	-3.91355	4.5579e-21	-0.316885	0.983342	Nuclear
ENSG00000223979	SMCR2	lincRNA	0.0283406	0.0385277	0.0425341	0.367808	0.0665737	0.531698	0.017687	0.167387	0.977296	Nuclear
ENSG00000223985	AC093326.1	lincRNA	0.000182568	0.000536142	0.00020094	0.180388	0.653562	0.0285959	1	-0.190851	1	Cytosol
ENSG00000223993	RP11-475D12.1	lincRNA	7.89806e-05	0	0	-0.0513827	1	-0.0501225	1	0	1	Nuclear
ENSG00000223999	LL22NC03-102D1.18	lincRNA	0.0053035	0.0203476	0.0112513	1.57469	4.43886e-10	0.919887	0.00280022	-0.669667	0.191826	Nuclear
ENSG00000224000	RP3-471M13.2	lincRNA	0.00062082	0.00811179	0.00560834	1.78193	7.53955e-14	1.29173	1.1894e-06	-0.506726	0.58061	Nuclear
ENSG00000224008	LINC01441	lincRNA	0.00163065	0.00107734	0.00152553	-0.168696	0.788087	-0.0128809	1	0.183021	1	Nuclear
ENSG00000224015	AC063976.3	lincRNA	0.00201505	0.00117963	0.00205869	-0.20717	0.705764	0.0743796	0.997442	0.325447	0.946758	Nuclear
ENSG00000224017	LINC01449	lincRNA	0.00761141	0.0651564	0.0636201	2.74422	3.14325e-38	2.71827	1.22557e-33	-0.0183738	1	Cytosol
ENSG00000224018	AP000470.2	lincRNA	0	0.000175171	0.000122503	0.100036	0.624132	0.127099	0.535485	0.0387984	1	Nuclear
ENSG00000224023	FLJ37035	lincRNA	1.0241	0.354445	0.300966	-1.53081	2.03161e-64	-1.75229	3.46648e-63	-0.222082	0.236434	both
ENSG00000224027	RP1-231P7P.1	lincRNA	0.00024952	0.000801065	0.000932316	0.168915	0.456609	0.262026	0.306817	0.120116	1	Cytosol
ENSG00000224028	AC073928.2	lincRNA	0	0	0.000471255	0	1	0.244049	0.131546	0.320464	0.826708	Nuclear
ENSG00000224034	RP11-445P17.8	lincRNA	0.00533576	0.0737797	0.0739081	3.25023	2.00485e-69	3.23737	3.11052e-62	-0.00289117	1	Nuclear
ENSG00000224038	RP11-347J14.8	lincRNA	0	0	0	0	1	0	1	0	1	Nuclear
ENSG00000224048	AC104777.4	lincRNA	0.0032318	0.00164176	0.001881	-0.433434	0.296811	-0.345569	0.643272	0.0977674	1	Nuclear
ENSG00000224049	RP11-30O15.1	lincRNA	0.000423048	0.0234758	0.0271099	3.20789	2.16265e-24	3.37182	3.0614e-25	0.198006	1	Cytosol
ENSG00000224050	RP1-90G24.6	lincRNA	0.0246878	0.0845312	0.0737086	1.64306	4.46688e-14	1.45974	8.61457e-10	-0.182528	0.959697	Nuclear
ENSG00000224074	LINC00691	lincRNA	0.00573203	0.00754401	0.00911729	0.251742	0.439867	0.441663	0.213322	0.20328	1	Nuclear
ENSG00000224075	TTTY22	lincRNA	0	0	0.000233674	0	1	0.127219	0.535485	0.169154	1	Nuclear
ENSG00000224095	AC108051.1	lincRNA	0.000909959	0.0026746	0.00387042	0.521327	0.0368624	0.886408	0.00137361	0.421742	0.826708	Nuclear
ENSG00000224099	AC064834.1	lincRNA	0.00124108	0.00483136	0.00539349	1.0009	0.000768381	1.06891	0.000861762	0.0861859	1	Nuclear
ENSG00000224107	LINC00633	lincRNA	0.000962493	0.000306641	0.000531692	-0.270665	0.438112	-0.191267	1	0.0915632	1	Cytosol
ENSG00000224132	AC112715.2	lincRNA	0.0628369	0.094577	0.127622	0.541972	0.000571158	0.989295	1.81752e-09	0.450518	0.156707	Cytosol
ENSG00000224137	AC079767.4	lincRNA	0.0103518	0.708572	0.611168	5.79188	1.21306e-123	5.57315	2.54261e-108	-0.212008	0.941228	Nuclear
ENSG00000224141	MIR548XHG	lincRNA	0.000809007	0.00043666	0.00757156	-0.163021	1	1.63151	2.26652e-05	2.06255	0.00281923	both
ENSG00000224153	RP11-433C9.2	lincRNA	0.0804058	0.0140114	0.0164272	-2.32721	6.01982e-25	-2.13904	1.33757e-17	0.190843	0.938869	Cytosol
ENSG00000224164	RP3-369A17.4	lincRNA	0.00465585	0.0379524	0.0374793	2.47023	1.19325e-30	2.43748	3.33484e-26	-0.0232307	1	Nuclear
ENSG00000224167	RP3-522D1.1	lincRNA	0.00402131	0.139274	0.150413	4.41483	2.12705e-92	4.51974	1.04794e-89	0.118443	1	Cytosol
ENSG00000224173	AC007422.1	lincRNA	0.0562865	0.0237623	0.0237528	-1.18726	1.05974e-07	-1.20278	2.07005e-06	-0.0180934	1	Nuclear
ENSG00000224174	RP4-798A10.4	lincRNA	0.00756891	0.0149149	0.0160347	0.761875	0.000446634	0.868069	0.000272861	0.113856	1	Cytosol
ENSG00000224177	LINC00570	lincRNA	0.017127	0.0824984	0.0434985	2.10297	6.03595e-24	1.23647	2.24726e-07	-0.871969	0.0217268	Nuclear
ENSG00000224184	MIR3681HG	lincRNA	0.00846143	0.072888	0.054499	2.79373	1.18804e-31	2.38688	2.71404e-20	-0.403682	0.619265	both
ENSG00000224187	RP11-132N15.3	lincRNA	0.00133136	0.0345139	0.0184393	3.24432	1.32862e-18	2.40413	1.26132e-10	-0.839747	0.535269	Nuclear
ENSG00000224190	RP11-442O18.2	lincRNA	0.00108806	0.000438268	0.000672382	-0.294666	0.624132	-0.189338	0.909913	0.123867	1	Cytosol
ENSG00000224222	RP11-262I2.2	lincRNA	0.019972	0.0199356	0.022187	-0.00596069	1	0.130892	0.689685	0.140817	1	Nuclear
ENSG00000224228	RP1-15D23.2	lincRNA	0.000836556	0.00962553	0.010028	1.95753	2.78088e-16	1.96158	3.02962e-15	0.0249812	1	Nuclear
ENSG00000224231	AC069394.1	lincRNA	0.0110968	0.00216223	0.00326613	-1.57186	3.62896e-05	-1.36193	0.00296319	0.220997	1	Nuclear
ENSG00000224235	RP5-1027O11.1	lincRNA	0.000252156	0.00736774	0.0020131	1.8248	8.31937e-09	0.731519	0.01269	-1.18407	0.21583	Nuclear
ENSG00000224239	AC090044.2	lincRNA	0.176943	0.0465005	0.0359997	-1.8479	1.6404e-20	-2.22245	2.22035e-21	-0.381806	0.529281	Cytosol
ENSG00000224243	LINC00403	lincRNA	0.0100144	0.00822586	0.0119461	-0.199515	0.754993	0.20914	0.646618	0.429674	0.781633	Cytosol
ENSG00000224247	AJ009632.3	lincRNA	0.00125698	0	0	-0.635283	0.0587738	-0.622164	0.12871	0	1	Cytosol
ENSG00000224260	RP1-272L16.1	lincRNA	0.00352352	0.0174856	0.0576223	1.78313	1.76464e-09	3.32885	3.19185e-28	1.58727	0.00106983	Nuclear
ENSG00000224265	RP11-168L22.2	lincRNA	0.00240744	0.0499842	0.035275	3.51753	1.48175e-49	3.04034	1.13794e-32	-0.465657	0.384156	Nuclear
ENSG00000224267	RP11-149F8.5	lincRNA	0	0	0	0	1	0	1	0	1	Cytosol
ENSG00000224271	RP11-191L9.4	lincRNA	0.00226506	0.00269832	0.00803749	0.137554	0.896901	1.14563	0.0111653	1.1086	0.348086	Cytosol
ENSG00000224286	LINC01142	lincRNA	0.00486121	0.0217786	0.0335921	1.61944	4.51562e-11	2.20123	4.6267e-18	0.60353	0.273926	Nuclear
ENSG00000224294	RP3-326I13.1	lincRNA	0.00135263	0.00294946	0.0023952	0.494503	0.0868071	0.349553	0.346916	-0.15667	1	Nuclear
ENSG00000224307	RP11-344B5.2	lincRNA	1.01573	1.00313	1.15035	-0.0196333	1	0.178938	0.235741	0.198692	0.598933	Cytosol
ENSG00000224310	LINC01567	lincRNA	0.0131786	0.0115815	0.0152332	-0.103095	0.878415	0.235054	0.625871	0.35209	0.82144	Nuclear
ENSG00000224322	AC004009.3	lincRNA	0.000719982	0.482002	0.211525	7.24615	3.88567e-158	6.03558	7.21673e-108	-1.18495	0.00596937	Nuclear
ENSG00000224326	RP5-933B4.1	lincRNA	0	0.00207778	0.00170084	0.896224	1.88e-05	0.796456	0.000336769	-0.0970371	1	Cytosol
ENSG00000224329	LINC00297	lincRNA	8.94169e-05	0	0.000652313	-0.0514775	1	0.301343	0.313815	0.456832	0.535526	Cytosol
ENSG00000224330	AC005019.3	lincRNA	0.00020925	0.00475246	0.0055716	1.48327	3.30372e-08	1.53856	2.19976e-07	0.0785685	1	Nuclear
ENSG00000224342	AC007879.1	lincRNA	0.00114735	0.00794692	0.0132465	1.58339	1.58845e-10	2.11025	7.71744e-17	0.56982	0.240882	Cytosol
ENSG00000224363	RP11-289H16.1	lincRNA	0.00168703	0.000753239	0.00097893	-0.283239	0.450609	-0.179659	0.846721	0.123296	1	Nuclear
ENSG00000224371	RP11-235G24.1	lincRNA	0.000151201	0.00398279	0.00350209	1.2201	1.18214e-07	1.15733	4.09551e-06	-0.0462812	1	both
ENSG00000224375	AC009276.4	lincRNA	0.000474659	0.00316419	0.00223575	0.802953	0.0015389	0.590916	0.0205544	-0.230137	1	Cytosol
ENSG00000224382	LINC00703	lincRNA	0.0017475	0.00597694	0.00783338	1.02951	0.000481757	1.32178	2.30732e-05	0.326239	0.891133	Nuclear
ENSG00000224400	AC010880.1	lincRNA	0.000773079	0.00109978	0.00097946	0.16669	0.662366	-0.0241351	1	-0.237626	1	Nuclear
ENSG00000224404	LL22NC03-13G6.2	lincRNA	0	0.000400429	0	0.193604	0.185232	0	1	-0.249701	1	Nuclear
ENSG00000224406	RP11-48F14.1	lincRNA	0.00191552	0.00260994	0.00150982	0.286449	0.347465	-0.0830395	1	-0.424889	0.817893	Nuclear
ENSG00000224413	AP001476.2	lincRNA	0.0976571	0.0378682	0.048817	-1.31519	4.72718e-11	-0.98781	8.8229e-06	0.330619	0.534593	Cytosol
ENSG00000224429	LINC00539	lincRNA	0.236586	0.302927	0.288172	0.357626	0.000161886	0.282532	0.00824126	-0.0751794	0.959911	both
ENSG00000224440	CXorf51A	lincRNA	0.000198843	0	0	-0.103755	1	-0.101304	1	0	1	Cytosol
ENSG00000224445	RP11-413P11.1	lincRNA	0.000749662	0.00456391	0.00184218	1.03331	0.000204965	0.39038	0.241394	-0.713023	0.478847	Nuclear
ENSG00000224460	RP11-439L18.2	lincRNA	0.0107052	0.0618885	0.0816388	2.28065	3.39237e-38	2.64444	3.09208e-47	0.372181	0.300878	Nuclear
ENSG00000224477	RP1-81D8.3	lincRNA	8.19688e-05	0.0010324	0.000914726	0.432975	0.0667042	0.358093	0.112516	-0.0843403	1	Nuclear
ENSG00000224478	RP11-13P5.1	lincRNA	0.0109476	0.0363657	0.0481401	1.54105	3.58121e-08	1.92179	5.88139e-11	0.391047	0.725063	Cytosol
ENSG00000224481	RP11-495P10.3	lincRNA	0.0198814	0.0662174	0.071196	1.60003	1.24618e-19	1.6871	4.9659e-19	0.0904571	1	Cytosol
ENSG00000224504	RP11-475D12.2	lincRNA	0.000406108	0.000971102	0.000176497	0.276323	0.450383	-0.107701	1	-0.478653	0.810626	Nuclear
ENSG00000224506	RP1-293L8.2	lincRNA	0.0117753	0.00488592	0.006405	-0.934027	0.0126646	-0.667268	0.131619	0.283044	0.931096	Nuclear
ENSG00000224511	LINC00365	lincRNA	0.28041	0.977645	0.411831	1.79221	3.97756e-19	0.547863	0.026151	-1.24544	0.00039785	Nuclear
ENSG00000224532	RP3-470L22.1	lincRNA	0.00101711	0.000881834	0.00113377	0.0154056	1	0.0716258	0.897454	0.0664895	1	Nuclear
ENSG00000224535	RP11-61J19.2	lincRNA	0.000772082	0.002879	0.00252516	0.695318	0.00971075	0.596858	0.0549471	-0.101178	1	Nuclear
ENSG00000224549	RP11-370B11.3	lincRNA	0.0577366	0.0438469	0.0482812	-0.389739	0.171728	-0.261909	0.479874	0.12908	1	Nuclear
ENSG00000224559	LINC01087	lincRNA	0.172964	0.0722561	0.0513114	-1.24529	6.59773e-08	-1.70127	1.05746e-10	-0.461403	0.38834	Nuclear
ENSG00000224565	RP1-148H17.1	lincRNA	0.744364	0.0712728	0.0666465	-3.41944	3.50762e-60	-3.45253	1.48092e-49	-0.0343229	1	Cytosol
ENSG00000224568	AC096669.3	lincRNA	0.163947	0.147062	0.170573	-0.153696	0.638307	0.0544602	0.93141	0.208932	0.902493	Nuclear
ENSG00000224577	LINC01117	lincRNA	0.00888957	0.111005	0.146023	3.23623	2.99952e-78	3.61993	7.47455e-91	0.392377	0.27052	Cytosol
ENSG00000224583	RP11-554D15.4	lincRNA	0.000197882	0.0019057	0.00242583	0.703818	0.00453003	0.884541	0.00162659	0.228563	1	Nuclear
ENSG00000224592	RP5-884C9.2	lincRNA	0.0442231	0.0323952	0.0567731	-0.450956	0.0915859	0.30483	0.239091	0.766203	0.0633513	Cytosol
ENSG00000224605	RP1-177I10.1	lincRNA	0	0	0	0	1	0	1	0	1	Nuclear
ENSG00000224610	RP11-265P11.1	lincRNA	0.000527574	0.0127758	0.0102409	2.34966	1.23058e-10	2.06794	1.99282e-08	-0.270071	1	Cytosol
ENSG00000224612	AC011901.2	lincRNA	0	0	0.000222857	0	1	0.123943	0.535485	0.165442	1	Nuclear
ENSG00000224626	AC106053.1	lincRNA	0.00364154	0.00255767	0.00344309	-0.321323	0.590053	-0.0306455	1	0.329065	0.974214	Nuclear
ENSG00000224635	RP4-564F22.5	lincRNA	0.549315	0.166127	0.173839	-1.71694	2.42858e-25	-1.65371	3.29501e-19	0.0630788	1	Nuclear
ENSG00000224638	AC106900.6	lincRNA	0.00450805	0.00786283	0.0075856	0.630364	0.044786	0.459164	0.142794	-0.181418	1	Nuclear
ENSG00000224648	LINC01627	lincRNA	0.00381905	0.00252731	0.00190054	-0.367208	0.455661	-0.604327	0.161933	-0.284661	1	Nuclear
ENSG00000224652	LINC00885	lincRNA	0.205609	0.159493	0.561452	-0.36185	0.0824011	1.44073	6.52395e-15	1.80663	3.94478e-12	Cytosol
ENSG00000224655	AC018737.3	lincRNA	0.00203917	0.00557308	0.00410366	0.868821	0.00366683	0.509455	0.140031	-0.386724	0.9203	Nuclear
ENSG00000224687	RASAL2-AS1	lincRNA	0.332076	0.923726	1.2066	1.47286	4.78798e-80	1.85357	2.06237e-112	0.381122	0.00270541	both
ENSG00000224698	RP11-131J3.1	lincRNA	0.00242938	0.000450552	0.00162979	-0.659949	0.0443378	-0.197943	0.794716	0.551844	0.563482	Nuclear
ENSG00000224711	RP5-988G17.1	lincRNA	0	0	0	0	1	0	1	0	1	Nuclear
ENSG00000224714	RP11-179K3.2	lincRNA	0.00715403	0.0160184	0.00849083	0.89793	0.00407423	0.168113	0.744655	-0.760231	0.322666	Cytosol
ENSG00000224715	CITF22-49D8.1	lincRNA	0.0100675	0.0283684	0.0237798	1.31499	1.01284e-05	1.09843	0.000786414	-0.216701	1	Nuclear
ENSG00000224717	RP11-576D8.4	lincRNA	0.00790467	0.0604951	0.0400532	2.58951	1.87992e-27	2.02364	7.90173e-15	-0.565772	0.327345	Nuclear
ENSG00000224718	RP11-222A5.1	lincRNA	0.000761487	0.000330188	0.000465856	-0.17598	0.731269	-0.112876	0.976853	0.0757384	1	Nuclear
ENSG00000224739	AC016735.1	lincRNA	0.129971	1.74754	0.869359	3.71775	9.63572e-182	2.71272	6.70675e-83	-1.00494	3.29299e-06	Nuclear
ENSG00000224750	RP11-94M14.2	lincRNA	0.00064288	0.00121591	0.00275215	0.260047	0.582925	0.664313	0.0290201	0.472336	0.757855	Nuclear
ENSG00000224758	LINC01167	lincRNA	0.0974336	0.0592486	0.0462029	-0.692051	0.0117077	-1.04115	0.000737821	-0.354004	0.732176	Cytosol
ENSG00000224761	RP11-508N22.9	lincRNA	0.0185474	0.00724654	0.00620963	-1.13456	0.000928535	-1.23199	0.000874776	-0.108682	1	Nuclear
ENSG00000224788	RP5-933E2.1	lincRNA	7.65858e-05	0	0.000348752	-0.0510016	1	0.0840871	0.878532	0.175948	1	Nuclear
ENSG00000224790	AP000704.5	lincRNA	0.275521	0.134018	0.108855	-1.05697	2.00236e-22	-1.30601	4.75515e-27	-0.250637	0.276976	Cytosol
ENSG00000224795	NTM-AS1	lincRNA	0.00220052	0.00090286	0.00368236	-0.405344	0.402939	0.378225	0.423915	0.901713	0.20841	Cytosol
ENSG00000224810	RP11-538D16.2	lincRNA	0.0678767	0.0206677	0.0201551	-1.64374	2.92712e-09	-1.64839	8.50909e-08	-0.00719157	1	Nuclear
ENSG00000224817	RP11-190J1.3	lincRNA	0.000811242	0.0167921	0.0199333	2.54742	2.67642e-11	2.75988	7.15015e-12	0.243333	1	Nuclear
ENSG00000224819	AC093843.1	lincRNA	7.7793e-05	0.00107468	0.00160907	0.465582	0.0169015	0.667568	0.00184127	0.254985	1	Nuclear
ENSG00000224832	AP000469.2	lincRNA	0	0.000820466	0.000777008	0.409569	0.0344703	0.378647	0.164442	-0.027961	1	Cytosol
ENSG00000224843	LINC00240	lincRNA	1.54813	0.500762	0.528118	-1.63516	1.38196e-70	-1.54324	3.76432e-52	0.0919252	0.890012	both
ENSG00000224844	AC107079.1	lincRNA	0.0205414	0.0191669	0.0192047	-0.118086	0.874847	-0.117229	0.88345	0.000370958	1	Nuclear
ENSG00000224848	RP11-535M15.1	lincRNA	0.415572	0.485472	0.619243	0.219934	0.0324567	0.562218	7.90608e-08	0.342718	0.0455718	Cytosol
ENSG00000224850	AC108051.3	lincRNA	0.00235309	0.00229067	0.00132614	-0.0101983	1	-0.271304	0.627456	-0.299921	1	Nuclear
ENSG00000224851	LINC00502	lincRNA	0.000426458	0.0014391	0.00121038	0.349111	0.191261	0.29606	0.393431	-0.0544432	1	Nuclear
ENSG00000224853	LINC00393	lincRNA	0.000496181	0.0749791	0.0275	4.67846	4.50161e-26	3.29418	1.26062e-15	-1.37503	0.302465	Nuclear
ENSG00000224854	CDKN2A-AS1	lincRNA	0.00318975	0.0363277	0.0648683	2.70618	2.17357e-21	3.49207	5.38239e-32	0.809054	0.210819	Cytosol
ENSG00000224857	RP11-344P13.1	lincRNA	0.00210884	0.0285491	0.0245094	2.84542	5.18497e-32	2.62329	5.70667e-24	-0.208662	0.93966	Nuclear
ENSG00000224865	AC009518.4	lincRNA	0.000289932	0.00299137	0.00362782	0.992783	2.31375e-05	1.15494	2.48796e-06	0.200643	1	Nuclear
ENSG00000224884	AC034187.2	lincRNA	0.000605582	0.00500769	0.00664955	1.33042	2.6522e-07	1.56513	9.31809e-09	0.27366	0.908179	Nuclear
ENSG00000224893	RP1-200K18.1	lincRNA	0	0.00174857	0.0012533	0.691508	0.000368218	0.558151	0.00778848	-0.141056	1	Nuclear
ENSG00000224899	RP11-3B12.5	lincRNA	0.00907268	0.0461981	0.0324819	2.12051	7.02103e-17	1.6308	6.36727e-09	-0.49123	0.517007	Nuclear
ENSG00000224910	AC002115.5	lincRNA	0.00647879	0.0014016	0.000576059	-1.16261	0.000887748	-1.45539	8.11994e-05	-0.371741	0.90621	Nuclear
ENSG00000224914	LINC00863	lincRNA	2.69239	1.30415	1.23998	-1.04097	1.77403e-48	-1.11453	2.08395e-44	-0.0736331	0.852486	Cytosol
ENSG00000224918	AY269186.2	lincRNA	0.000320282	0.000937874	0.000222857	0.280823	0.336882	-0.0904049	1	-0.465184	0.830161	Nuclear
ENSG00000224922	AL050303.7	lincRNA	0	0	0	0	1	0	1	0	1	Cytosol
ENSG00000224924	LINC00320	lincRNA	0.00934176	0.00372991	0.000960538	-0.865836	0.053199	-1.77859	0.000132932	-1.08433	0.239569	both
ENSG00000224932	AC107399.2	lincRNA	0	0.00925885	0.0198525	2.22597	1.30217e-17	3.15418	4.01908e-29	0.99905	0.0830936	Cytosol
ENSG00000224933	LINC01034	lincRNA	0.000984667	0.00640869	0.00476253	1.33172	2.63913e-07	0.982474	0.000765392	-0.365358	0.851475	Nuclear
ENSG00000224934	RP11-441O15.3	lincRNA	2.64248	1.00429	0.925614	-1.39445	4.38791e-40	-1.50887	3.26055e-37	-0.114554	0.814066	Nuclear
ENSG00000224935	RP11-74C3.1	lincRNA	0	0.00151586	0.000247174	0.6886	0.00153941	0.134076	0.535485	-0.673444	0.617068	Cytosol
ENSG00000224939	LINC00184	lincRNA	0.0988844	0.0645964	0.105249	-0.59081	0.00207883	0.0832486	0.778658	0.678836	0.0265236	Nuclear
ENSG00000224943	RP11-180D21.3	lincRNA	0.000606908	0	0.000309502	-0.297944	0.383421	-0.0884919	1	0.273734	0.838513	Nuclear
ENSG00000224944	CASC6	lincRNA	0	0.000687544	0.00192058	0.417571	0.0538062	0.74104	0.000438509	0.395597	0.775175	Cytosol
ENSG00000224950	RP5-1086K13.1	lincRNA	1.50763	1.43677	1.43252	-0.0724713	0.637112	-0.0794298	0.664452	-0.00696612	1	Nuclear
ENSG00000224957	LINC01266	lincRNA	0.33623	0.125543	0.102669	-1.39327	2.64923e-17	-1.67023	6.31591e-19	-0.278916	0.542112	Nuclear
ENSG00000224959	AC017002.2	lincRNA	0.0346227	0.0502731	0.0707652	0.46086	0.00783035	0.937099	2.19754e-07	0.482035	0.171236	Nuclear
ENSG00000224961	RP1-278O22.1	lincRNA	0.0474003	0.122909	0.0938093	1.34082	1.51626e-17	0.933842	1.4238e-07	-0.40843	0.278011	Nuclear
ENSG00000224968	RP1-35C21.1	lincRNA	0.0450069	0.0670204	0.0482228	0.57466	0.0034268	0.129683	0.716759	-0.449157	0.302688	Nuclear
ENSG00000224977	RP11-160H22.3	lincRNA	0.0107369	0.02305	0.0185974	0.973412	1.06366e-05	0.700397	0.00653181	-0.277253	0.799834	Cytosol
ENSG00000224989	FAM41AY1	lincRNA	0	0	0	0	1	0	1	0	1	Nuclear
ENSG00000224995	LINC01526	lincRNA	0.00103874	0.0243483	0.0190253	2.87598	1.06472e-36	2.55265	2.20349e-25	-0.310303	0.685629	Nuclear
ENSG00000225002	RP11-6F6.1	lincRNA	0.000336014	0	0.000162759	-0.187509	0.766432	-0.074883	1	0.14741	1	Nuclear
ENSG00000225006	RP11-669M2.1	lincRNA	0	0.00067499	0	0.362525	0.0832439	0	1	-0.46346	0.784701	Nuclear
ENSG00000225007	AC000067.1	lincRNA	0.00168623	0.0297907	0.0318101	2.96605	1.51369e-44	3.03476	9.28581e-43	0.0898005	1	Cytosol
ENSG00000225012	RP13-348B13.2	lincRNA	0.00028977	0.000222165	0	-0.0467791	1	-0.147975	1	-0.135154	1	Nuclear
ENSG00000225028	RP11-330M19.1	lincRNA	0.0800781	0.125471	0.0988292	0.62822	0.000152205	0.281312	0.158411	-0.348575	0.431683	Nuclear
ENSG00000225039	LINC01058	lincRNA	0.0413508	0.0452059	0.0705098	0.140452	0.589979	0.741346	0.000179497	0.607622	0.0637995	Nuclear
ENSG00000225044	RP11-204C23.1	lincRNA	8.26941e-05	0.000459006	0.000211742	0.0979712	0.424059	0.0313117	0.878532	-0.0832797	1	Cytosol
ENSG00000225050	RP11-349E4.1	lincRNA	0.00143847	0	0.00040188	-0.633126	0.0556224	-0.391271	0.387534	0.304055	0.84292	Cytosol
ENSG00000225056	RP11-218C14.5	lincRNA	0.00741476	0.014179	0.0078684	0.765925	0.00794215	0.110544	0.845825	-0.684522	0.310695	Cytosol
ENSG00000225058	RP11-132N15.1	lincRNA	0.00502567	0.00341464	0.0026597	-0.335838	0.53813	-0.473779	0.279814	-0.155691	1	Nuclear
ENSG00000225064	AC007879.6	lincRNA	0.00304959	0.00228244	0.00342027	-0.220366	0.718227	0.0289609	1	0.278279	0.90526	Nuclear
ENSG00000225077	LINC00337	lincRNA	0.0270919	0.184276	0.244955	2.68269	1.38909e-49	3.07668	8.25617e-59	0.397825	0.364552	Nuclear
ENSG00000225085	RP11-15B24.1	lincRNA	0	0	0	0	1	0	1	0	1	Nuclear
ENSG00000225087	RP4-660H19.1	lincRNA	0.00145418	0.0153368	0.00603574	2.24746	6.49154e-10	1.15068	0.00308734	-1.14015	0.280444	Nuclear
ENSG00000225096	XXbac-BPG55C20.7	lincRNA	0.0586079	0.126943	0.149896	1.0628	4.08589e-10	1.31093	4.86387e-13	0.250093	0.697561	Cytosol
ENSG00000225105	LINC01076	lincRNA	0.000939699	0.00119896	0.0010714	0.168622	0.778224	0.0563877	1	-0.135747	1	Nuclear
ENSG00000225107	AC092484.1	lincRNA	0.00122522	0.10237	0.0430282	4.76014	2.48354e-37	3.56723	2.35745e-22	-1.18169	0.197785	Nuclear
ENSG00000225127	LINC00237	lincRNA	0.0062445	0.019612	0.00843172	1.35396	0.00013965	0.355867	0.488736	-1.03459	0.204102	Cytosol
ENSG00000225128	LINC00972	lincRNA	0	0.000431843	0.00124529	0.25075	0.218908	0.572789	0.021766	0.401989	1	Cytosol
ENSG00000225129	RP4-614C15.2	lincRNA	0.0289822	0.126189	0.0887635	2.02907	9.85144e-16	1.53712	4.22987e-08	-0.492718	0.527992	Nuclear
ENSG00000225148	RP5-899B16.2	lincRNA	0.000203399	0	0	-0.134835	0.972207	-0.131432	1	0	1	Nuclear
ENSG00000225152	RP11-338O1.2	lincRNA	0.00181791	0.00304446	0.0051043	0.312872	0.276491	0.77507	0.0144242	0.520611	0.639046	Nuclear
ENSG00000225156	AC012354.6	lincRNA	0.678294	0.178513	0.197124	-1.90813	2.60498e-12	-1.76741	6.61291e-09	0.140833	1	Nuclear
ENSG00000225163	LINC00618	lincRNA	0.0253997	0.0328612	0.0321973	0.302228	0.166174	0.306347	0.228549	0.00506244	1	Nuclear
ENSG00000225166	AC012462.2	lincRNA	0.00180725	0.0369484	0.0461053	3.14587	3.74211e-41	3.43433	3.17302e-45	0.311346	0.693743	Cytosol
ENSG00000225172	RP11-16L9.2	lincRNA	0.000129363	0.00235687	0.00316393	0.856656	0.000206793	1.04537	1.00895e-05	0.233116	1	Nuclear
ENSG00000225173	XXbac-BPG308K3.5	lincRNA	0.0101834	0.0547517	0.0550564	2.19713	1.18168e-18	2.2121	1.0129e-16	0.0211736	1	Cytosol
ENSG00000225174	OSTM1-AS1	lincRNA	0.00843924	0.00184814	0.00241488	-1.35746	3.69399e-05	-1.16338	0.00343355	0.211081	1	Cytosol
ENSG00000225179	LINC00457	lincRNA	0.00950095	0.00536545	0.00378644	-0.572831	0.0807911	-0.861634	0.0145125	-0.320947	0.874076	Nuclear
ENSG00000225194	LINC00092	lincRNA	1.17921	0.590589	0.472202	-0.999892	2.57045e-17	-1.32011	7.15161e-23	-0.320691	0.165232	Cytosol
ENSG00000225206	MIR137HG	lincRNA	0.0152499	0.096049	0.151954	2.43997	1.31195e-16	3.07836	3.19168e-23	0.645796	0.432694	Cytosol
ENSG00000225208	RP11-107I14.2	lincRNA	0.0093015	0.0203946	0.0157041	0.962691	6.97269e-05	0.619344	0.0229626	-0.351143	0.704046	Nuclear
ENSG00000225209	RP11-358M3.1	lincRNA	0	0.00118303	0.000508443	0.561259	0.0140892	0.262727	0.161961	-0.356447	1	Cytosol
ENSG00000225218	AP001628.6	lincRNA	0.0215466	0.124546	0.0726734	2.36211	5.53085e-50	1.62575	2.49043e-19	-0.73833	0.00497445	Nuclear
ENSG00000225226	AC007250.4	lincRNA	0.000291618	0.00540962	0.00347427	1.60756	3.21649e-10	1.20601	6.65908e-06	-0.415244	0.759296	Cytosol
ENSG00000225231	AC091814.2	lincRNA	0.010814	0.0285836	0.0188661	1.19924	0.00015245	0.652971	0.0801325	-0.556787	0.648196	Nuclear
ENSG00000225233	RP11-554K11.2	lincRNA	0.00208594	0.00104858	0.000977713	-0.336569	0.397309	-0.393938	0.534753	-0.0765193	1	Nuclear
ENSG00000225249	LINC00378	lincRNA	0.000180404	0.00030772	0.000282987	0.0916031	1	0.0313736	1	-0.0767726	1	Nuclear
ENSG00000225255	LINC01297	lincRNA	0.000878993	0.00344885	0.00943315	0.83673	0.00578949	1.82535	5.70103e-08	1.08726	0.170246	Nuclear
ENSG00000225258	AC009478.1	lincRNA	0.000258451	0.000326303	0	0.132172	0.873088	-0.145478	1	-0.359743	1	Cytosol
ENSG00000225269	LINC00705	lincRNA	0.0159742	0.151317	0.162969	3.0338	9.25517e-43	3.13281	7.55841e-41	0.103636	1	Nuclear
ENSG00000225285	RP4-758J18.10	lincRNA	1.02108	2.04253	1.66099	0.993102	5.12119e-16	0.695238	4.50602e-07	-0.297927	0.323696	both
ENSG00000225298	LINC00113	lincRNA	0.00328701	0.0474349	0.0482742	3.11924	7.89888e-29	3.13299	2.31348e-26	0.0280845	1	Nuclear
ENSG00000225316	LINC00350	lincRNA	0.000189648	0	0	-0.148965	0.960291	-0.14543	1	0	1	Nuclear
ENSG00000225321	LINC01427	lincRNA	0	0	0	0	1	0	1	0	1	both
ENSG00000225325	RP11-479J7.1	lincRNA	0.000307212	0.00183068	0.000459484	0.618474	0.0267049	0.0863856	1	-0.634878	0.683601	Nuclear
ENSG00000225331	AP001055.6	lincRNA	0.351818	0.097729	0.121649	-1.82008	1.53197e-44	-1.51771	1.2446e-26	0.303487	0.275905	Nuclear
ENSG00000225337	RP11-561O23.7	lincRNA	0.000149598	0	0.000245659	-0.101007	1	0.028655	1	0.16916	1	Cytosol
ENSG00000225359	RP11-540K16.2	lincRNA	0.00152147	0.0043749	0.00495698	0.657342	0.0400207	0.850835	0.0161231	0.22527	1	Nuclear
ENSG00000225383	SFTA1P	lincRNA	0.0194103	0.137707	0.254762	2.6756	1.0302e-34	3.55045	1.08283e-55	0.881474	0.0255224	both
ENSG00000225386	AC099754.1	lincRNA	0.000129967	0.000347037	0.00209845	0.140076	0.427022	0.707397	0.00239155	0.697105	0.275947	Cytosol
ENSG00000225387	RP11-422P22.1	lincRNA	0.00135888	0.000302922	0.00166016	-0.47829	0.1903	0.108789	1	0.713875	0.453219	Cytosol
ENSG00000225391	NHEG1	lincRNA	0.0100896	0.00962076	0.00818377	-0.0140831	1	-0.214277	0.777138	-0.212778	1	Nuclear
ENSG00000225396	RP11-69A21.2	lincRNA	0.000558526	0	0	-0.250801	0.469046	-0.245218	0.640698	0	1	Cytosol
ENSG00000225399	RP11-3B7.1	lincRNA	0.0641053	0.121712	0.145215	0.873807	1.14602e-08	1.12741	4.42619e-12	0.255472	0.597502	Nuclear
ENSG00000225411	RP11-764K9.1	lincRNA	0.0428568	0.0367889	0.038562	-0.206238	0.44485	-0.145216	0.699149	0.0616891	1	Nuclear
ENSG00000225413	AP000345.4	lincRNA	0.00149336	0.00389417	0.00132647	0.698247	0.0549192	-0.0214283	1	-0.813556	0.521469	Cytosol
ENSG00000225421	AC019330.1	lincRNA	0.000377728	0.000560178	0.000793766	0.140302	0.873088	0.250739	0.332553	0.14171	1	Nuclear
ENSG00000225424	RP11-168C9.1	lincRNA	0.000475831	0.000820466	0	0.153932	0.800005	-0.246	0.828295	-0.511171	0.708771	Nuclear
ENSG00000225427	LINC00331	lincRNA	7.6027e-05	0	0	-0.0513963	1	-0.0501362	1	0	1	Nuclear
ENSG00000225431	AP001626.1	lincRNA	0.323814	0.364285	0.336221	0.149894	0.356774	0.0441138	0.877108	-0.105939	0.985744	Nuclear
ENSG00000225434	LINC01504	lincRNA	0.161741	1.56131	1.04389	3.23556	3.38339e-145	2.65483	2.31698e-84	-0.580548	0.0151677	both
ENSG00000225444	AC087073.1	lincRNA	0.00190405	0.000162991	0	-0.704026	0.0209456	-0.786576	0.0576638	-0.127916	1	Nuclear
ENSG00000225446	RP4-665J23.2	lincRNA	0.00513738	0.0021191	0.00362448	-0.704634	0.0492784	-0.344877	0.609855	0.398776	0.823692	Cytosol
ENSG00000225488	RP11-760D2.1	lincRNA	0.000943698	0	0	-0.461137	0.153601	-0.451362	0.271204	0	1	Cytosol
ENSG00000225489	RP11-390F4.3	lincRNA	2.69686	2.37935	1.99975	-0.179645	0.220434	-0.430242	0.00453122	-0.250677	0.452975	both
ENSG00000225493	LINC01107	lincRNA	0.0483771	0.0143722	0.0127272	-1.55963	1.88261e-11	-1.74236	1.47007e-10	-0.194518	0.99557	Nuclear
ENSG00000225498	AC002064.5	lincRNA	0.0349698	0.0354972	0.0441617	0.0159855	1	0.315698	0.145455	0.304411	0.582024	Nuclear
ENSG00000225506	CYP4A22-AS1	lincRNA	0.0294457	0.261834	0.232995	3.00327	1.99232e-89	2.83539	3.93416e-70	-0.165943	0.847322	Cytosol
ENSG00000225511	LINC00475	lincRNA	0.322118	0.661977	0.681262	1.02454	4.25432e-13	1.06458	5.05542e-12	0.0402237	1	both
ENSG00000225516	FAM197Y5P	lincRNA	0	0	0	0	1	0	1	0	1	Nuclear
ENSG00000225518	RP11-396C23.2	lincRNA	0.620759	0.287807	0.240033	-1.11674	3.42912e-25	-1.36074	1.93853e-28	-0.244756	0.299443	Cytosol
ENSG00000225519	RP11-236B18.2	lincRNA	0.000431571	0.00407959	0.00249744	1.21071	5.04159e-06	0.842753	0.00356886	-0.391121	0.846243	Nuclear
ENSG00000225520	TTTY16	lincRNA	0.0255318	0.0013865	0.00294519	-2.87497	3.87654e-13	-2.40043	1.02623e-07	0.528228	0.729195	Nuclear
ENSG00000225532	XX-C2158C6.3	lincRNA	0.0272668	0.0123474	0.00973888	-1.0355	0.00457131	-1.30202	0.00174647	-0.284541	0.986262	Cytosol
ENSG00000225535	LINC01393	lincRNA	0.0362171	0.0794655	0.112367	1.08237	9.67057e-10	1.56175	2.97831e-17	0.483861	0.17367	both
ENSG00000225537	AC073325.1	lincRNA	0.000341273	0	0.000406601	-0.195045	0.762057	0.0427544	1	0.308655	0.836107	Cytosol
ENSG00000225539	AC018799.1	lincRNA	0.00105882	0.00753184	0.00358866	1.48428	1.46324e-05	0.671789	0.0618004	-0.87885	0.526632	Nuclear
ENSG00000225545	RP11-545I10.2	lincRNA	0.000102554	0	0.000219575	-0.0517934	1	0.0766819	0.878532	0.169155	1	Nuclear
ENSG00000225546	RP11-328J2.1	lincRNA	0.000669574	0.00180852	0.0177476	0.433604	0.280387	2.6772	1.17985e-09	2.44739	0.00994691	both
ENSG00000225548	AC098973.2	lincRNA	0.00767159	0.0176045	0.0206084	1.02162	0.0404206	1.19221	0.0270222	0.179929	1	both
ENSG00000225554	RP11-527D7.1	lincRNA	0.0470013	0.164317	0.0854989	1.73578	3.03517e-19	0.824923	0.00028836	-0.914531	0.00911315	Cytosol
ENSG00000225559	AC083867.4	lincRNA	0.000539257	0.00156686	0.00118814	0.374586	0.158073	0.291988	0.508327	-0.0846355	1	Nuclear
ENSG00000225561	RP11-412H9.2	lincRNA	0.000460396	0	0.00116788	-0.240439	0.591303	0.311995	0.274645	0.69778	0.180272	Nuclear
ENSG00000225563	AC006076.1	lincRNA	0	0.000117468	0.000395179	0.0831125	0.624132	0.227543	0.535485	0.190889	1	Cytosol
ENSG00000225564	LINC01492	lincRNA	0.00130222	0.00409595	0.00466764	0.855492	0.00721241	0.908565	0.00901541	0.0684773	1	both
ENSG00000225570	AC013733.4	lincRNA	0.00513396	0.00395473	0.00251088	-0.25159	0.758945	-0.584104	0.189127	-0.377248	0.836509	Nuclear
ENSG00000225579	EDNRB-AS1	lincRNA	0.00960627	0.0183558	0.00976486	0.816911	0.000326087	0.0656734	1	-0.779188	0.0646955	Nuclear
ENSG00000225582	AC011193.1	lincRNA	0	0	0	0	1	0	1	0	1	Nuclear
ENSG00000225588	AC096669.1	lincRNA	0.0114149	0.0076725	0.00777575	-0.406058	0.243179	-0.404556	0.361652	-0.00116173	1	both
ENSG00000225595	LINC01623	lincRNA	0.00241764	0.00546897	0.00676425	0.656787	0.0177143	0.907266	0.00394189	0.279709	0.998694	Cytosol
ENSG00000225598	RP11-339D23.1	lincRNA	0.000811986	0.000815477	0.00127125	-0.0378959	1	0.191803	0.714926	0.288733	1	Nuclear
ENSG00000225605	RP11-550H2.1	lincRNA	0.00105452	0.00105238	0.000477448	0.000364366	0.995728	-0.258787	0.611194	-0.324548	0.964788	both
ENSG00000225612	AC099552.2	lincRNA	0.00375049	0.000536364	0	-1.01734	0.00488033	-1.28093	0.00130734	-0.364108	0.825155	Cytosol
ENSG00000225613	LINCMD1	lincRNA	0.000894216	0.00356443	0.0024899	0.913191	0.000833115	0.631543	0.0306826	-0.30318	0.909141	Cytosol
ENSG00000225620	RP11-569A11.2	lincRNA	0.00432844	0.007407	0.00254484	0.629634	0.0830859	-0.339489	0.566189	-1.06038	0.15012	Cytosol
ENSG00000225626	C9orf135-AS1	lincRNA	0.00422502	0.00213967	0.00063853	-0.536827	0.208629	-1.0981	0.00178223	-0.683009	0.478847	Cytosol
ENSG00000225637	AP001046.6	lincRNA	0.00495712	0.0110102	0.0177545	0.894786	0.00109414	1.43931	1.40743e-07	0.571951	0.357596	Nuclear
ENSG00000225640	RP5-1022P6.4	lincRNA	0.00120201	0.00120561	0.000537449	-0.0392778	1	-0.306298	0.455307	-0.333226	0.947306	Cytosol
ENSG00000225643	RP11-70P17.1	lincRNA	0.570842	0.145413	0.141255	-1.98927	5.02674e-52	-1.99594	7.70193e-43	-0.00709926	1	Cytosol
ENSG00000225647	AC005487.2	lincRNA	0.0121568	0.00553358	0.00650726	-0.793206	0.0192053	-0.723777	0.0868223	0.065183	1	Nuclear
ENSG00000225655	PGM5-AS1	lincRNA	0.124157	0.0134478	0.0171884	-2.96509	7.45567e-48	-2.68012	2.52031e-33	0.290567	0.70128	Cytosol
ENSG00000225656	RP5-858B6.1	lincRNA	0.00590459	0.0177929	0.00996862	1.26056	3.06245e-06	0.543658	0.102202	-0.741771	0.22999	Cytosol
ENSG00000225657	RP5-843L14.1	lincRNA	0.000188864	0.00207684	0.00207734	0.819244	0.00122709	0.766277	0.00300506	-0.0477909	1	Cytosol
ENSG00000225675	RP4-784A16.5	lincRNA	0.00454204	0.0264843	0.0256991	1.95251	8.08771e-17	1.89955	2.13916e-14	-0.0454054	1	Nuclear
ENSG00000225680	AL163953.2	lincRNA	0.122147	0.184579	0.0732206	0.575763	0.00116897	-0.726654	0.0012328	-1.3096	2.48266e-06	Nuclear
ENSG00000225684	FAM225B	lincRNA	0.125819	0.318235	0.422416	1.30675	2.29953e-24	1.71014	2.27187e-36	0.404522	0.107602	Nuclear
ENSG00000225689	RP1-30E17.2	lincRNA	0.00288501	0.0350314	0.0308949	2.81876	9.93473e-25	2.64124	1.7689e-19	-0.165897	1	Nuclear
ENSG00000225703	AC005522.7	lincRNA	0.0101695	0.00930979	0.0113427	-0.153885	0.856217	0.0898792	0.806287	0.256671	0.93421	Nuclear
ENSG00000225706	PTPRD-AS1	lincRNA	0.144576	0.353803	0.420405	1.266	3.3036e-17	1.51428	4.19743e-21	0.249064	0.61606	Cytosol
ENSG00000225708	RP13-379L11.1	lincRNA	0.00196299	0.00446877	0.00551284	0.574053	0.0424187	0.851618	0.0055501	0.314338	0.968652	Nuclear
ENSG00000225718	RP11-3P22.2	lincRNA	0.000398292	0.00236469	0.00204692	0.750128	0.00505807	0.658636	0.0198276	-0.0885392	1	Nuclear
ENSG00000225725	FAM66E	lincRNA	0.0235768	0.0147495	0.014622	-0.562505	0.0496115	-0.619869	0.086439	-0.0623111	1	both
ENSG00000225742	RP11-513G11.4	lincRNA	0.0253992	0.0741306	0.0790996	1.43083	1.80356e-08	1.5284	2.38952e-08	0.100437	1	Cytosol
ENSG00000225744	AC017002.4	lincRNA	0.0144393	0.0164597	0.0236625	0.149188	0.653693	0.625376	0.0475246	0.491297	0.587003	Cytosol
ENSG00000225746	SNHG23	lincRNA	1.34391	0.108055	0.129971	-3.61501	1.47829e-70	-3.34052	4.36338e-50	0.275279	0.620226	Nuclear
ENSG00000225750	RP11-242O24.3	lincRNA	0.00359236	0.00258208	0.00322482	-0.2777	0.556379	-0.0743887	1	0.228779	1	Nuclear
ENSG00000225759	LINC00489	lincRNA	0.000232532	0	0.000423485	-0.146243	0.9635	0.0985122	0.694593	0.317633	0.831049	Nuclear
ENSG00000225760	LINC00431	lincRNA	0.0815299	0.308673	0.584512	1.88797	4.59473e-10	2.79968	5.86263e-19	0.913923	0.164924	Cytosol
ENSG00000225765	AC068535.3	lincRNA	0.000621344	0.000756613	0.000200252	0.118495	0.93961	-0.162221	1	-0.35661	1	Nuclear
ENSG00000225768	RP11-127O4.3	lincRNA	0.00163247	0.00591161	0.00185307	1.10475	0.00271542	0.119993	0.849941	-1.09287	0.324032	Cytosol
ENSG00000225775	RP11-354I10.1	lincRNA	0.0001608	0.000902354	0.0011083	0.324618	0.139131	0.4241	0.0801362	0.131833	1	Nuclear
ENSG00000225785	RP4-583K8.1	lincRNA	0	0.000688736	0.000652792	0.364163	0.0518548	0.352232	0.131546	-0.00487554	1	Nuclear
ENSG00000225790	RP11-2L8.1	lincRNA	0.0368827	0.0220453	0.0235357	-0.666019	0.00538634	-0.549945	0.0353904	0.11816	1	Cytosol
ENSG00000225791	TRAM2-AS1	lincRNA	4.49055	3.97715	3.65495	-0.174831	0.000489714	-0.296226	6.41505e-08	-0.121418	0.249023	both
ENSG00000225793	RP1-234P15.4	lincRNA	0.46924	0.240314	0.199758	-0.961271	3.05012e-25	-1.22005	4.47771e-30	-0.259722	0.175913	both
ENSG00000225794	AC073321.4	lincRNA	0.00278282	0.00547519	0.00573496	0.566361	0.0531011	0.609259	0.065456	0.0527935	1	Cytosol
ENSG00000225807	RP11-44M6.1	lincRNA	0.0424818	0.012197	0.0111492	-1.66495	1.85831e-11	-1.68758	3.65894e-10	-0.0271094	1	Nuclear
ENSG00000225815	AC092669.6	lincRNA	0.000294923	0.00343806	0.00236794	1.10174	3.12552e-05	0.774566	0.00671743	-0.355425	0.974139	both
ENSG00000225818	AC118653.2	lincRNA	0.000284948	0	0	-0.155124	0.97288	-0.151504	1	0	1	Nuclear
ENSG00000225826	LINC00626	lincRNA	0.00775878	0.0274442	0.0525439	1.54679	4.00395e-08	2.42622	4.00402e-17	0.900107	0.106974	Nuclear
ENSG00000225836	RP11-80H5.6	lincRNA	0.00134966	0.00297116	0.000721605	0.459703	0.126444	-0.214099	0.650208	-0.784254	0.249464	Nuclear
ENSG00000225857	RP11-46A10.2	lincRNA	0.0372442	0.0210188	0.0223577	-0.726098	0.00265024	-0.647363	0.0180251	0.0793067	1	both
ENSG00000225860	RP11-1018N14.2	lincRNA	0.00369625	0.006979	0.00373365	0.601151	0.0797404	-0.0493019	1	-0.710465	0.536927	Nuclear
ENSG00000225868	AC016582.2	lincRNA	0.219557	0.11805	0.12748	-0.87403	2.82199e-10	-0.770544	6.10344e-07	0.103667	0.965514	Nuclear
ENSG00000225870	LINC00368	lincRNA	0.00264924	0.00356223	0.00188693	0.348681	0.449032	-0.117967	0.945844	-0.527935	0.636335	Nuclear
ENSG00000225872	LINC01529	lincRNA	1.60881	0.084132	0.0571367	-4.28016	4.88632e-107	-4.79782	2.11097e-98	-0.523743	0.109944	Nuclear
ENSG00000225877	AC004603.4	lincRNA	0.00864941	0.00358231	0.00315547	-0.927492	0.0209189	-1.02912	0.0207045	-0.122186	1	Nuclear
ENSG00000225879	RP3-495K2.3	lincRNA	0.00230967	0.00456068	0.00675902	0.646586	0.0518548	0.988052	0.00244947	0.376641	0.805844	Cytosol
ENSG00000225880	LINC00115	lincRNA	1.47757	0.739482	0.697915	-0.994789	7.55664e-18	-1.08269	8.92046e-17	-0.0880442	0.970318	Cytosol
ENSG00000225882	LINC01456	lincRNA	0.0075544	0.00522572	0.00540095	-0.446053	0.421099	-0.397169	0.582748	0.0496097	1	Nuclear
ENSG00000225913	RP11-57C13.6	lincRNA	0.0529979	0.0799162	0.0953404	0.559401	0.000130536	0.812458	1.9742e-07	0.255446	0.527123	Cytosol
ENSG00000225916	AC007879.4	lincRNA	0.00662297	0.0199744	0.0412559	1.37372	4.98353e-08	2.30341	2.35887e-20	0.956263	0.0148929	Cytosol
ENSG00000225919	RP11-66A2.1	lincRNA	0	0	0.000219575	0	1	0.127211	0.535485	0.169145	1	Nuclear
ENSG00000225930	DKFZP434L187	lincRNA	0.0501614	0.00518575	0.00702618	-2.82182	7.11039e-25	-2.43888	1.32639e-16	0.405935	0.728314	Nuclear
ENSG00000225942	AC093326.2	lincRNA	0.000816813	0.000210852	0	-0.301626	0.643336	-0.40381	0.398165	-0.143023	1	Nuclear
ENSG00000225948	RP11-554I8.1	lincRNA	0.0620733	0.026411	0.0304241	-1.11671	1.57208e-06	-0.947733	0.000274718	0.170619	0.97187	Nuclear
ENSG00000225960	RP11-360A18.1	lincRNA	0.000434825	0.000280113	0.000432659	-0.0662766	1	0.00411309	1	0.0874019	1	Nuclear
ENSG00000225970	RP3-526F5.2	lincRNA	0	0	0	0	1	0	1	0	1	Nuclear
ENSG00000225974	AC005550.5	lincRNA	0.00157085	0.00992171	0.00766183	1.58806	7.54131e-08	1.33095	1.84647e-05	-0.25529	0.97835	Nuclear
ENSG00000225975	LINC01534	lincRNA	0.6078	0.522288	0.450153	-0.213541	0.00419401	-0.424568	1.72075e-07	-0.21133	0.13678	Cytosol
ENSG00000225978	HAR1A	lincRNA	0.239292	0.582065	0.46388	1.26955	6.27473e-19	0.941483	4.20047e-09	-0.328266	0.376185	Cytosol
ENSG00000225982	RP11-538D16.3	lincRNA	0.00723154	0.021793	0.0300925	1.29552	1.22e-06	1.73367	3.69545e-10	0.454529	0.617178	Cytosol
ENSG00000226004	RP11-10J5.1	lincRNA	0.00136675	0.0345861	0.0345791	3.27548	1.59542e-36	3.21512	1.24181e-31	-0.0412266	1	Nuclear
ENSG00000226005	RP11-464C19.3	lincRNA	0.00191595	0.00409506	0.0068591	0.570223	0.0645769	1.05372	0.000919359	0.535737	0.647239	Nuclear
ENSG00000226007	RP11-211N8.2	lincRNA	0.198271	0.0511217	0.0615649	-1.90163	2.56476e-27	-1.64768	1.44868e-17	0.255553	0.651558	both
ENSG00000226012	AP001434.2	lincRNA	0.00512669	0.103471	0.168611	3.77842	5.55124e-73	4.46354	1.00313e-96	0.699439	0.0470221	Nuclear
ENSG00000226022	AC026167.1	lincRNA	0.0460345	0.0470388	0.0642105	0.0383704	1	0.464923	0.207256	0.431546	0.704351	Cytosol
ENSG00000226029	RP4-798A10.2	lincRNA	1.68639	0.656776	0.723532	-1.35244	8.08154e-77	-1.21867	2.74344e-51	0.133813	0.464164	Nuclear
ENSG00000226032	RP1-111C20.3	lincRNA	0.00120388	0.037049	0.040449	3.41624	3.00875e-55	3.4659	1.22454e-51	0.0719005	1	Nuclear
ENSG00000226037	LINC01040	lincRNA	0.00013222	0	0	-0.0891043	1	-0.0867991	1	0	1	Nuclear
ENSG00000226041	AC010745.1	lincRNA	0	0.0215478	0.00549593	3.2827	2.15921e-35	1.60867	6.12705e-11	-1.7322	0.000722401	Nuclear
ENSG00000226043	AP000705.7	lincRNA	0.000658921	0.00153986	0.00184692	0.429733	0.126069	0.512586	0.114473	0.1073	1	Nuclear
ENSG00000226047	RP11-196I18.4	lincRNA	0.0158465	0.00329379	0.00073225	-1.7987	2.02499e-07	-2.42418	7.31148e-11	-0.745303	0.198127	Nuclear
ENSG00000226053	RP5-1070A16.1	lincRNA	0.000586829	0.0158213	0.0754322	2.56398	5.99597e-18	4.6311	3.18103e-47	2.13179	4.9742e-05	Nuclear
ENSG00000226063	AC009531.2	lincRNA	0.000423855	0.000205618	0.000391668	-0.0725176	1	0.0410526	1	0.149963	1	Cytosol
ENSG00000226067	LINC00623	lincRNA	0.433157	4.47035	4.13696	3.35007	0	3.24011	0	-0.109785	0.666441	Cytosol
ENSG00000226070	RP11-552E20.4	lincRNA	0.0141892	0.0025703	0.00349723	-1.65413	1.36727e-06	-1.39831	0.000338151	0.274856	0.97979	Nuclear
ENSG00000226078	RP11-205K6.2	lincRNA	0.000742576	0	0	-0.340832	0.312778	-0.333488	0.47608	0	1	Cytosol
ENSG00000226079	RP3-399L15.2	lincRNA	0.000186842	0.000215673	0	0.00133801	1	-0.0993348	1	-0.133413	1	Nuclear
ENSG00000226087	AC106869.2	lincRNA	0.00456892	0.0118898	0.00976326	0.986813	0.000426574	0.786113	0.0160134	-0.203454	1	Cytosol
ENSG00000226091	LINC00937	lincRNA	1.19078	0.424851	0.366091	-1.49148	6.19149e-43	-1.69646	1.28157e-43	-0.205458	0.436918	both
ENSG00000226097	AC099342.1	lincRNA	0	0.0422695	0.0423883	4.18506	7.17031e-49	4.14529	5.64971e-46	-0.00551695	1	Nuclear
ENSG00000226101	AC007461.2	lincRNA	0.480107	0.105989	0.0762562	-2.14504	1.85089e-53	-2.60107	3.57538e-57	-0.459888	0.0719933	Nuclear
ENSG00000226113	RP11-672F9.1	lincRNA	0.00439032	0.000754466	0.00154961	-1.10592	0.00375843	-0.842774	0.062012	0.29656	0.935288	Nuclear
ENSG00000226115	AP001476.3	lincRNA	0.00182851	0.0027688	0.0014071	0.234044	0.501195	-0.0887415	1	-0.367562	0.85006	Nuclear
ENSG00000226125	AC098823.3	lincRNA	0.035495	0.0652916	0.0928057	0.812608	4.90794e-06	1.27373	3.01508e-12	0.465756	0.173752	Nuclear
ENSG00000226130	AC013248.2	lincRNA	5.86711e-05	0	0.000272625	-0.0513841	1	0.0771145	0.878532	0.169173	1	Nuclear
ENSG00000226133	RP4-683M8.2	lincRNA	0.00366937	0.00771675	0.00767994	0.750909	0.0101508	0.723686	0.0237697	-0.0222609	1	both
ENSG00000226134	RP11-120E13.1	lincRNA	0.00185358	0.00194154	0.000619105	-0.00587243	1	-0.491509	0.340711	-0.586015	0.605764	Nuclear
ENSG00000226140	RP11-461K13.1	lincRNA	0.000276803	0.00044433	0.000245659	0.0689426	0.873088	-0.0126084	1	-0.101189	1	both
ENSG00000226149	RP1-69D17.4	lincRNA	0.093168	0.0869499	0.0867581	-0.0805329	0.64507	-0.0789378	0.705504	0.00157999	1	Nuclear
ENSG00000226159	LINC01375	lincRNA	0.000494735	0.000183659	0	-0.169744	1	-0.266851	0.651062	-0.134189	1	Nuclear
ENSG00000226172	RP4-712E4.1	lincRNA	0.00104581	0.0514092	0.0523365	3.89459	5.16719e-50	3.88479	4.40013e-46	0.0134495	1	Cytosol
ENSG00000226180	RP11-278A23.1	lincRNA	0.551866	0.289937	0.268473	-0.923964	8.18391e-20	-1.03232	3.27877e-19	-0.108759	0.845184	Nuclear
ENSG00000226194	RP1-137D17.1	lincRNA	0.151728	0.702969	0.485952	2.19542	1.61044e-57	1.66445	1.11924e-27	-0.531101	0.0495855	Nuclear
ENSG00000226197	RP11-536O18.1	lincRNA	0.113452	0.437833	0.779567	1.91419	4.34988e-21	2.7432	1.80377e-38	0.830519	0.0299713	Cytosol
ENSG00000226202	RP11-328D5.1	lincRNA	0.00439599	0.00534718	0.0027812	0.188043	0.63974	-0.328804	0.551528	-0.568043	0.531745	Nuclear
ENSG00000226203	RP4-760C5.5	lincRNA	0.00227981	0.00358884	0.00175878	0.383001	0.206243	-0.24057	0.811812	-0.713454	0.46392	Nuclear
ENSG00000226204	AL157359.3	lincRNA	0.000120835	0	0	-0.0568354	1	-0.0555336	1	0	1	Nuclear
ENSG00000226206	RP5-1050E16.2	lincRNA	0.00208318	0.00449419	0.00437654	0.575073	0.0639387	0.558285	0.130255	-0.0110701	1	Cytosol
ENSG00000226207	RP1-104O17.3	lincRNA	0.00456076	0.00132135	0.00214621	-0.743597	0.0182923	-0.436768	0.286825	0.349522	0.800434	Nuclear
ENSG00000226208	RP11-99H8.1	lincRNA	0.000497203	0	0	-0.266247	0.485264	-0.260061	0.658728	0	1	Nuclear
ENSG00000226218	AC079163.1	lincRNA	0	0	0	0	1	0	1	0	1	Nuclear
ENSG00000226237	GAS1RR	lincRNA	3.93031	0.397324	0.419313	-3.30185	4.71827e-131	-3.21946	5.806e-100	0.0823255	1	Nuclear
ENSG00000226238	AC132807.1	lincRNA	0.000334857	0	0	-0.167053	0.777752	-0.163302	1	0	1	Nuclear
ENSG00000226240	LINC00381	lincRNA	0.000934308	0.00595146	0.00445152	1.33934	1.86054e-05	1.01799	0.00126119	-0.334414	0.977503	Nuclear
ENSG00000226249	RP11-307P5.2	lincRNA	0.00119296	0.0031546	0.0008828	0.68827	0.0214811	-0.0147994	1	-0.814214	0.276896	Nuclear
ENSG00000226250	LINC00408	lincRNA	0.000451297	0.000153576	0.000198622	-0.119792	1	-0.090726	1	0.0356076	1	Nuclear
ENSG00000226251	RP11-15I11.3	lincRNA	0.199371	0.147564	0.0589854	-0.436555	0.203021	-1.73651	2.60754e-06	-1.30963	0.00966433	Cytosol
ENSG00000226258	GRM7-AS3	lincRNA	0.0204578	0.0406421	0.0504116	0.913118	0.00217212	1.21365	0.0001115	0.306649	0.876153	both
ENSG00000226266	AC009961.3	lincRNA	0.328928	0.350686	0.309392	0.089247	0.436802	-0.0873891	0.535485	-0.176966	0.498282	both
ENSG00000226276	AC093382.1	lincRNA	0.0182297	0.0415564	0.0318568	1.00412	2.6748e-08	0.647863	0.00165738	-0.360384	0.483258	Nuclear
ENSG00000226277	AC105393.2	lincRNA	0.0169448	0.00142296	0.00121699	-2.40901	5.81356e-11	-2.38948	9.21189e-09	0.0050234	1	Cytosol
ENSG00000226281	RP1-80N2.2	lincRNA	0.0309681	0.106928	0.102494	1.71926	2.42074e-25	1.65329	3.16091e-20	-0.0644682	1	Nuclear
ENSG00000226296	RP11-71J2.1	lincRNA	9.58972e-05	0	0	-0.0524705	1	-0.0512042	1	0	1	Nuclear
ENSG00000226302	RP11-528N21.1	lincRNA	0.0108577	0.00493977	0.00549294	-0.822339	0.0112814	-0.734583	0.0530591	0.0897011	1	Nuclear
ENSG00000226308	RP4-813D12.3	lincRNA	0.0260829	0.0466762	0.033615	0.794726	0.0135801	0.364836	0.378462	-0.435002	0.734633	Cytosol
ENSG00000226317	LINC00351	lincRNA	0.000163938	0.000527511	0.000445322	0.254491	0.296129	0.14547	0.51281	-0.133061	1	Cytosol
ENSG00000226320	AC018359.1	lincRNA	0.000103808	0.00735507	0.00429847	1.93655	1.04921e-09	1.39178	3.05668e-06	-0.562763	0.844558	Nuclear
ENSG00000226337	RP11-274B18.4	lincRNA	0.00200697	0.00533935	0.00560638	0.731569	0.0123668	0.8051	0.00646919	0.0900234	1	Cytosol
ENSG00000226355	RP11-65J3.2	lincRNA	0.0992603	0.0389085	0.0306936	-1.34116	4.07539e-09	-1.65075	1.6619e-10	-0.316614	0.703829	Nuclear
ENSG00000226362	FAM41AY2	lincRNA	0.000317164	0.000171159	0	-0.0954003	1	-0.190867	0.923954	-0.130232	1	Nuclear
ENSG00000226363	HAGLROS	lincRNA	0.114054	0.23045	0.232983	0.991853	4.21253e-12	1.00586	9.48656e-11	0.0144342	1	Cytosol
ENSG00000226364	AC102948.2	lincRNA	0.00111324	0.000398287	0.000576825	-0.279597	0.618235	-0.188176	0.902757	0.108539	1	Cytosol
ENSG00000226370	LINC00375	lincRNA	0	0.00057881	0.0007702	0.364034	0.0518548	0.3523	0.0305437	-0.00467907	1	Nuclear
ENSG00000226374	RP13-614K11.2	lincRNA	0.00104691	0.00139798	0.00370822	0.193811	0.624132	0.800856	0.00736072	0.70549	0.405639	Cytosol
ENSG00000226375	RP3-395P12.2	lincRNA	0.0101829	0.00997906	0.0151016	0.0674779	1	0.528539	0.0946501	0.481606	0.454731	Nuclear
ENSG00000226376	RP11-29B9.1	lincRNA	0	0.000197972	0.000473565	0.100048	0.624132	0.244123	0.131546	0.190292	1	Cytosol
ENSG00000226380	AC058791.1	lincRNA	1.51923	1.05511	1.59964	-0.526805	3.99041e-06	0.0724493	0.653436	0.599533	0.000371788	both
ENSG00000226383	AC093375.1	lincRNA	0.82096	0.782634	0.702975	-0.0651526	0.827487	-0.222447	0.332911	-0.15744	0.909265	Nuclear
ENSG00000226397	C12orf77	lincRNA	0.00409531	0.0213024	0.019644	1.8384	6.06051e-12	1.73263	1.56064e-09	-0.0984245	1	both
ENSG00000226412	RP11-476F14.1	lincRNA	0.000450639	0.00015682	0.00118445	-0.144175	1	0.316554	0.296285	0.576622	0.486915	Nuclear
ENSG00000226423	AC093642.4	lincRNA	0.0174412	0.0136426	0.0110719	-0.275035	0.542054	-0.554212	0.259087	-0.293872	0.977006	Nuclear
ENSG00000226426	RP11-174J11.1	lincRNA	0.00189525	0.00401582	0.00170044	0.682463	0.0484357	0.0840923	1	-0.66723	0.450659	Nuclear
ENSG00000226434	RP11-1L9.1	lincRNA	0.0018003	0.00514805	0.00855538	0.854656	0.00722945	1.34319	3.4722e-05	0.536144	0.602322	Nuclear
ENSG00000226442	AC006037.2	lincRNA	0.000110907	0	0	-0.0594974	1	-0.0581061	1	0	1	Nuclear
ENSG00000226447	RP11-393J16.4	lincRNA	0.000512672	0.00118831	0	0.264684	0.356173	-0.274658	0.648933	-0.679705	0.346603	Nuclear
ENSG00000226453	RP11-379B8.1	lincRNA	0.0553522	0.389696	0.25398	2.74384	9.57693e-63	2.12771	2.01315e-32	-0.616112	0.0603923	Nuclear
ENSG00000226476	RP11-776H12.1	lincRNA	0.0172395	0.331733	0.45175	4.08425	4.83276e-42	4.52009	1.01191e-46	0.440911	0.722517	Nuclear
ENSG00000226486	LINC01035	lincRNA	0.00168068	0.00255268	0.00176899	0.256438	0.59462	0.0407657	0.974793	-0.244257	1	Nuclear
ENSG00000226487	RP4-749H3.2	lincRNA	0.000108697	0	0.000282987	-0.053836	1	0.082425	0.878532	0.177505	1	Cytosol
ENSG00000226488	AC021021.2	lincRNA	0.00158468	0.000558929	0.00067618	-0.644203	0.0907653	-0.405375	0.475522	0.297719	1	Cytosol
ENSG00000226490	AC138647.1	lincRNA	0.00183044	0.000630672	0.000484699	-0.583302	0.173164	-0.541697	0.157247	0.0454049	1	Cytosol
ENSG00000226497	RP11-406O16.1	lincRNA	0.000319	0.000869724	0.000899421	0.288008	0.214101	0.303081	0.310961	0.0259439	1	Nuclear
ENSG00000226506	AC007463.2	lincRNA	0.0117921	0.00602935	0.00532963	-0.690233	0.0679387	-0.770211	0.0595125	-0.0893472	1	Cytosol
ENSG00000226508	AC104655.3	lincRNA	0.0213837	0.0904972	0.117213	1.92742	3.93271e-20	2.2826	9.54455e-25	0.36005	0.596599	both
ENSG00000226516	FAM138B	lincRNA	0.103879	0.010913	0.00579745	-2.99683	4.83629e-36	-3.70849	4.65389e-37	-0.76681	0.18835	Nuclear
ENSG00000226519	LINC00390	lincRNA	0.00690868	0.0165195	0.0153625	1.08366	1.46348e-06	0.890633	0.000198315	-0.19577	1	Nuclear
ENSG00000226527	AP000289.6	lincRNA	0.00111647	0.00319885	0.00284935	0.614569	0.0336565	0.484878	0.121408	-0.139531	1	Nuclear
ENSG00000226530	RP11-348F1.2	lincRNA	0.108437	0.061044	0.061567	-0.763559	5.11056e-06	-0.773766	5.00825e-05	-0.0110482	1	both
ENSG00000226542	AC114814.4	lincRNA	0.00122414	0.00391767	0.00635253	0.752588	0.00548005	1.17085	9.27385e-05	0.465452	0.673026	Nuclear
ENSG00000226548	AC016722.3	lincRNA	0.0209117	0.010892	0.0129226	-0.818607	0.0013153	-0.604205	0.0339407	0.221527	0.955055	Nuclear
ENSG00000226562	CYP4F26P	lincRNA	0.072197	0.0883456	0.0784678	0.323838	0.188411	0.150932	0.674248	-0.173997	0.9677	Cytosol
ENSG00000226566	RP11-436F21.1	lincRNA	0	0.000138407	0	0.100008	0.624132	0	1	-0.130207	1	Cytosol
ENSG00000226567	LINC00606	lincRNA	0.0015734	0.000435883	0	-0.468373	0.277124	-0.661926	0.0762119	-0.263959	1	both
ENSG00000226578	RP11-258F22.1	lincRNA	0.119182	0.168855	0.120862	0.492544	3.82835e-05	0.0199924	1	-0.474493	0.0210214	Cytosol
ENSG00000226581	RP11-340I6.8	lincRNA	0.0771143	0.0489644	0.0381393	-0.667381	0.000155046	-0.997435	4.30307e-07	-0.335519	0.445582	Cytosol
ENSG00000226587	RP5-905H7.9	lincRNA	0	0	0	0	1	0	1	0	1	Nuclear
ENSG00000226594	RP11-550C4.6	lincRNA	0	0.00102931	0.00125324	0.564189	0.00423001	0.621712	0.00176471	0.0823331	1	Nuclear
ENSG00000226598	AC017060.1	lincRNA	0.265341	0.988596	1.00024	1.88064	5.39541e-39	1.89762	2.35998e-34	0.0172298	1	Nuclear
ENSG00000226599	RP11-136K14.3	lincRNA	0.00256074	0.00875075	0.0130651	1.13592	5.34399e-06	1.52331	1.81317e-09	0.416178	0.502709	Nuclear
ENSG00000226601	RP11-239E10.3	lincRNA	0.00283422	0.0101235	0.0102048	1.27144	1.45305e-07	1.25006	1.92696e-06	-0.0127614	1	Nuclear
ENSG00000226629	LINC00974	lincRNA	0.00652639	0.0215723	0.0242768	1.47106	1.2613e-10	1.61954	2.46386e-11	0.159237	0.97426	Nuclear
ENSG00000226640	RP11-21J7.1	lincRNA	7.09508e-05	0.00177462	0	0.711402	0.000996447	-0.0471617	1	-0.932414	0.135187	Nuclear
ENSG00000226643	RP11-358H9.1	lincRNA	0.00424959	0.00584097	0.0097457	0.334411	0.259035	0.813146	0.000946424	0.513115	0.328807	Nuclear
ENSG00000226644	RP11-128M1.1	lincRNA	0.181915	0.17698	0.131065	-0.0713656	0.86981	-0.473058	0.0200932	-0.403383	0.257786	Cytosol
ENSG00000226649	AC019118.4	lincRNA	0.00528497	0.0152037	0.0148352	1.18323	4.28358e-07	1.12963	1.19338e-05	-0.0491878	1	Nuclear
ENSG00000226655	AC096732.2	lincRNA	0.000667168	0.000231544	0.000962364	-0.291757	0.717855	0.0698836	0.948303	0.452488	0.664353	Nuclear
ENSG00000226669	RP11-509J21.4	lincRNA	0.0603805	0.0308297	0.0272982	-0.919373	5.47564e-06	-1.07382	2.85368e-06	-0.158872	0.996181	Nuclear
ENSG00000226673	LINC01108	lincRNA	0.00316317	0.0216801	0.0169329	2.06124	1.08692e-15	1.74476	1.22498e-09	-0.314123	0.814579	both
ENSG00000226674	TEX41	lincRNA	0.168102	0.362676	0.451454	1.09314	7.17993e-14	1.40686	1.64074e-19	0.314507	0.395719	both
ENSG00000226676	RP11-589B3.6	lincRNA	0.0186275	0.0148133	0.0154126	-0.306798	0.308219	-0.22417	0.558558	0.0852657	1	Nuclear
ENSG00000226680	RP11-61D3.1	lincRNA	5.87864e-05	0.000405883	0	0.175771	0.448891	-0.0386128	1	-0.276037	1	Nuclear
ENSG00000226681	AC020595.1	lincRNA	0.000134618	0.00149231	0.000969846	0.579114	0.00743839	0.369807	0.199123	-0.240025	1	Nuclear
ENSG00000226686	LINC01535	lincRNA	0.303598	0.377549	0.441279	0.310394	0.0628565	0.535162	0.00213772	0.225187	0.687649	both
ENSG00000226690	AC005281.1	lincRNA	0.00496576	0.0617656	0.0999487	3.14502	5.00703e-30	3.8053	6.582e-40	0.676903	0.302688	Nuclear
ENSG00000226694	RP11-69C17.2	lincRNA	0.00148408	0.000117468	0	-0.562288	0.0563733	-0.630705	0.124972	-0.108428	1	Nuclear
ENSG00000226707	RP11-719J20.1	lincRNA	0	0.00187731	0.000185971	0.839578	3.88909e-05	0.119599	0.535485	-0.867491	0.256676	Nuclear
ENSG00000226708	AC073409.1	lincRNA	0	0	0.00129063	0	1	0.564648	0.0140535	0.715775	0.31338	Nuclear
ENSG00000226715	RP11-411H5.1	lincRNA	0.000825809	0.00297228	0.000562067	0.707001	0.025554	-0.13698	1	-0.998148	0.220719	Nuclear
ENSG00000226717	PTPRD-AS2	lincRNA	0.000800568	0.00159483	0.00348095	0.275155	0.377738	0.736251	0.0375184	0.532899	0.805962	Cytosol
ENSG00000226722	LINC00424	lincRNA	0.00163739	0.000213571	0.000458315	-0.604825	0.132459	-0.455034	0.278739	0.181441	1	both
ENSG00000226733	RP11-397G17.1	lincRNA	0.010698	0.268709	0.0908741	4.34543	3.20591e-42	2.80884	4.44488e-17	-1.53673	0.0134299	Nuclear
ENSG00000226739	RP11-347L18.1	lincRNA	0	0.000191918	0	0.100045	0.624132	0	1	-0.130244	1	Nuclear
ENSG00000226741	CTA-929C8.6	lincRNA	0.0122053	0.0185905	0.0216892	0.556915	0.0651596	0.752978	0.0163283	0.203822	1	Nuclear
ENSG00000226751	AF127936.5	lincRNA	0.0320959	0.101913	0.0934668	1.59686	2.54149e-17	1.46905	1.15621e-12	-0.126912	1	Nuclear
ENSG00000226756	AC007365.3	lincRNA	0.0437293	0.0562825	0.0502531	0.364368	0.0386199	0.213359	0.336113	-0.152262	0.909541	Cytosol
ENSG00000226762	RP11-298E9.6	lincRNA	0.00120095	0.00323884	0.00184541	0.603657	0.0401628	0.220468	0.676595	-0.427834	0.79933	Nuclear
ENSG00000226764	AC010145.4	lincRNA	0	0.000189809	0	0.100044	0.624132	0	1	-0.130243	1	Nuclear
ENSG00000226770	AC000124.1	lincRNA	0.0563345	0.0189625	0.0107209	-1.5199	1.0064e-11	-2.14543	6.85372e-17	-0.65368	0.144468	Nuclear
ENSG00000226777	KIAA0125	lincRNA	0.0595686	2.21007	2.71528	5.12832	1.14671e-88	5.42361	1.42476e-91	0.296746	0.840804	both
ENSG00000226782	RP11-706D8.3	lincRNA	0.000502616	0.00832113	0.00693894	1.81507	1.94401e-14	1.60342	1.15965e-10	-0.203182	1	Cytosol
ENSG00000226785	AC073218.1	lincRNA	9.02419e-05	0.00209768	0.0018793	0.790801	0.000440255	0.7814	0.00116114	0.0137739	1	Nuclear
ENSG00000226791	AC109826.1	lincRNA	0.16626	0.587609	0.563757	1.78524	6.13844e-49	1.72653	4.26279e-39	-0.0583957	1	Cytosol
ENSG00000226792	LINC00371	lincRNA	0.00900706	0.00720501	0.00826681	-0.247697	0.625628	-0.136924	0.98727	0.114966	1	both
ENSG00000226798	RP11-289F5.1	lincRNA	0.000534211	0.00722802	0.00608222	1.65431	1.46898e-11	1.59636	9.59577e-09	-0.0376254	1	Nuclear
ENSG00000226808	LINC00840	lincRNA	0.0686356	0.153284	0.151306	1.13188	3.28999e-11	1.11914	1.59812e-09	-0.0120669	1	Nuclear
ENSG00000226813	AC114813.1	lincRNA	0.00138914	0	0.00077364	-0.632595	0.055643	-0.244225	0.711246	0.484548	0.58166	Nuclear
ENSG00000226816	AC005082.12	lincRNA	0.114854	0.279755	0.29717	1.26009	3.66802e-14	1.34676	7.93267e-14	0.0873059	1	Cytosol
ENSG00000226822	RP11-356N1.2	lincRNA	0.0092986	0.0807281	0.0799002	2.7582	6.95713e-40	2.74069	3.77868e-35	-0.0114266	1	Nuclear
ENSG00000226825	LINC01509	lincRNA	0.00165787	0.00971401	0.00830639	1.59401	1.09811e-08	1.36242	4.32843e-06	-0.230954	1	Cytosol
ENSG00000226828	RP11-278H7.1	lincRNA	0.0283688	0.017436	0.0151556	-0.642787	0.0197767	-0.779597	0.00903364	-0.143091	1	Nuclear
ENSG00000226829	RP5-945F2.3	lincRNA	0.00026528	0.000257525	0.000643107	0.0320669	1	0.20185	0.694383	0.21592	1	Cytosol
ENSG00000226835	RP11-148B18.1	lincRNA	0.00753201	0.0166177	0.0191053	0.959619	0.000244873	1.08505	0.000119894	0.13325	1	Cytosol
ENSG00000226846	LINC00348	lincRNA	0.0158631	0.0683227	0.0675104	1.9429	3.09868e-08	1.93571	2.75664e-07	-0.00342674	1	Nuclear
ENSG00000226853	AC010894.3	lincRNA	0.25274	0.34481	0.359707	0.438136	1.31771e-05	0.510129	4.12302e-06	0.0722357	1	both
ENSG00000226854	RP11-212D3.4	lincRNA	0.000292401	0.000417096	0.000783354	0.0530922	0.873088	0.219617	0.320322	0.212656	1	Nuclear
ENSG00000226856	AC093901.1	lincRNA	0.204665	0.206639	0.284003	0.00766624	1	0.469337	0.0250609	0.462941	0.247739	Cytosol
ENSG00000226859	RP11-48F14.2	lincRNA	0.00168981	0.00339491	0.00666292	0.544017	0.0820946	1.16694	0.000109211	0.687515	0.334452	Nuclear
ENSG00000226861	RP5-1119O21.2	lincRNA	0.00117366	0.000878987	0.00314018	-0.115564	1	0.667503	0.0572059	0.922069	0.301434	Cytosol
ENSG00000226868	RP11-122M14.3	lincRNA	0	0.00240706	0.000450544	1.00638	2.5168e-05	0.242107	0.14401	-0.902357	0.409	Nuclear
ENSG00000226900	RP11-432J24.5	lincRNA	0.0391783	0.041913	0.0267086	0.0680854	0.790286	-0.546587	0.0448403	-0.62655	0.136892	Cytosol
ENSG00000226903	LINC00354	lincRNA	0.000445509	0.000264808	0.000198622	-0.0695755	1	-0.114796	1	-0.0629216	1	Nuclear
ENSG00000226906	TTTY4	lincRNA	0	0	0	0	1	0	1	0	1	Nuclear
ENSG00000226913	BSN-AS2	lincRNA	0.405787	0.0628725	0.0595588	-2.65872	1.48748e-51	-2.701	1.07197e-42	-0.0437808	1	both
ENSG00000226917	LINC01276	lincRNA	0.00347945	0.0374094	0.00577053	2.73582	1.63667e-17	0.474754	0.265112	-2.34054	0.000106761	Nuclear
ENSG00000226921	LINC00454	lincRNA	0.0108599	0.0042764	0.00573754	-0.976123	0.00182656	-0.726832	0.0648742	0.265026	0.961405	both
ENSG00000226927	RP11-302I18.3	lincRNA	5.86711e-05	0	0	-0.0513841	1	-0.050124	1	0	1	Nuclear
ENSG00000226935	LINC00161	lincRNA	0.0157075	0.0116687	0.0126122	-0.336311	0.3913	-0.247276	0.623135	0.091764	1	Nuclear
ENSG00000226938	RP11-117D22.1	lincRNA	0.000530925	0.000577601	0.000229503	0.0401024	1	-0.122818	1	-0.206988	1	Cytosol
ENSG00000226939	AC062021.1	lincRNA	0.000151398	0.000816828	0.000777231	0.299089	0.315939	0.323936	0.210641	0.0459717	1	Nuclear
ENSG00000226954	RP5-983L19.2	lincRNA	0.0467156	0.00843747	0.00725037	-2.13935	1.41507e-12	-2.33177	3.14209e-11	-0.213567	1	Nuclear
ENSG00000226956	AP000432.2	lincRNA	0.00178471	0.112698	0.00106455	4.7491	1.98112e-18	-0.289498	0.790335	-5.30641	3.25286e-06	Nuclear
ENSG00000226965	AC003088.1	lincRNA	0.00463006	0.00664344	0.00544676	0.33096	0.264156	0.0940315	0.785398	-0.255092	0.998694	Nuclear
ENSG00000226968	LINC00423	lincRNA	0.000705491	0.00208736	0.00168814	0.611237	0.0207427	0.472424	0.135945	-0.149789	1	Cytosol
ENSG00000226983	AP000235.2	lincRNA	0.00125596	0.000572237	0.000198622	-0.260191	0.471606	-0.460385	0.149283	-0.265894	1	Nuclear
ENSG00000226985	LINC01203	lincRNA	0.000727847	0.00268361	0.00397748	0.622446	0.00819515	0.930584	0.000592226	0.358393	0.845184	Nuclear
ENSG00000226990	RP11-543F8.2	lincRNA	0.00034279	0.00160655	0.00411599	0.50399	0.0406219	1.19385	2.85733e-05	0.804322	0.3489	Nuclear
ENSG00000226992	AC144525.1	lincRNA	0.000900031	0.000370126	0	-0.214231	0.664328	-0.40507	0.423551	-0.256595	1	Nuclear
ENSG00000226994	AC012593.1	lincRNA	0.00154928	0.00447405	0.00446456	0.66288	0.0127394	0.625254	0.0242708	-0.0342285	1	Nuclear
ENSG00000226995	LINC00658	lincRNA	0.0308102	0.00641613	0.00691887	-1.84426	1.22651e-11	-1.80169	7.80066e-09	0.0368417	1	both
ENSG00000226996	AP000477.3	lincRNA	0.00232335	0.0045986	0.00399554	0.521189	0.0532262	0.437772	0.161362	-0.0849163	1	Nuclear
ENSG00000227007	LINC01247	lincRNA	0.00113756	0.000479003	0.0011295	-0.352415	0.552942	-0.0700308	1	0.345197	0.927937	Nuclear
ENSG00000227011	C17orf112	lincRNA	0.00148078	0.000353147	0.0001911	-0.455975	0.18607	-0.521005	0.108839	-0.0936825	1	Nuclear
ENSG00000227012	RP1-97J1.2	lincRNA	0.00352789	0.00981316	0.00284539	0.989578	0.0204865	-0.151297	1	-1.2317	0.234966	Nuclear
ENSG00000227016	RP11-262K1.1	lincRNA	8.26941e-05	9.95358e-05	0	-0.000765308	0.999193	-0.0949028	1	-0.1267	1	Cytosol
ENSG00000227017	AC007036.6	lincRNA	0.0245475	0.0599293	0.0429798	1.16547	1.04122e-10	0.708433	0.000628591	-0.460895	0.268671	Nuclear
ENSG00000227021	AC007557.3	lincRNA	0.00363553	0.00162795	0.00261737	-0.503228	0.182896	-0.224989	0.752026	0.3128	0.895989	Nuclear
ENSG00000227029	RP11-168P8.3	lincRNA	0.00188259	0.000528557	0.00224707	-0.509998	0.188067	0.123896	0.877005	0.754819	0.375389	Cytosol
ENSG00000227042	RP6-1O2.1	lincRNA	0.000393982	0.00221846	0.00296968	0.658972	0.0100139	0.836703	0.0012967	0.213416	1	Nuclear
ENSG00000227043	RP11-286M16.1	lincRNA	0.00193947	0	0.000292617	-0.761191	0.0257804	-0.602401	0.239176	0.18903	1	Nuclear
ENSG00000227047	AC012065.4	lincRNA	0.0011286	0.0018517	0.00115943	0.199683	0.50486	-0.0907337	1	-0.349561	0.90443	Nuclear
ENSG00000227060	LINC00629	lincRNA	0.0368671	0.0413703	0.0499868	0.143525	0.551289	0.437104	0.0552612	0.298149	0.688282	Cytosol
ENSG00000227071	FOCAD-AS1	lincRNA	0.0176894	0.0251725	0.021398	0.42356	0.0222334	0.235816	0.292466	-0.191352	0.840823	Cytosol
ENSG00000227075	AP000472.3	lincRNA	0.000981101	0.000174835	0	-0.43692	0.356764	-0.526726	0.199917	-0.131697	1	Nuclear
ENSG00000227078	AC004448.2	lincRNA	0.0220045	0.0124907	0.00860169	-0.759472	0.0100116	-1.136	0.000394127	-0.39846	0.668433	Nuclear
ENSG00000227082	CH17-437K3.1	lincRNA	0.149739	0.277153	0.342348	0.872502	1.01377e-09	1.17379	1.38152e-14	0.302188	0.397686	Nuclear
ENSG00000227088	AC084149.2	lincRNA	0.00124178	0.00173959	0.00250838	0.214812	0.624132	0.411977	0.23173	0.231759	1	Nuclear
ENSG00000227089	RP1-135L22.1	lincRNA	0.000268486	0.000427282	0.000537169	0.0453404	0.873088	0.0990246	0.693231	0.0704641	1	Nuclear
ENSG00000227090	AP000402.3	lincRNA	0.000120537	0.000483338	0.000358875	0.22997	0.423758	0.193855	0.878532	-0.0395163	1	Nuclear
ENSG00000227098	AC073636.1	lincRNA	0.0022412	0.00388256	0.00771663	0.475362	0.266492	1.11514	0.00389791	0.699951	0.549616	Nuclear
ENSG00000227101	RP11-433J20.2	lincRNA	0.000970401	0.000660329	0.000322214	-0.13385	1	-0.274102	0.699872	-0.177388	1	Nuclear
ENSG00000227107	AC096574.5	lincRNA	0.14289	0.0685163	0.0598239	-1.05721	9.43381e-12	-1.24547	1.41016e-12	-0.190846	0.800792	Nuclear
ENSG00000227115	RP11-267C16.1	lincRNA	0.00357325	0.0318879	0.0281122	2.51227	3.93404e-15	2.31232	1.31303e-11	-0.191872	1	Nuclear
ENSG00000227116	RP3-471C18.1	lincRNA	0.0186746	0.00654479	0.00714235	-1.15308	7.34246e-05	-1.08863	0.00138715	0.0620046	1	Cytosol
ENSG00000227121	RP11-319F12.2	lincRNA	0.00112357	0.0275783	0.0198813	3.06045	4.14546e-15	2.59657	1.1372e-10	-0.453826	0.940558	Nuclear
ENSG00000227125	AP002856.6	lincRNA	0.000182285	0	0.000369803	-0.101036	1	0.145455	1	0.32047	0.826708	Cytosol
ENSG00000227131	RP11-552E20.1	lincRNA	0.349808	0.0324942	0.0159559	-3.37315	1.36561e-56	-4.28392	2.64536e-61	-0.938529	0.00883681	Nuclear
ENSG00000227139	RP11-533N14.3	lincRNA	0.000791204	0.00583959	0.00415084	1.26656	6.86735e-07	1.0163	0.000645825	-0.254076	0.851032	Nuclear
ENSG00000227143	LINC01153	lincRNA	0.000499564	0.000373398	0.000229503	-0.0487883	1	-0.117049	1	-0.0891301	1	Nuclear
ENSG00000227148	RP11-196D18.1	lincRNA	0.000488851	0.000156589	0	-0.179011	1	-0.268883	0.65965	-0.126216	1	Nuclear
ENSG00000227150	RP11-473E2.3	lincRNA	0.000233707	0.00128617	0.00619922	0.536481	0.0417437	1.71612	1.58481e-09	1.34377	0.0139268	Nuclear
ENSG00000227157	AC068535.2	lincRNA	0	0.000538736	0	0.286696	0.193389	0	1	-0.366296	0.833094	Nuclear
ENSG00000227167	RP11-570H19.2	lincRNA	7.46637e-05	0	0.00020337	-0.0513955	1	0.0770642	0.878532	0.169134	1	Nuclear
ENSG00000227169	RP1-37J18.1	lincRNA	0	0	0	0	1	0	1	0	1	Nuclear
ENSG00000227181	RP11-317P15.3	lincRNA	0.000284165	0	0.000247174	-0.152173	0.971862	-0.0157873	1	0.175783	1	Nuclear
ENSG00000227192	RP1-45I4.3	lincRNA	0.0705814	0.0614842	0.0654032	-0.177642	0.362993	-0.0809382	0.775561	0.0975579	1	Nuclear
ENSG00000227193	RP11-439A17.4	lincRNA	0.0137599	0.0169961	0.0166368	0.31796	0.232559	0.299624	0.306692	-0.0177864	1	Cytosol
ENSG00000227206	XXbac-BCX196D17.5	lincRNA	9.47825e-05	0	0.000762665	-0.0543297	1	0.324855	0.140331	0.488812	0.658856	Nuclear
ENSG00000227240	RP11-563D10.1	lincRNA	0.00221806	0.0385257	0.0153213	3.12923	6.6175e-37	1.9009	7.04952e-12	-1.24248	0.00288537	Nuclear
ENSG00000227244	LINC00845	lincRNA	0.00120801	0.00481033	0.0053595	1.09712	0.000247219	1.18536	0.000229445	0.111317	1	Nuclear
ENSG00000227245	RP11-136C24.2	lincRNA	0.0770901	0.028503	0.0274386	-1.35756	8.06944e-16	-1.3675	1.77545e-13	-0.0116898	1	Nuclear
ENSG00000227260	AC116035.1	lincRNA	0.0839366	0.0520243	0.0552763	-0.686509	0.000293262	-0.573328	0.0060316	0.114024	1	Nuclear
ENSG00000227269	RP11-96L7.2	lincRNA	0.0242291	0.00396118	0.0057026	-2.05314	1.00419e-09	-1.69193	5.27392e-06	0.385117	0.808023	Nuclear
ENSG00000227282	RP11-164D18.2	lincRNA	0.000195501	0	0	-0.101182	1	-0.0987459	1	0	1	Cytosol
ENSG00000227290	LINC01364	lincRNA	0.00580433	0.0105836	0.00726157	0.674037	0.0125153	0.245783	0.53609	-0.449381	0.583463	Cytosol
ENSG00000227292	AC009229.5	lincRNA	0.00388218	0.0209898	0.0166844	1.97445	1.88467e-14	1.69986	1.2868e-09	-0.270693	0.85286	Nuclear
ENSG00000227293	AC118345.1	lincRNA	0.000950146	0.000757811	0.00215421	-0.0316767	1	0.443246	0.227327	0.565286	0.532477	Nuclear
ENSG00000227297	RP4-718J7.4	lincRNA	0.00104832	0.00533332	0.00845666	1.16297	7.50917e-05	1.62379	4.5799e-07	0.511716	0.717585	Cytosol
ENSG00000227301	RP11-384P7.5	lincRNA	0.144945	0.00400125	0.00381798	-4.55618	1.42596e-63	-4.58598	4.8879e-51	-0.0496213	1	Cytosol
ENSG00000227305	RP11-340I6.3	lincRNA	8.19691e-05	0	0	-0.0513895	1	-0.0501293	1	0	1	Cytosol
ENSG00000227306	AP006285.6	lincRNA	0.0200264	0.0301153	0.00132221	0.525292	0.252317	-2.57379	2.35519e-06	-3.34512	6.63586e-06	Cytosol
ENSG00000227307	RP11-95I16.2	lincRNA	0.00805883	0.0105885	0.00563759	0.253077	0.481277	-0.363997	0.519365	-0.656077	0.522094	Nuclear
ENSG00000227308	AC009502.4	lincRNA	0.00797931	0.0377254	0.0593786	1.93931	1.07497e-19	2.53533	3.65078e-31	0.6102	0.109139	Nuclear
ENSG00000227313	RP11-309N24.1	lincRNA	0.000218403	0.000892728	0.00200241	0.303542	0.220074	0.667259	0.017116	0.443871	0.795783	Nuclear
ENSG00000227330	AP000998.2	lincRNA	0.000110192	0.00450917	0.00244191	1.42458	1.27808e-09	1.0144	2.94382e-05	-0.434719	0.61386	Nuclear
ENSG00000227336	LINC00434	lincRNA	0.0610801	0.0129697	0.00645018	-2.05646	4.27392e-15	-2.91608	4.63122e-19	-0.922017	0.105699	Nuclear
ENSG00000227338	RP11-195B3.1	lincRNA	0.00128937	0.00660355	0.00796764	1.4426	7.92419e-08	1.54671	5.52096e-08	0.126164	1	Nuclear
ENSG00000227342	LINC00307	lincRNA	0.000114038	0.000472229	0	0.0974075	0.653857	-0.0963488	1	-0.252317	1	Nuclear
ENSG00000227356	LINC00866	lincRNA	0.064125	0.084767	0.0544375	0.391364	0.0374861	-0.223128	0.389079	-0.619913	0.0706141	Cytosol
ENSG00000227359	AC017074.2	lincRNA	0.225165	0.273178	0.213194	0.269309	0.0183156	-0.082053	0.673401	-0.352242	0.0948404	Cytosol
ENSG00000227360	RP11-518I13.1	lincRNA	0.000369727	0.000360113	0	0.0256995	1	-0.16877	0.947465	-0.255412	1	Nuclear
ENSG00000227363	AC019172.2	lincRNA	0.00938046	0.029547	0.0254478	1.39297	1.10487e-07	1.18553	3.92138e-05	-0.207592	1	Cytosol
ENSG00000227364	AC018685.2	lincRNA	0.000109822	0.000192873	0	0.0497299	0.999193	-0.0555044	1	-0.137925	1	Cytosol
ENSG00000227373	RP11-160H22.5	lincRNA	0.0432716	0.105963	0.0788461	1.23868	1.16096e-14	0.82343	6.70291e-06	-0.417045	0.252956	both
ENSG00000227374	RP11-109A6.3	lincRNA	0.0338585	0.0395465	0.0380553	0.203388	0.301541	0.13383	0.573553	-0.070541	1	Cytosol
ENSG00000227386	AC091705.1	lincRNA	0.00123822	0.000353722	0	-0.383252	0.235394	-0.568207	0.163539	-0.253941	1	Nuclear
ENSG00000227388	RP11-112J3.16	lincRNA	0.774785	0.877291	0.909471	0.176984	0.227009	0.209528	0.178103	0.0325683	1	both
ENSG00000227403	AC009299.3	lincRNA	1.52459	1.06742	1.32973	-0.513328	0.018436	-0.19658	0.505445	0.316898	0.608573	both
ENSG00000227418	PCGEM1	lincRNA	0.000686499	0.00267316	0.00561845	0.665211	0.067512	1.30612	0.00109721	0.724146	0.700876	both
ENSG00000227421	RP11-476B1.1	lincRNA	0.000714057	0.00835536	0.0129617	1.90355	1.81064e-11	2.35221	8.03319e-15	0.493244	0.608573	Nuclear
ENSG00000227439	TTTY17B	lincRNA	0	0	0	0	1	0	1	0	1	Nuclear
ENSG00000227455	RP11-300M24.1	lincRNA	0.00107917	0.00183871	0.00166379	0.177314	0.575739	0.115584	0.868047	-0.0698706	1	Nuclear
ENSG00000227456	LINC00310	lincRNA	0.145426	0.177419	0.150451	0.289285	0.0291903	0.0600051	0.837606	-0.230062	0.508907	both
ENSG00000227459	AC079612.2	lincRNA	0.000400435	0.000432527	0.00146336	-0.0143924	1	0.427452	0.152295	0.548919	0.604635	Nuclear
ENSG00000227463	RP11-158D2.2	lincRNA	0.00625805	0.00720335	0.00376613	0.152645	0.646833	-0.528121	0.290953	-0.744073	0.439734	Nuclear
ENSG00000227467	LINC01537	lincRNA	0.286659	0.171922	0.278416	-0.737883	5.69748e-07	-0.0553474	0.905894	0.684364	0.00191111	Nuclear
ENSG00000227468	AL928742.12	lincRNA	4.1347e-05	0.00280606	0.00214444	1.06794	2.01781e-05	0.840667	0.0010356	-0.241577	1	both
ENSG00000227475	RP11-810B23.1	lincRNA	0.0348826	0.0134118	0.00798571	-1.27259	9.49082e-07	-1.82693	7.43422e-10	-0.587973	0.359488	Nuclear
ENSG00000227477	STK4-AS1	lincRNA	0.232975	0.131365	0.159119	-0.817246	8.31064e-12	-0.548598	3.30533e-05	0.269541	0.301244	both
ENSG00000227479	AC124861.1	lincRNA	0.057674	0.0229573	0.0328144	-1.29683	2.83548e-09	-0.73256	0.0013387	0.575766	0.198083	Cytosol
ENSG00000227482	RP11-18B16.2	lincRNA	0.00808057	0.0435575	0.046739	2.10961	2.71148e-19	2.19973	9.74465e-19	0.0980345	1	Cytosol
ENSG00000227485	RP11-5P4.2	lincRNA	0.000173989	0	0	-0.10067	1	-0.0982351	1	0	1	Nuclear
ENSG00000227486	RP13-188A5.1	lincRNA	0.241812	0.610432	0.580737	1.31313	2.70839e-54	1.25362	1.4544e-41	-0.0593533	0.974139	Cytosol
ENSG00000227489	AC006458.3	lincRNA	0	0.0036436	0.00265624	1.3496	1.66864e-08	1.01244	1.49369e-05	-0.359543	1	Nuclear
ENSG00000227498	AC018359.3	lincRNA	0	0	0	0	1	0	1	0	1	Nuclear
ENSG00000227502	LINC01268	lincRNA	0.629883	0.751918	0.718287	0.24862	0.0563678	0.185014	0.223696	-0.0636382	1	Nuclear
ENSG00000227510	LINC01442	lincRNA	0	0.000351699	0.000873699	0.16702	0.624132	0.417438	0.0568284	0.326167	1	Nuclear
ENSG00000227516	RP5-973N23.4	lincRNA	0.00529272	0.00525455	0.00530914	-0.0105836	1	-0.0256621	1	-0.0174742	1	Nuclear
ENSG00000227517	LINC01483	lincRNA	0.00455914	0.00989619	0.0146798	0.846353	0.00334308	1.31976	6.59426e-06	0.502168	0.532362	both
ENSG00000227519	CTA-342B11.1	lincRNA	0.00121551	0.00244251	0.00142277	0.439558	0.164565	0.114659	0.865658	-0.370647	0.902493	Cytosol
ENSG00000227531	RP11-202G18.1	lincRNA	0.00169925	0.0193474	0.0189031	2.48541	5.46495e-19	2.41147	1.16161e-15	-0.0575743	1	Nuclear
ENSG00000227533	SLC2A1-AS1	lincRNA	0.100352	0.809562	0.985172	2.97648	1.41745e-128	3.25554	6.45858e-138	0.280037	0.379035	both
ENSG00000227542	AC092614.2	lincRNA	0.315245	0.138643	0.159842	-1.15049	3.38665e-34	-0.960504	2.69975e-20	0.190428	0.397544	Cytosol
ENSG00000227544	AC018647.3	lincRNA	0.160821	0.145006	0.113327	-0.14777	0.409241	-0.485386	0.00370743	-0.339316	0.27063	Nuclear
ENSG00000227549	AC116035.2	lincRNA	0.00139606	0.000653964	0.000401956	-0.301689	0.674266	-0.409601	0.34875	-0.142915	1	Nuclear
ENSG00000227555	MIR4290HG	lincRNA	0.000980148	0.00125545	0.000588111	0.114968	0.997211	-0.168841	0.992579	-0.346373	1	Nuclear
ENSG00000227564	LINC00376	lincRNA	0.000253942	0.00342561	0.00191	1.10159	0.000128911	0.689151	0.0139476	-0.449064	0.919472	Nuclear
ENSG00000227579	RP1-35C21.2	lincRNA	0.00274713	0.018046	0.0369781	1.99457	2.51655e-10	2.90811	7.28187e-19	0.94855	0.17835	Nuclear
ENSG00000227588	CNTN4-AS2	lincRNA	0.00966588	0.00637186	0.00510209	-0.390365	0.22835	-0.579484	0.129555	-0.205893	1	Nuclear
ENSG00000227606	AC005392.13	lincRNA	0.00159477	0.000531043	0.000534724	-0.453125	0.292366	-0.464992	0.264713	-0.0280407	1	Nuclear
ENSG00000227611	LINC01074	lincRNA	0	0.000107961	0	0.0999707	0.624132	0	1	-0.13017	1	Nuclear
ENSG00000227630	LINC01132	lincRNA	0.250199	0.431278	0.519038	0.766544	3.21084e-08	1.03241	3.64996e-12	0.266379	0.488292	Nuclear
ENSG00000227634	RP11-431K24.3	lincRNA	0.0287192	0.0470186	0.0658261	0.656273	0.0108664	1.11915	3.00297e-05	0.469259	0.506957	Cytosol
ENSG00000227640	SOX21-AS1	lincRNA	0.0296818	2.93238	2.23439	6.50982	8.65744e-161	6.115	5.48374e-137	-0.392126	0.634041	Cytosol
ENSG00000227674	LINC00355	lincRNA	0.00153	0.00459509	0.0298593	0.818144	0.0262867	2.99964	5.77103e-14	2.30116	0.00247262	Nuclear
ENSG00000227676	LINC01068	lincRNA	0.0216244	0.0737387	0.0594176	1.66968	5.52811e-14	1.35094	3.79362e-08	-0.319341	0.757405	Nuclear
ENSG00000227680	AC108051.2	lincRNA	0.00240791	0.00120248	0.000617278	-0.458362	0.252222	-0.62589	0.18415	-0.211936	1	Nuclear
ENSG00000227681	RP11-307P5.1	lincRNA	0.00238305	0.0232388	0.0086636	2.37547	4.31098e-22	1.1888	2.7358e-05	-1.21961	0.00359694	both
ENSG00000227683	RP11-445N18.5	lincRNA	0.00694479	0.0520918	0.0391436	2.54889	7.24969e-18	2.14749	2.05707e-11	-0.398787	0.805962	Nuclear
ENSG00000227685	AC087499.10	lincRNA	0.00033727	0.00200155	0.00242599	0.699492	0.00490299	0.86648	0.00123864	0.208322	1	Nuclear
ENSG00000227702	LINC00111	lincRNA	0.00463372	0.0301298	0.0379443	2.22994	6.13564e-19	2.50009	2.25657e-21	0.284845	0.807891	Cytosol
ENSG00000227706	RP11-301G19.1	lincRNA	0.0339543	0.00279175	0.00475899	-2.67387	1.62115e-13	-2.21558	1.69528e-08	0.493725	0.670996	Nuclear
ENSG00000227708	AC079150.3	lincRNA	0.000236426	0.00062615	0.000862015	0.182778	0.657181	0.337694	0.20253	0.2033	1	Nuclear
ENSG00000227712	RP11-418J17.3	lincRNA	0.012291	0.00771371	0.00809204	-0.554384	0.113256	-0.547218	0.231754	0.00353637	1	Cytosol
ENSG00000227713	AC116609.1	lincRNA	0.00481259	0.00177394	0.0013271	-0.704967	0.115861	-0.963485	0.0576195	-0.328646	0.970461	Nuclear
ENSG00000227716	AP000459.7	lincRNA	7.57274e-05	0.00175702	0.00102227	0.717343	0.00158946	0.424961	0.113427	-0.336242	1	Nuclear
ENSG00000227718	AC016730.1	lincRNA	0.178027	0.0391519	0.0205285	-2.0971	2.15243e-14	-2.95057	4.19182e-19	-0.873854	0.0762092	Nuclear
ENSG00000227723	CTA-31J9.2	lincRNA	0.00040333	0.000854543	0.0017894	0.168863	0.624132	0.606083	0.0267017	0.533956	0.575962	Nuclear
ENSG00000227733	RP4-565E6.1	lincRNA	0.240164	0.363562	0.258373	0.596104	7.0912e-06	0.1084	0.575226	-0.488609	0.0422406	both
ENSG00000227740	RP11-318C24.2	lincRNA	0.122851	0.142318	0.125692	0.207857	0.178376	0.0299396	0.967949	-0.17869	0.777879	Nuclear
ENSG00000227743	RP4-745K6.1	lincRNA	0.000296929	0.000686139	0	0.171681	0.624132	-0.186925	0.92796	-0.461349	0.609165	Nuclear
ENSG00000227744	FLJ43879	lincRNA	0.00581496	0.128464	0.700623	3.91456	3.94947e-44	6.32855	5.19416e-98	2.42941	6.86953e-08	Nuclear
ENSG00000227748	RP11-497D6.3	lincRNA	0.0125706	0.00454095	0.00283381	-1.1286	0.000326123	-1.51886	1.28504e-05	-0.444636	0.802268	Nuclear
ENSG00000227764	RP11-354K1.1	lincRNA	0.000522311	0.0597036	0.171953	4.40461	3.59019e-58	5.86905	5.34456e-94	1.50375	0.000352451	Nuclear
ENSG00000227809	RP11-171A24.2	lincRNA	0	0.000173943	0	0.100035	0.624132	0	1	-0.130234	1	Cytosol
ENSG00000227818	RP11-227F8.2	lincRNA	0.000460963	0.000460305	0.000510909	0.0285601	1	0.0137173	1	-0.0214029	1	Nuclear
ENSG00000227824	AC122136.2	lincRNA	0.00090962	0.000740407	0.0006581	-0.043472	1	-0.0471697	1	-0.0055286	1	Nuclear
ENSG00000227838	RP1-213J1P__B.1	lincRNA	0.00148426	0.00617149	0.00638834	1.07324	0.00037898	1.13071	0.000711137	0.0758502	1	Nuclear
ENSG00000227851	RP11-381K7.1	lincRNA	0.000264938	0.000205116	0.000697505	-0.0376949	1	0.151842	0.69811	0.236799	1	Nuclear
ENSG00000227863	AC002383.2	lincRNA	0.00688566	0.00274248	0.000831098	-0.765527	0.0277019	-1.39684	0.000164155	-0.753532	0.403217	Nuclear
ENSG00000227869	RP11-807H17.1	lincRNA	0.000521767	0.00519554	0.00987009	1.31945	4.04587e-06	1.99708	7.63972e-11	0.746015	0.431979	both
ENSG00000227880	RP11-46E17.6	lincRNA	6.81223e-05	0.00191605	0.00290937	0.703942	0.00107981	1.06569	3.77049e-05	0.439644	0.860161	Nuclear
ENSG00000227885	RP11-79N23.1	lincRNA	0.443611	0.159956	0.190219	-1.4558	4.74881e-36	-1.22141	1.84772e-21	0.234882	0.375317	Nuclear
ENSG00000227888	FAM66A	lincRNA	0.118673	0.0809488	0.0807923	-0.526929	0.00586068	-0.525316	0.0147758	0.00131704	1	Nuclear
ENSG00000227893	LINC00352	lincRNA	0.000496566	0.00100777	0.000644947	0.203801	0.594834	0.112693	1	-0.106856	1	Nuclear
ENSG00000227895	ISX-AS1	lincRNA	0.00815153	0.00638942	0.00442165	-0.248572	0.64637	-0.62815	0.162075	-0.416438	0.805936	Nuclear
ENSG00000227902	AC062032.1	lincRNA	0	0.00052178	0	0.273572	0.202647	0	1	-0.350003	0.863102	Nuclear
ENSG00000227911	RP11-141M1.1	lincRNA	0.0158238	0.00829937	0.00752722	-0.783191	0.0145432	-0.803524	0.014553	-0.0235145	1	Nuclear
ENSG00000227912	RP11-69C17.3	lincRNA	7.7793e-05	0.000259084	0	0.0577291	0.999193	-0.0495604	1	-0.139147	1	Cytosol
ENSG00000227917	RP11-143M1.3	lincRNA	0.00350008	0.00125308	0.00142458	-0.707192	0.128914	-0.608789	0.217103	0.110835	1	both
ENSG00000227920	RP1-153P14.5	lincRNA	0.00188188	0.0173573	0.0182531	2.16182	2.35468e-12	2.2057	2.70504e-11	0.0613044	1	Nuclear
ENSG00000227925	RP11-191N8.2	lincRNA	0.00298456	0.0958098	0.178587	4.23949	3.86502e-78	5.09805	6.026e-108	0.87953	0.0103254	Nuclear
ENSG00000227930	AC009508.1	lincRNA	0	0.00079052	0.000620349	0.396519	0.0700446	0.295084	0.151215	-0.120038	1	Nuclear
ENSG00000227932	RP13-16H11.2	lincRNA	0.000418342	0.00612698	0.0859644	1.60861	5.51896e-06	4.93098	1.48e-23	3.44442	0.000467792	Nuclear
ENSG00000227935	RP6-102O10.1	lincRNA	0.00266846	0.00200534	0.00188813	-0.162926	0.819596	-0.250242	0.90531	-0.107899	1	Nuclear
ENSG00000227938	AC104695.4	lincRNA	0.000779171	0.00440995	0.00788727	1.13055	2.45344e-05	1.57476	3.33709e-09	0.495237	0.452668	Nuclear
ENSG00000227940	RP11-372M18.1	lincRNA	0	0	0	0	1	0	1	0	1	Nuclear
ENSG00000227946	AC007383.3	lincRNA	0.637481	2.22132	2.14222	1.79635	2.07621e-202	1.74336	9.10092e-162	-0.0529113	0.936784	Cytosol
ENSG00000227947	RP11-543D5.1	lincRNA	0.00275408	0.00997711	0.00766448	1.38278	5.44637e-06	1.09959	0.000976134	-0.286915	0.961589	Nuclear
ENSG00000227958	RP11-399H11.3	lincRNA	0.000228593	0.00343894	0.00262928	1.03658	2.14084e-05	0.951296	0.000232948	-0.0715478	1	Nuclear
ENSG00000227964	LINC01429	lincRNA	0.0127023	0.138052	0.147395	3.21613	2.30819e-39	3.30596	1.19929e-37	0.0956433	1	Nuclear
ENSG00000227981	AC012668.3	lincRNA	0.000388861	0.00133744	0.00156519	0.392059	0.0657089	0.527417	0.073659	0.171232	1	Nuclear
ENSG00000228022	HCG20	lincRNA	0.124589	0.117006	0.0961811	-0.125101	0.582761	-0.376608	0.0311411	-0.253025	0.501438	Nuclear
ENSG00000228031	AC078842.3	lincRNA	0.00323427	0.00987671	0.00825635	1.13247	0.00014492	0.884483	0.00922579	-0.255066	1	Nuclear
ENSG00000228033	AC010967.2	lincRNA	0.34267	0.132738	0.110405	-1.35742	3.39345e-13	-1.61002	3.11634e-14	-0.254363	0.689459	Nuclear
ENSG00000228037	RP3-395M20.9	lincRNA	0.0906966	1.99288	1.35928	4.4193	3.47386e-195	3.86684	1.17644e-135	-0.551757	0.0682692	Cytosol
ENSG00000228043	AC097721.2	lincRNA	0.148331	0.198411	0.211906	0.422329	2.55282e-05	0.515206	2.07286e-06	0.0933243	0.88874	Cytosol
ENSG00000228044	RP4-781K5.4	lincRNA	0.0138866	0.0196802	0.0606211	0.410436	0.158819	1.91382	1.37435e-13	1.53285	0.00014047	both
ENSG00000228048	RP11-598C10.1	lincRNA	0	0	0	0	1	0	1	0	1	Nuclear
ENSG00000228055	LINC00864	lincRNA	0.422976	0.0697573	0.05176	-2.63469	1.01865e-45	-2.99622	4.93065e-45	-0.366436	0.370169	Nuclear
ENSG00000228058	RP11-552D4.1	lincRNA	0.0792154	0.0704419	0.0508474	-0.1898	0.613961	-0.641586	0.0367172	-0.456809	0.49412	Cytosol
ENSG00000228065	LINC01515	lincRNA	1.26173	0.823922	0.764641	-0.60978	7.36327e-10	-0.719845	9.05438e-11	-0.110195	0.82695	both
ENSG00000228067	RP11-61J19.3	lincRNA	0.00606495	0.00956175	0.00861864	0.561156	0.0460912	0.383522	0.271688	-0.185928	1	Nuclear
ENSG00000228079	AC012368.1	lincRNA	0.0282074	0.068052	0.0519673	1.18001	9.51344e-13	0.791163	2.92434e-05	-0.391457	0.32609	Cytosol
ENSG00000228100	AC016912.3	lincRNA	0.00517521	0.00373328	0.00397907	-0.268021	0.70406	-0.256781	0.76296	0.00840346	1	Nuclear
ENSG00000228105	RP3-340N1.6	lincRNA	0.000485068	0	0.00147801	-0.275074	0.475339	0.321382	0.397364	0.74392	0.216878	Nuclear
ENSG00000228106	RP11-452F19.3	lincRNA	2.70121	4.42231	2.89403	0.709478	1.61123e-22	0.0990857	0.312797	-0.610492	4.30766e-08	Cytosol
ENSG00000228120	AP001631.10	lincRNA	0.00553291	0.000414747	0.000578276	-1.37225	1.24258e-05	-1.27788	0.000264755	0.096436	1	Nuclear
ENSG00000228126	FALEC	lincRNA	0.0584364	0.184013	0.116995	1.62014	2.38953e-32	0.969799	8.72591e-10	-0.65224	0.00564559	Cytosol
ENSG00000228127	RP11-12L8.1	lincRNA	0.0436886	0.0562241	0.0482373	0.340743	0.180044	0.100448	0.760384	-0.243125	0.892033	Cytosol
ENSG00000228136	RP11-216M21.5	lincRNA	0	0	0	0	1	0	1	0	1	Cytosol
ENSG00000228139	LINC01402	lincRNA	0.0163862	0.0322437	0.0345639	0.884019	2.04674e-05	0.993784	7.11137e-06	0.114285	1	Nuclear
ENSG00000228140	RP3-467K16.4	lincRNA	0.350493	0.268547	0.313883	-0.355276	0.0259103	-0.140793	0.517662	0.214879	0.671383	Nuclear
ENSG00000228141	AC105339.1	lincRNA	0.0389877	0.0177132	0.0192067	-1.03256	3.89185e-05	-0.921998	0.00101855	0.111585	1	both
ENSG00000228142	RP11-180I4.2	lincRNA	0.00255203	0.0359506	0.0585655	2.89838	7.02057e-29	3.57721	2.34344e-41	0.70433	0.200055	Nuclear
ENSG00000228153	RP11-23I7.1	lincRNA	0.00116746	0.000945263	0.000687638	-0.143536	1	-0.232635	0.817314	-0.112743	1	Cytosol
ENSG00000228159	AP001465.5	lincRNA	9.73966e-05	0	0	-0.05211	1	-0.0508476	1	0	1	Nuclear
ENSG00000228160	RP13-57D9.3	lincRNA	0.00139993	0	0.000198622	-0.627305	0.0518548	-0.49514	0.136795	0.160615	1	Nuclear
ENSG00000228162	AC097713.3	lincRNA	0.000651163	0.00196966	0.00475385	0.555156	0.0332772	1.19425	1.13223e-05	0.730553	0.270929	Nuclear
ENSG00000228173	AC091770.3	lincRNA	7.56988e-05	0	0	-0.0513961	1	-0.050136	1	0	1	Cytosol
ENSG00000228176	RP4-656G21.1	lincRNA	9.22987e-05	0.00286175	0.00466503	0.956857	3.59178e-06	1.37054	5.47039e-09	0.485039	0.526718	Nuclear
ENSG00000228189	RP13-60M5.2	lincRNA	0.00115965	0.000846287	0.00165075	-0.174802	0.947209	0.133755	0.785897	0.370944	0.942429	Nuclear
ENSG00000228208	C1orf143	lincRNA	0.0026197	0.0112696	0.023042	1.32757	3.76622e-08	2.26186	1.7114e-19	0.979864	0.0228595	Nuclear
ENSG00000228215	RP11-541F9.2	lincRNA	0.0164983	0.00206851	0.00281661	-2.19543	2.75178e-08	-1.84496	1.80629e-05	0.391812	0.918014	Nuclear
ENSG00000228216	RP11-367F23.1	lincRNA	0.0205114	0.0499278	0.0371675	1.19707	1.5552e-07	0.771604	0.00380419	-0.429609	0.564573	Cytosol
ENSG00000228221	LINC00578	lincRNA	0.0504859	0.885467	1.16453	4.04514	1.7531e-128	4.43721	3.59215e-141	0.393892	0.351047	both
ENSG00000228222	AC074363.1	lincRNA	0.00687818	0.00266282	0.00403764	-0.823392	0.0193587	-0.459196	0.297581	0.40396	0.809872	Cytosol
ENSG00000228226	AC074019.1	lincRNA	0.000282753	0	0	-0.151071	0.962287	-0.147526	1	0	1	Nuclear
ENSG00000228229	RP11-219C24.10	lincRNA	0	0	0	0	1	0	1	0	1	Nuclear
ENSG00000228235	AP001476.4	lincRNA	0.000177889	0.00249025	0.00358387	0.857119	7.79653e-05	1.15332	3.51674e-06	0.355249	0.863291	Nuclear
ENSG00000228239	RP11-85G21.1	lincRNA	0.000585156	0.000199072	0.000158435	-0.131961	0.861223	-0.172145	1	-0.0588491	1	Nuclear
ENSG00000228240	TTTY17A	lincRNA	0	0	0	0	1	0	1	0	1	Nuclear
ENSG00000228251	AC012442.6	lincRNA	0.178554	0.11491	0.114855	-0.650956	2.25249e-09	-0.610153	1.52143e-07	0.0408614	1	Nuclear
ENSG00000228255	RP11-323I1.1	lincRNA	0.00286486	0.00135039	0.00133575	-0.480224	0.245335	-0.518109	0.395395	-0.0584565	1	Nuclear
ENSG00000228261	RP11-127L20.3	lincRNA	0.0994915	0.108666	0.116577	0.107004	0.495667	0.226138	0.194848	0.119955	0.964412	Nuclear
ENSG00000228262	LINC01320	lincRNA	2.31257	1.54912	1.0653	-0.578811	0.010573	-1.11723	9.45063e-06	-0.538717	0.230038	both
ENSG00000228265	RALY-AS1	lincRNA	1.19689	0.992797	0.94295	-0.279601	0.000859301	-0.345778	0.00015869	-0.0662342	0.924063	Cytosol
ENSG00000228271	RP11-513G11.2	lincRNA	0.0462352	0.0505054	0.0590432	0.0601263	0.791817	0.284937	0.255114	0.227564	0.87663	Cytosol
ENSG00000228272	AC106874.1	lincRNA	0.000340538	0	0	-0.153266	0.965014	-0.149717	1	0	1	Nuclear
ENSG00000228277	AC112518.3	lincRNA	0.000297518	0.000889423	0.00168368	0.288019	0.246191	0.581247	0.0279763	0.361226	0.97187	Nuclear
ENSG00000228295	LINC00392	lincRNA	0.000170224	0.0100824	0.0016442	2.26321	6.4208e-09	0.644092	0.0234005	-1.75679	0.183124	Nuclear
ENSG00000228296	TTTY4C	lincRNA	0.000510968	0.000428698	0	-0.0220781	1	-0.272244	0.664776	-0.332448	0.834126	Nuclear
ENSG00000228308	LINC01209	lincRNA	0.00188727	0.00197194	0.0013624	0.0593678	1	-0.174598	0.877005	-0.276685	1	Cytosol
ENSG00000228309	LINC01350	lincRNA	0.00436663	0.000513802	0.00073335	-1.10549	0.00317264	-1.01169	0.0214819	0.0976346	1	both
ENSG00000228329	AC097495.3	lincRNA	0.00128662	0.00242068	0.00291194	0.281059	0.287158	0.463387	0.106374	0.214862	1	Nuclear
ENSG00000228334	AC024028.1	lincRNA	0.000829706	0.000525619	0.00248888	-0.133527	0.910036	0.473547	0.0939794	0.717655	0.26673	Nuclear
ENSG00000228338	RP5-845O24.8	lincRNA	0.000389984	0	0	-0.194159	0.767238	-0.189646	0.942557	0	1	Nuclear
ENSG00000228340	MIR646HG	lincRNA	0.274472	0.236413	0.291122	-0.209655	0.243019	0.084257	0.742505	0.294582	0.460829	both
ENSG00000228351	AC018832.1	lincRNA	0.00201183	0.00346585	0.00377851	0.444295	0.155858	0.497777	0.0877423	0.0652822	1	Nuclear
ENSG00000228358	AC113617.1	lincRNA	0.000428183	0.033275	0.0700001	3.7237	7.62131e-34	4.71821	7.63663e-47	1.03974	0.116904	both
ENSG00000228361	RP11-503C24.3	lincRNA	0	0.000859716	0.000467887	0.438942	0.0175151	0.248162	0.13793	-0.228835	1	Nuclear
ENSG00000228365	RP1-90J20.2	lincRNA	7.34882e-05	0.000399128	0.000445984	0.0556874	0.999193	0.192431	0.314791	0.181523	1	Nuclear
ENSG00000228372	RP11-85L21.4	lincRNA	0.000817338	0.00541477	0.00685354	1.25695	7.67667e-06	1.4763	1.37745e-06	0.255174	1	Nuclear
ENSG00000228379	AC010891.2	lincRNA	0.000201244	0.000421704	0.000391927	0.0828884	0.873088	0.0959147	1	0.0242556	1	Nuclear
ENSG00000228386	RP5-1125A11.4	lincRNA	0.00533655	0.00566843	0.00671401	0.100887	0.938662	0.285683	0.446706	0.200561	1	Nuclear
ENSG00000228391	AC011995.3	lincRNA	0.000338365	0.000395803	0.000185971	0.0156719	1	-0.0742964	1	-0.113023	1	Nuclear
ENSG00000228392	RP11-343J18.1	lincRNA	0.00156134	0.000875767	0.00125584	-0.245516	0.898792	-0.157007	1	0.0954991	1	Nuclear
ENSG00000228397	RP1-224A6.3	lincRNA	0.413841	0.06219	0.0587646	-2.69623	4.45824e-25	-2.7739	6.41452e-21	-0.0797132	1	Cytosol
ENSG00000228408	RP1-111D6.3	lincRNA	0.0017568	0.0121792	0.00943385	1.82714	1.02763e-12	1.4742	2.41047e-07	-0.356123	0.813655	both
ENSG00000228412	RP4-625H18.2	lincRNA	0.406781	0.213764	0.216479	-0.918845	1.06101e-08	-0.895296	5.24981e-07	0.0234337	1	Cytosol
ENSG00000228414	LINC01185	lincRNA	0.0190178	0.0134174	0.0215776	-0.459698	0.0980651	0.152515	0.602521	0.632154	0.214999	both
ENSG00000228420	RP4-735C1.6	lincRNA	0.00259969	0.0117907	0.00819304	1.50476	1.1611e-07	1.09591	0.000670004	-0.41861	0.726109	Nuclear
ENSG00000228421	AC005013.5	lincRNA	0.0217227	0.0295442	0.0130306	0.395186	0.118346	-0.607614	0.046333	-1.03105	0.0114945	Cytosol
ENSG00000228422	LINC00687	lincRNA	0.000857494	0.00226755	0.00166123	0.535127	0.0603851	0.318311	0.509178	-0.244787	1	both
ENSG00000228423	RP4-633I8.4	lincRNA	0.00511693	0.00669659	0.00455951	0.217913	0.606939	-0.163081	0.947243	-0.412634	0.833068	Nuclear
ENSG00000228426	RP11-402L1.11	lincRNA	0.00037874	0.000511626	0.000860108	0.0334501	1	0.243604	0.474893	0.273274	0.947723	Nuclear
ENSG00000228430	RP11-15B24.5	lincRNA	0.00314201	0.0244708	0.0315538	2.28361	4.69471e-26	2.61271	1.99231e-31	0.349513	0.513138	both
ENSG00000228434	AC004951.6	lincRNA	0.207492	0.159718	0.154685	-0.359649	0.000587478	-0.418042	0.000417164	-0.0587826	1	Nuclear
ENSG00000228437	RP11-400N13.2	lincRNA	0.000975296	0.205797	0.399867	5.87409	1.1092e-65	6.79551	3.43712e-79	0.948246	0.218638	Cytosol
ENSG00000228459	LINC01546	lincRNA	0.00620788	0.0300293	0.0348058	1.85877	1.17319e-16	2.05133	2.90721e-18	0.203501	0.90526	Cytosol
ENSG00000228463	AP006222.2	lincRNA	0.799657	0.123538	0.107939	-2.66161	8.12351e-67	-2.84381	7.49654e-59	-0.183776	0.762167	both
ENSG00000228467	RP11-402N8.1	lincRNA	0.00039064	0.000146584	0.000405536	-0.0906786	1	0.0491166	1	0.18079	1	Nuclear
ENSG00000228478	RP1-290I10.3	lincRNA	0	0.00224424	0.00272101	0.95326	8.98594e-06	1.06767	1.67736e-06	0.151998	1	Cytosol
ENSG00000228482	RP5-859D4.3	lincRNA	0.00179344	0.0574356	0.0189215	3.76543	1.41289e-49	2.22078	9.78235e-16	-1.55669	0.000349719	Nuclear
ENSG00000228484	RP11-106M7.1	lincRNA	0.0449532	0.029709	0.0241366	-0.570315	0.0115527	-0.829867	0.000908783	-0.266322	0.78773	Nuclear
ENSG00000228488	AC092168.4	lincRNA	0.000448069	0.00451605	0.00317291	1.30725	1.11076e-06	0.959366	0.000560174	-0.367938	0.874383	Nuclear
ENSG00000228495	LINC01013	lincRNA	0.027155	0.225119	0.288307	2.90104	6.69188e-65	3.25004	1.54341e-73	0.352435	0.436918	Nuclear
ENSG00000228503	RP11-347D21.2	lincRNA	0.000624896	0.0078344	0.00356154	1.77163	6.29737e-10	1.00779	0.00124858	-0.80712	0.351095	Cytosol
ENSG00000228504	RP4-586O15.1	lincRNA	0.00210652	0.000274215	0	-0.710321	0.050517	-0.865892	0.0328219	-0.225455	1	Cytosol
ENSG00000228505	AC011897.2	lincRNA	0.00197578	0.00381617	0.0014133	0.490599	0.113044	-0.155181	1	-0.732656	0.260363	Nuclear
ENSG00000228512	RP11-281A20.2	lincRNA	0.00493603	0.0158295	0.0496692	1.32571	7.80879e-06	2.82749	3.38742e-22	1.54297	0.00110668	Nuclear
ENSG00000228521	AC099552.3	lincRNA	0.00212166	0.000215673	0.00315561	-0.702532	0.0874089	0.369009	0.460942	1.27975	0.0454806	Nuclear
ENSG00000228526	MIR34AHG	lincRNA	0.0507791	0.0944905	0.0798198	0.877735	1.72736e-10	0.644799	3.72072e-05	-0.23383	0.558539	both
ENSG00000228527	RP11-179B15.5	lincRNA	0.0179903	0.0183331	0.0229567	-0.00939003	1	0.275512	0.248253	0.293126	0.720129	Nuclear
ENSG00000228528	AC068057.1	lincRNA	0.000607793	0.00180972	0.000233674	0.413366	0.176527	-0.162431	1	-0.70137	0.409069	Cytosol
ENSG00000228538	AC009411.1	lincRNA	8.19688e-05	0.000336902	0.000445795	0.142157	0.423758	0.19397	0.313521	0.0708709	1	Nuclear
ENSG00000228541	AC093159.1	lincRNA	0.0167142	0.028653	0.0248538	0.723976	0.0045276	0.539485	0.0748758	-0.186718	0.992234	Nuclear
ENSG00000228543	GS1-519E5.1	lincRNA	0.00146541	0.00368057	0.0041726	0.668386	0.0240005	0.833136	0.0164315	0.195867	1	Nuclear
ENSG00000228549	RP11-108M9.3	lincRNA	3.33373	0.258105	0.212191	-3.67399	1.41837e-118	-3.96148	6.45113e-101	-0.288627	0.394088	Cytosol
ENSG00000228559	RP3-340B19.3	lincRNA	0.0291838	0.00751758	0.00635529	-1.66216	6.96861e-07	-1.88905	1.26753e-06	-0.252604	1	Nuclear
ENSG00000228561	RP11-114M1.1	lincRNA	0.0114686	0.0826769	0.100648	2.56468	3.50097e-41	2.85132	1.77354e-46	0.294083	0.649922	Nuclear
ENSG00000228566	RP11-170M17.1	lincRNA	0.00369177	0.0134564	0.0126988	1.38125	2.30939e-07	1.30904	9.62181e-06	-0.0655633	1	Nuclear
ENSG00000228569	AC073133.2	lincRNA	0.0538212	0.0566777	0.0318392	0.0915886	0.776933	-0.689553	0.00706052	-0.792543	0.0340938	Nuclear
ENSG00000228573	RP11-279N8.1	lincRNA	0.0080538	0.0482455	0.0325272	2.1993	1.51114e-18	1.68386	8.21127e-10	-0.516874	0.468437	Nuclear
ENSG00000228586	AC005042.5	lincRNA	0.000532277	0.000142899	0.00113537	-0.190264	1	0.316028	0.393372	0.636116	0.485291	Nuclear
ENSG00000228587	RP1-41P2.7	lincRNA	0.000726057	0.000399156	0.000784542	-0.126232	1	-0.0463497	1	0.0977191	1	Cytosol
ENSG00000228590	AC007381.3	lincRNA	0.00192267	0.024531	0.0232808	2.62729	1.51576e-14	2.5481	1.30884e-12	-0.0632626	1	Nuclear
ENSG00000228592	D21S2088E	lincRNA	0.00024971	0.000312519	0	0.020741	1	-0.157709	1	-0.237442	1	Nuclear
ENSG00000228616	RP11-66N11.7	lincRNA	0.00190125	0.00101171	0.000630673	-0.280521	0.751282	-0.480593	0.345841	-0.258683	1	Cytosol
ENSG00000228618	AC012462.3	lincRNA	0.000341146	0.00136881	0.000652852	0.438485	0.0349507	0.206738	0.69319	-0.274862	1	Nuclear
ENSG00000228622	RP1-302D9.1	lincRNA	0.00280146	0.00501753	0.00501311	0.498816	0.0791875	0.439619	0.168532	-0.0608544	1	Cytosol
ENSG00000228623	ZNF883	lincRNA	1.13351	1.78464	1.95786	0.651051	1.10823e-11	0.783864	4.65574e-14	0.132888	0.725784	Cytosol
ENSG00000228627	GS1-278J22.2	lincRNA	0.000106229	0.000783205	0.000245621	0.114965	0.654435	0.0369216	1	-0.0948485	1	Nuclear
ENSG00000228634	RP4-534N18.2	lincRNA	0.0430858	0.0476909	0.059613	0.140185	0.484993	0.435385	0.0214451	0.298792	0.522094	Nuclear
ENSG00000228636	RP5-1051H14.2	lincRNA	0.00488565	0.0129205	0.00550363	1.03419	0.00478809	0.0816716	0.879115	-1.00938	0.303642	Cytosol
ENSG00000228639	AC005152.3	lincRNA	3.05939	0.433709	0.27938	-2.8271	6.41399e-37	-3.44563	1.74534e-39	-0.619874	0.0866622	Nuclear
ENSG00000228648	RP11-568A7.2	lincRNA	0.0156294	0.0189167	0.0189013	0.22856	0.479367	0.273004	0.476476	0.0475632	1	Nuclear
ENSG00000228650	AC008940.1	lincRNA	0.00786588	0.00534265	0.00658478	-0.39843	0.256341	-0.30956	0.667009	0.0899235	1	Nuclear
ENSG00000228658	RP11-791O21.5	lincRNA	0.000268011	0.000824477	0.000236372	0.283388	0.218831	-0.0179939	1	-0.377791	0.826708	Cytosol
ENSG00000228669	LINC00448	lincRNA	7.6027e-05	0	0.000305871	-0.0513606	1	0.0776078	0.878532	0.169644	1	Nuclear
ENSG00000228675	AC006482.1	lincRNA	0.000114861	0.000140057	0.000322591	0.00473113	1	0.0609737	1	0.0684309	1	Nuclear
ENSG00000228679	RP4-676J13.2	lincRNA	0.00425478	0.0173209	0.00885064	1.57693	2.58452e-10	0.785001	0.0064295	-0.817001	0.116981	Nuclear
ENSG00000228683	RP11-31E13.2	lincRNA	0.0942902	0.0523991	0.0558543	-0.804902	0.00124049	-0.731673	0.0114265	0.0732289	1	Nuclear
ENSG00000228692	RP5-826L7.1	lincRNA	0.0146253	0.0185331	0.0242188	0.242628	0.265887	0.605969	0.00938184	0.374622	0.609256	Nuclear
ENSG00000228697	RP5-968D22.1	lincRNA	0.00608061	0.0379904	0.011599	2.22403	4.35073e-14	0.735177	0.0402367	-1.5228	0.00564559	both
ENSG00000228704	RP11-138M12.1	lincRNA	0.00346509	0.0137015	0.0144844	1.53465	1.46874e-07	1.55867	5.41522e-07	0.0353667	1	Cytosol
ENSG00000228707	RP11-787B4.2	lincRNA	0.000129477	0.000510836	0.00102291	0.181457	0.654361	0.365808	0.192204	0.233605	1	Nuclear
ENSG00000228709	AP001065.15	lincRNA	0.0609542	0.235441	0.260317	1.9096	2.60651e-17	2.04592	2.54959e-17	0.137716	1	Cytosol
ENSG00000228714	RP11-284G10.1	lincRNA	0	0.00582051	0.0229695	1.72598	6.19888e-12	3.31319	9.28606e-27	1.69474	0.00451938	Cytosol
ENSG00000228718	RP11-145H9.3	lincRNA	0.00143579	0.0100299	0.0152949	1.73784	1.23856e-12	2.1458	4.29194e-18	0.442011	0.364118	Nuclear
ENSG00000228719	RP5-1119A7.14	lincRNA	0.0110053	0.0273941	0.0206556	1.12643	2.71929e-08	0.727954	0.00174603	-0.405135	0.517129	Nuclear
ENSG00000228730	RP11-95L3.2	lincRNA	0.000246633	0	0	-0.14656	0.972498	-0.143023	1	0	1	Nuclear
ENSG00000228734	RP11-335E6.3	lincRNA	0.000422136	0.00158888	0.00133329	0.5682	0.0648765	0.428152	0.139203	-0.158235	1	Nuclear
ENSG00000228735	GS1-18A18.2	lincRNA	0.00030146	0.000527701	0.000422913	0.0988097	1	0.0551612	1	-0.0516673	1	Nuclear
ENSG00000228739	RP11-218I7.2	lincRNA	0.00101034	0.00785785	0.00311076	1.61006	1.64601e-07	0.645476	0.0570589	-1.03995	0.229795	Nuclear
ENSG00000228741	SPATA13	lincRNA	0.103419	0.110918	0.136195	0.103657	0.624132	0.389425	0.0301348	0.287307	0.498569	Nuclear
ENSG00000228742	RP5-884M6.1	lincRNA	0.00511477	2.09515	2.89803	8.15305	2.23519e-226	8.60807	8.67127e-238	0.467495	0.442437	Nuclear
ENSG00000228750	RP11-242F24.1	lincRNA	0.00312395	0.00350213	0.00398458	0.0183007	0.959111	0.265606	0.548589	0.279369	1	both
ENSG00000228768	AC003101.1	lincRNA	0.0053284	0.00696261	0.0114166	0.268752	0.370727	0.872182	0.00158408	0.643697	0.330544	Nuclear
ENSG00000228772	RP1-309H15.2	lincRNA	8.5652e-05	0.000706923	0.000944876	0.31539	0.156913	0.484103	0.0278045	0.219626	1	Nuclear
ENSG00000228777	RP11-282C5.1	lincRNA	0	0.000383836	0	0.208221	0.218908	0	1	-0.267914	1	Nuclear
ENSG00000228778	RP11-129J12.1	lincRNA	0.012416	0.071666	0.072168	2.26359	3.50813e-33	2.30098	1.47167e-30	0.0425965	1	Cytosol
ENSG00000228784	LINC00954	lincRNA	0.307108	0.370819	0.525715	0.266063	0.0582907	0.764101	5.45146e-08	0.498821	0.0293167	both
ENSG00000228786	LINC00266-4P	lincRNA	6.84399e-05	0	0	-0.0513917	1	-0.0501316	1	0	1	Nuclear
ENSG00000228789	HCG22	lincRNA	0.037027	0.0379072	0.0918289	0.0534667	0.925549	1.26617	8.92408e-08	1.22607	0.000546697	Cytosol
ENSG00000228792	RP11-354K1.2	lincRNA	0.01093	0.0378141	0.0465167	1.60201	5.83401e-12	1.8872	1.56639e-14	0.294255	0.779335	Nuclear
ENSG00000228793	RP1-223B1.1	lincRNA	0.00626517	0.0244772	0.0253434	1.67269	2.69415e-13	1.70841	2.46874e-12	0.0441845	1	Cytosol
ENSG00000228798	AP000473.5	lincRNA	0.116979	0.187341	0.154072	0.664264	1.67866e-06	0.389359	0.0166198	-0.275659	0.451207	Nuclear
ENSG00000228799	AC113607.2	lincRNA	0.011634	0.0079893	0.005278	-0.396858	0.422528	-0.912442	0.0725119	-0.563255	0.775175	Nuclear
ENSG00000228800	RP11-253D19.1	lincRNA	0.00401372	0.0167995	0.0164761	1.54669	6.25751e-10	1.51461	1.82005e-08	-0.0239028	1	Nuclear
ENSG00000228817	BACH1-IT2	lincRNA	0.132618	0.125161	0.135474	-0.0946899	0.622111	0.0284031	0.942392	0.123693	0.890012	Nuclear
ENSG00000228824	MIR4500HG	lincRNA	0.0180946	0.0674287	0.0364549	1.7735	8.97739e-13	0.936881	0.00126828	-0.844031	0.097349	Nuclear
ENSG00000228826	RP11-344P13.4	lincRNA	0.00315519	0.0267352	0.0164404	2.27855	4.48064e-25	1.67293	2.08969e-11	-0.610428	0.166789	Nuclear
ENSG00000228857	AC104653.1	lincRNA	0.0285795	0.157028	0.166506	2.3535	7.44009e-55	2.44694	1.25907e-52	0.0962001	1	both
ENSG00000228862	RP11-91I20.3	lincRNA	0.00891002	0.0121273	0.00884006	0.322476	0.285625	0.036364	1	-0.297947	0.812992	Nuclear
ENSG00000228873	AC012307.2	lincRNA	0	0.00272152	0.00359148	1.00152	1.46013e-06	1.25716	4.23128e-08	0.310201	0.926546	Cytosol
ENSG00000228876	AC010745.2	lincRNA	0	0.00104873	0	0.516799	0.00380421	0	1	-0.647828	0.295713	Cytosol
ENSG00000228877	RP11-473E2.4	lincRNA	0.0025618	0.0251517	0.0235582	2.4409	4.78376e-24	2.39869	1.39839e-20	-0.0271041	1	Nuclear
ENSG00000228878	SEPT7-AS1	lincRNA	1.75084	0.812245	0.748321	-1.09956	1.93104e-51	-1.21869	4.5162e-50	-0.119283	0.590655	both
ENSG00000228886	RP11-290D2.3	lincRNA	0.0250055	0.0549757	0.0466478	1.0241	3.21352e-09	0.789302	4.88997e-05	-0.23619	0.762515	Nuclear
ENSG00000228888	LINC01428	lincRNA	9.58972e-05	0.00122516	0.00171768	0.532802	0.0207459	0.683322	0.00284395	0.191383	1	Cytosol
ENSG00000228889	UBAC2-AS1	lincRNA	0.720239	0.504309	0.502791	-0.516411	1.81249e-09	-0.514316	6.35314e-08	0.00204941	1	Nuclear
ENSG00000228890	TTTY21	lincRNA	0	0	0	0	1	0	1	0	1	Nuclear
ENSG00000228906	RP13-216E22.4	lincRNA	0.168631	0.216668	0.217059	0.372141	0.00137277	0.357756	0.00445609	-0.0143383	1	Nuclear
ENSG00000228909	AC008281.1	lincRNA	0.000931336	0.00056527	0.000605497	-0.235641	0.898308	-0.0912775	1	0.183041	1	Cytosol
ENSG00000228918	LINC01344	lincRNA	0.0335641	0.0097745	0.0156736	-1.61944	1.09007e-07	-1.01751	0.00208265	0.62547	0.384085	Nuclear
ENSG00000228919	AC097381.1	lincRNA	0.0286445	0.0235276	0.0244746	-0.335654	0.20355	-0.251563	0.398586	0.085695	1	Cytosol
ENSG00000228933	RP11-268G12.1	lincRNA	0.00838614	0.0244482	0.0103424	1.25394	4.15535e-05	0.205798	0.623607	-1.08243	0.0942855	Cytosol
ENSG00000228950	AC023137.2	lincRNA	0.00337518	0.0217268	0.018669	1.98508	3.04152e-16	1.77719	2.17014e-11	-0.202993	0.956731	Nuclear
ENSG00000228951	RP11-336A10.4	lincRNA	0.0233216	0.0368645	0.387334	0.596761	0.0476079	3.90382	3.26836e-46	3.33006	4.47895e-15	Cytosol
ENSG00000228952	RP11-567G11.1	lincRNA	0.00923755	0.963035	0.865526	6.29092	3.65873e-249	6.12834	4.32864e-223	-0.155549	0.934975	Nuclear
ENSG00000228959	RP5-1121H13.3	lincRNA	0.00041092	0.000191918	0.00211617	-0.129187	1	0.621395	0.0354674	0.919354	0.191826	Cytosol
ENSG00000228961	AP000282.3	lincRNA	0.00341342	0.00290608	0.0026944	-0.161131	0.958386	-0.234781	0.819622	-0.0866143	1	Cytosol
ENSG00000228968	AC096554.1	lincRNA	0	0.000165272	0	0.100029	0.624132	0	1	-0.130228	1	Nuclear
ENSG00000228971	RP11-286B14.1	lincRNA	0.00787635	0.0115324	0.013997	0.516652	0.17048	0.711779	0.0776302	0.20553	1	both
ENSG00000228980	LINC01205	lincRNA	0.000487609	0.00354898	0.00217525	0.992346	0.000114132	0.641959	0.0209914	-0.381442	0.806571	Nuclear
ENSG00000228999	AC068490.1	lincRNA	0	0.000805757	0	0.364295	0.0518548	0	1	-0.462517	0.599008	Cytosol
ENSG00000229011	LINC01038	lincRNA	0.000336213	0.00131601	0	0.481814	0.0846245	-0.157881	1	-0.800352	0.256927	Nuclear
ENSG00000229012	GS1-542M4.4	lincRNA	0.000153172	0.00047293	0.000789471	0.174623	0.655928	0.265996	0.51677	0.116712	1	Nuclear
ENSG00000229015	RP11-265D19.6	lincRNA	0.0104545	0.00618983	0.0039004	-0.652411	0.0700754	-1.0181	0.0045152	-0.403171	0.719017	Nuclear
ENSG00000229017	LINC01277	lincRNA	0.152053	0.0919488	0.104221	-0.730474	3.28282e-06	-0.529251	0.00214987	0.202244	0.755309	both
ENSG00000229025	AP001595.1	lincRNA	3.72404e-05	0	0.000232494	-0.0495043	1	0.0793025	0.878532	0.169492	1	Nuclear
ENSG00000229051	RP5-952N6.1	lincRNA	0.0628587	0.0535588	0.0741558	-0.220244	0.474604	0.249156	0.413901	0.474116	0.417546	Cytosol
ENSG00000229066	AC096649.3	lincRNA	0.000482151	0.000236503	0.000506299	-0.132219	1	0.0132057	1	0.185845	1	Nuclear
ENSG00000229086	LINC01548	lincRNA	0.0018504	0.00205238	0.00124174	0.0166614	1	-0.297594	0.826641	-0.375639	0.955207	Cytosol
ENSG00000229102	RP11-360P21.2	lincRNA	0.00144154	0.00154314	0.000709874	0.0145696	1	-0.293301	0.593019	-0.374394	0.909765	Nuclear
ENSG00000229108	MEOX2-AS1	lincRNA	0.0283206	0.0923417	0.109137	1.61853	4.25441e-14	1.85432	3.39199e-16	0.239273	0.846018	Nuclear
ENSG00000229116	RP11-20J15.3	lincRNA	0.9781	0.092705	0.0853283	-3.37798	1.32496e-60	-3.4682	2.31062e-50	-0.0916292	1	Cytosol
ENSG00000229118	AC068491.2	lincRNA	0.00248131	0.00676916	0.011366	0.859986	0.000929657	1.48365	4.46143e-08	0.671596	0.270416	Cytosol
ENSG00000229131	AC016710.1	lincRNA	0.000194323	0	0	-0.106785	1	-0.104255	1	0	1	Nuclear
ENSG00000229140	CCDC26	lincRNA	0.00265248	0.0183564	0.018976	2.05798	2.45635e-15	2.0512	6.83317e-14	0.0063593	1	Nuclear
ENSG00000229155	RP11-528A4.2	lincRNA	0.229745	1.14018	0.578753	2.29929	2.914e-64	1.32536	8.87634e-18	-0.974416	2.05649e-05	Cytosol
ENSG00000229160	AC009229.6	lincRNA	0.00608272	0.0294343	0.0301536	1.92082	1.18702e-20	1.95628	6.38467e-19	0.0444212	1	Cytosol
ENSG00000229175	LINC00382	lincRNA	0.000147292	0.000230266	0.000291233	0.0229308	1	0.0535743	1	0.0404099	1	Nuclear
ENSG00000229177	AC008154.5	lincRNA	0.000462493	0.0108782	0.00328547	2.21507	8.54163e-12	0.885017	0.00336619	-1.42478	0.115944	Cytosol
ENSG00000229178	AC069513.4	lincRNA	0.131789	0.118623	0.143552	-0.154452	0.478404	0.109711	0.62881	0.265383	0.581709	Nuclear
ENSG00000229192	AC004870.3	lincRNA	0.00212456	0.00687779	0.00974291	1.0087	9.83991e-05	1.37904	3.80145e-07	0.404671	0.626733	Nuclear
ENSG00000229195	AC009495.4	lincRNA	0.0524813	0.0746977	0.0637432	0.51469	0.00102182	0.284012	0.13442	-0.232321	0.669689	Nuclear
ENSG00000229201	RP5-827O9.1	lincRNA	0	0	0.000226232	0	1	0.127215	0.535485	0.169149	1	Cytosol
ENSG00000229203	AC103564.7	lincRNA	0.00505627	0.00699713	0.00805825	0.383512	0.2778	0.52951	0.126979	0.158473	1	Cytosol
ENSG00000229205	LINC00200	lincRNA	0.00720222	0.0110771	0.0139763	0.565586	0.136755	0.83563	0.0360901	0.285434	0.958574	both
ENSG00000229206	RP11-397O4.1	lincRNA	0.0013463	0.000562715	0.00347647	-0.284826	0.455836	0.576489	0.0615696	1.00676	0.0636083	Nuclear
ENSG00000229209	AC073987.1	lincRNA	0.00190656	0.00290994	0.000846756	0.327157	0.428336	-0.333552	0.66726	-0.772507	0.402615	Nuclear
ENSG00000229214	LINC00242	lincRNA	0.337323	0.549013	0.504048	0.688269	1.9042e-12	0.567811	1.93744e-07	-0.120506	0.797149	Cytosol
ENSG00000229225	RP11-5P4.3	lincRNA	6.10162e-05	0.000106016	0	0.0465855	0.999193	-0.0495354	1	-0.127537	1	Nuclear
ENSG00000229227	RP11-38L15.2	lincRNA	0.0254675	0.00666841	0.00830651	-1.5489	4.66958e-08	-1.3599	1.75161e-05	0.193606	0.987646	both
ENSG00000229236	TTTY10	lincRNA	0.101648	0.0440468	0.0344886	-1.16883	8.57997e-05	-1.48458	9.36496e-06	-0.321758	0.807984	Nuclear
ENSG00000229243	AC098973.1	lincRNA	0.000733161	0.00319052	0.00326523	0.879777	0.00401121	0.822435	0.0156	-0.0550739	1	Nuclear
ENSG00000229246	LINC00377	lincRNA	0.0825725	0.0234439	0.0161097	-1.68604	3.72235e-15	-2.14495	1.25296e-17	-0.475129	0.397227	Nuclear
ENSG00000229249	LINC00446	lincRNA	0	0.00017026	0	0.100033	0.624132	0	1	-0.130232	1	Nuclear
ENSG00000229255	RP11-407H12.8	lincRNA	0.00370206	0.0097728	0.00755191	0.938079	0.00387425	0.63897	0.0790173	-0.311237	0.972745	Nuclear
ENSG00000229269	RP11-298A8.2	lincRNA	0.000131806	0	0.000176497	-0.0543444	1	0.0678072	0.878532	0.162478	1	Nuclear
ENSG00000229271	AC091493.2	lincRNA	0.000244173	0.00738348	0.0107194	1.89475	5.25328e-13	2.2571	1.99564e-15	0.40818	0.742622	Cytosol
ENSG00000229274	XXbac-BPG13B8.10	lincRNA	0.0418832	0.185045	0.168426	2.08622	1.97434e-25	1.95539	1.68028e-19	-0.129712	1	Nuclear
ENSG00000229275	LL22NC03-121E8.3	lincRNA	0	0	0.00020337	0	1	0.117841	0.535485	0.158261	1	Nuclear
ENSG00000229282	RP1-40E16.2	lincRNA	0.00325778	0.0113474	0.0137279	1.24756	9.5579e-07	1.43195	1.22037e-07	0.20114	0.92372	Nuclear
ENSG00000229289	AP000431.2	lincRNA	0	0	0	0	1	0	1	0	1	Nuclear
ENSG00000229291	RP4-580N22.2	lincRNA	0.00576116	0.027138	0.0401636	1.97695	3.19473e-21	2.45748	2.25764e-31	0.497934	0.134776	Cytosol
ENSG00000229297	RP11-540H22.2	lincRNA	0.000104335	0.000108943	0.000459708	0.0485648	0.999193	0.193945	0.313521	0.190337	1	Nuclear
ENSG00000229301	RP5-905H7.8	lincRNA	0	0	0.000538582	0	1	0.178532	0.535485	0.224973	0.840823	Cytosol
ENSG00000229306	AP001464.4	lincRNA	0.000181896	0.00104717	0.00152934	0.415776	0.0440512	0.698172	0.00568367	0.348454	1	Nuclear
ENSG00000229307	LINC00459	lincRNA	0	0.00116862	0.00037469	0.55411	0.0122662	0.179528	0.535485	-0.459181	0.844558	Nuclear
ENSG00000229308	AC010084.1	lincRNA	0.0018215	0.013387	0.0110162	1.94263	2.08848e-12	1.71051	8.79425e-09	-0.225465	0.981706	Nuclear
ENSG00000229309	RP11-452B18.2	lincRNA	0.000172248	0	0	-0.101031	1	-0.0985948	1	0	1	Nuclear
ENSG00000229311	RP11-475I24.8	lincRNA	0.000388782	0.000671822	0	0.0980048	0.624648	-0.188537	0.932674	-0.369573	0.820354	Nuclear
ENSG00000229321	AC008269.2	lincRNA	0.0388951	0.0164841	0.0107338	-1.10568	2.12696e-07	-1.59474	1.56853e-10	-0.512108	0.341865	Nuclear
ENSG00000229323	DLEU1-AS1	lincRNA	0.00796546	0.0126749	0.0132192	0.500013	0.0585637	0.548689	0.0636826	0.0535575	1	Nuclear
ENSG00000229345	RP11-332M4.1	lincRNA	8.82399e-05	0	0.000254222	-0.0514199	1	0.0772097	0.878532	0.169304	1	Nuclear
ENSG00000229352	AC007563.3	lincRNA	0.0266882	0.0302364	0.0273664	0.18781	0.600923	0.0332462	1	-0.157743	1	Nuclear
ENSG00000229370	AC092635.1	lincRNA	0.114132	0.0252401	0.0150867	-2.06945	3.75052e-18	-2.6921	1.26319e-21	-0.64422	0.186524	Nuclear
ENSG00000229373	LINC00452	lincRNA	0.0448253	0.041099	0.0563848	-0.12333	0.757225	0.317475	0.262992	0.446544	0.458657	Nuclear
ENSG00000229379	AC006041.1	lincRNA	0.00563018	0.00483777	0.00768956	-0.0712152	1	0.335783	0.265005	0.43959	0.583513	Nuclear
ENSG00000229382	BX322557.13	lincRNA	0.0056533	0.00457463	0.0066243	-0.158702	0.736088	0.19406	0.642377	0.38187	0.782574	Nuclear
ENSG00000229388	RP11-442N24__B.1	lincRNA	0.311573	0.186889	0.189443	-0.743033	7.85245e-13	-0.707753	5.42738e-10	0.035233	1	Cytosol
ENSG00000229389	CTD-2022H16.1	lincRNA	0.000369174	0.00111401	0.000468478	0.335381	0.189303	0.0540767	0.867499	-0.34194	0.974139	Nuclear
ENSG00000229395	AC013401.1	lincRNA	0	0.00322862	0.000245659	1.24526	4.07557e-06	0.133497	0.535485	-1.31401	0.155008	Nuclear
ENSG00000229401	MIR5689HG	lincRNA	0.0013277	0.0233609	0.0316019	2.85047	5.76673e-33	3.2038	2.56573e-39	0.382732	0.457223	Nuclear
ENSG00000229403	RP4-718N17.2	lincRNA	4.70779e-05	0.000980831	0.00148	0.463737	0.0621926	0.556583	0.0108299	0.11655	1	Cytosol
ENSG00000229404	LINC00858	lincRNA	0.0425292	0.219138	0.140231	2.2984	2.60845e-12	1.66183	4.72477e-06	-0.637323	0.559163	Nuclear
ENSG00000229424	AC007349.4	lincRNA	1.83145	0.18146	0.106831	-3.33581	1.99138e-46	-4.07656	2.83845e-49	-0.744706	0.0334548	Nuclear
ENSG00000229425	AJ006998.2	lincRNA	0.0488693	0.0979863	0.0922115	0.947367	8.86442e-06	0.858288	0.000276198	-0.0888647	1	Nuclear
ENSG00000229433	RP11-329B9.1	lincRNA	0.0454085	0.00558161	0.00418655	-2.52551	8.3256e-15	-2.88118	1.26394e-13	-0.404629	0.876427	Nuclear
ENSG00000229434	AC017048.1	lincRNA	7.16593e-05	0.000165272	0.000508443	0.0509987	0.999193	0.213137	0.32825	0.209793	1	Nuclear
ENSG00000229437	LINC00366	lincRNA	0.000907791	0.00042339	0.000913376	-0.162463	0.91198	0.0381701	1	0.244858	1	Nuclear
ENSG00000229443	LINC00433	lincRNA	7.45477e-05	0	0	-0.0513955	1	-0.0501354	1	0	1	both
ENSG00000229454	RP11-202I11.2	lincRNA	0.000409705	0	0	-0.209332	0.769974	-0.204609	0.944858	0	1	Nuclear
ENSG00000229457	AC006227.1	lincRNA	0.002401	0.000620389	0.00109554	-0.659493	0.0588295	-0.45597	0.342027	0.238182	0.931038	Nuclear
ENSG00000229459	AC023669.1	lincRNA	8.53423e-05	0.00577646	0.00521422	1.75351	2.41481e-13	1.55604	3.16025e-10	-0.190018	1	Nuclear
ENSG00000229466	RP11-56I23.1	lincRNA	0	0.00056007	0.000162759	0.281413	0.185232	0.127161	0.535485	-0.190874	1	Nuclear
ENSG00000229481	CTD-2554C21.3	lincRNA	0.673946	0.561764	0.555143	-0.261411	0.0360352	-0.279403	0.0460278	-0.0180407	1	Nuclear
ENSG00000229483	LINC00362	lincRNA	7.43557e-05	0	0	-0.0513954	1	-0.0501353	1	0	1	Nuclear
ENSG00000229484	RP5-888M10.2	lincRNA	0.086798	0.0345995	0.0343037	-1.28451	2.99315e-16	-1.29631	1.8758e-13	-0.0135048	1	Cytosol
ENSG00000229494	AC012494.1	lincRNA	0.0115213	0.000585349	0.000611742	-2.18648	9.92083e-12	-2.25047	5.15713e-09	-0.114878	1	Nuclear
ENSG00000229495	RP11-173D14.3	lincRNA	0.0165091	0.00227667	0.00379846	-1.94771	6.5599e-09	-1.5737	1.87237e-05	0.405993	0.716944	Nuclear
ENSG00000229520	LINC00404	lincRNA	0.00278929	0.00490734	0.00542568	0.434754	0.18484	0.578788	0.104454	0.164978	1	Cytosol
ENSG00000229522	LINC01523	lincRNA	0.000770448	0.00540282	0.0124443	1.36267	1.34248e-06	2.23745	1.25381e-14	0.949157	0.0889853	Cytosol
ENSG00000229536	AC079776.1	lincRNA	0.0535367	0.0313981	0.0223726	-0.735374	7.83285e-05	-1.18364	3.52729e-08	-0.459821	0.269551	Cytosol
ENSG00000229537	RP11-5P4.1	lincRNA	0.000564821	0	0	-0.250269	0.467147	-0.244692	0.63877	0	1	Cytosol
ENSG00000229543	RP11-90J7.2	lincRNA	0.000805154	0.00127835	0.00548552	0.189856	0.677753	1.2726	6.45188e-05	1.23814	0.0691301	Nuclear
ENSG00000229546	LINC00428	lincRNA	0.000178834	0.000853871	0.00148364	0.378163	0.130603	0.545363	0.0253271	0.206297	1	Nuclear
ENSG00000229550	AC012445.1	lincRNA	0.00288291	0.00506668	0.00377643	0.395498	0.261397	0.204653	0.681613	-0.202325	1	Nuclear
ENSG00000229557	LINC00379	lincRNA	0.0341558	0.0410783	0.0324552	0.20508	0.403554	-0.0814838	0.954403	-0.290987	0.757366	Nuclear
ENSG00000229558	SACS-AS1	lincRNA	0.143309	0.0144732	0.0163509	-3.13053	5.69034e-58	-2.98042	2.70227e-43	0.150819	1	Nuclear
ENSG00000229563	LINC01204	lincRNA	0.00430105	0.0255773	0.0369525	2.11984	1.06773e-15	2.56629	4.43895e-21	0.465827	0.497094	Nuclear
ENSG00000229565	AC108056.1	lincRNA	0.000709524	0.000146337	0.000211122	-0.297205	0.655039	-0.257707	0.897726	0.0431029	1	Nuclear
ENSG00000229569	RP11-481G8.2	lincRNA	0.00825228	0.00705105	0.00742364	-0.169098	0.867649	-0.164568	0.899727	0.00197823	1	Nuclear
ENSG00000229578	LINC00358	lincRNA	0.000324957	0	0.000565973	-0.185599	0.785326	0.0966692	0.865928	0.360369	0.854314	Nuclear
ENSG00000229588	RP11-479J7.2	lincRNA	0.00687316	0.129774	0.145956	3.71153	1.01469e-96	3.88049	1.003e-96	0.178017	0.852091	Nuclear
ENSG00000229599	LINC00411	lincRNA	0	0	0.000237961	0	1	0.127222	0.535485	0.169156	1	Nuclear
ENSG00000229600	RP11-524K14.1	lincRNA	0	0	0	0	1	0	1	0	1	Nuclear
ENSG00000229603	AC004014.3	lincRNA	0.000162539	0.000130058	0	-0.00102906	1	-0.0985925	1	-0.130198	1	Nuclear
ENSG00000229606	RP5-827L5.1	lincRNA	0.000908572	0	0	-0.429091	0.198055	-0.420006	0.331972	0	1	Nuclear
ENSG00000229607	RP5-1125N11.1	lincRNA	0.000180871	0.00410201	0.000906078	1.2984	3.12898e-06	0.221791	0.526669	-1.25268	0.172547	Cytosol
ENSG00000229609	LINC01079	lincRNA	0.510007	0.135197	0.0236614	-1.89817	3.98628e-14	-4.39303	7.92041e-38	-2.52963	9.30205e-12	Nuclear
ENSG00000229611	RP11-390F4.10	lincRNA	0.0261432	0.0159176	0.0204486	-0.601216	0.020522	-0.319404	0.337796	0.288631	0.755529	Cytosol
ENSG00000229613	LINC01501	lincRNA	0.001023	0.0158896	0.00473017	2.3702	9.53329e-12	1.00343	0.00486214	-1.43129	0.112275	both
ENSG00000229618	AC011288.2	lincRNA	0.00201303	0.0293277	0.0192879	2.81468	5.61123e-15	2.26057	1.01525e-09	-0.550482	0.777879	Nuclear
ENSG00000229621	AC018742.1	lincRNA	0.00145273	0.00245877	0.000974405	0.334488	0.390924	-0.138377	0.927841	-0.549788	0.619338	Nuclear
ENSG00000229625	RP11-44N12.2	lincRNA	0.00356851	0.00598345	0.00710792	0.407885	0.0935994	0.688377	0.014724	0.307908	0.983075	Nuclear
ENSG00000229628	AC073115.7	lincRNA	0.00181452	0.0516976	0.0573707	3.63253	1.13112e-62	3.74551	1.3233e-61	0.13315	0.987042	Nuclear
ENSG00000229630	LINC01264	lincRNA	0.0014323	0.00202993	0.00187054	0.238327	0.498145	0.16831	0.770039	-0.0788385	1	Nuclear
ENSG00000229639	RP3-380B4.1	lincRNA	0.000775285	0.000519598	0.000656729	-0.105587	1	-0.027797	1	0.0970657	1	Nuclear
ENSG00000229642	AC027119.1	lincRNA	0.0354195	0.233361	0.286679	2.65223	4.26185e-21	2.94401	3.96942e-23	0.294576	0.888024	Nuclear
ENSG00000229643	LINC00280	lincRNA	0	0	0.000422823	0	1	0.190718	0.535485	0.244365	1	Nuclear
ENSG00000229646	RP11-330A16.1	lincRNA	8.78982e-05	0.0278366	0.0268191	3.57144	3.32918e-38	3.49871	5.71792e-34	-0.0413067	1	Nuclear
ENSG00000229647	AC007879.7	lincRNA	0.0295413	0.267075	0.569589	3.01462	1.16751e-81	4.0928	1.31744e-139	1.08234	6.77465e-06	both
ENSG00000229649	RP11-107I14.4	lincRNA	0.00186813	0.00454127	0.00310398	0.69879	0.0325988	0.279706	0.535485	-0.465874	0.860317	Nuclear
ENSG00000229654	RP1-60O19.2	lincRNA	0.036086	0.0133241	0.0102904	-1.30244	2.3165e-08	-1.55054	3.18558e-09	-0.26337	0.827113	Cytosol
ENSG00000229656	RP11-462L8.1	lincRNA	0.113086	0.977024	0.917162	3.06313	8.93397e-80	2.97048	2.29676e-66	-0.092038	1	Nuclear
ENSG00000229660	RP5-1142J19.1	lincRNA	0.0727765	0.216442	0.197938	1.5325	2.19723e-24	1.40722	9.9633e-18	-0.124881	0.960024	Nuclear
ENSG00000229671	LINC01150	lincRNA	0.0216162	0.129877	0.136688	2.38866	7.06997e-51	2.4704	3.40515e-48	0.0850371	1	Nuclear
ENSG00000229694	RP11-305L7.6	lincRNA	0.048486	0.0634823	0.0633734	0.363517	0.0542093	0.394518	0.0692572	0.0319184	1	both
ENSG00000229697	RP11-374M1.3	lincRNA	0.000632374	0.000289549	0.00038633	-0.147835	0.863306	-0.0933284	1	0.0669681	1	Nuclear
ENSG00000229699	RP1-140J1.1	lincRNA	0.00350076	0.000446897	0.00111269	-0.977666	0.0012896	-0.753172	0.0895088	0.256712	1	Nuclear
ENSG00000229702	RP1-274L7.1	lincRNA	0.00145624	0.0012105	0.00343888	-0.0570479	1	0.512014	0.192768	0.652732	0.552615	Cytosol
ENSG00000229703	XX-CR54.1	lincRNA	0.0188034	0.0103285	0.0411957	-0.781903	0.0699118	1.07896	0.00313309	1.9174	0.000872316	Nuclear
ENSG00000229720	RP3-495K2.2	lincRNA	0.00368283	0.055998	0.06275	3.22104	1.64973e-49	3.39853	7.17459e-51	0.192968	0.931343	Cytosol
ENSG00000229722	RP11-557H15.5	lincRNA	0.00144773	0.000931873	0	-0.193712	0.876149	-0.670469	0.0862873	-0.618989	0.471314	Nuclear
ENSG00000229729	RP11-159G9.5	lincRNA	1.08513	1.27348	1.27662	0.238543	0.00767711	0.237007	0.016338	-0.00152612	1	both
ENSG00000229740	U91324.1	lincRNA	0.000417594	0.00162108	0.00315952	0.496134	0.072279	0.925493	0.00264688	0.509596	0.678493	Nuclear
ENSG00000229755	RP5-827L5.2	lincRNA	0	0	0	0	1	0	1	0	1	Nuclear
ENSG00000229771	RP4-644L1.2	lincRNA	0.00399617	0.105992	0.0944524	4.05199	4.20606e-83	3.87154	7.46092e-69	-0.168618	0.944774	Nuclear
ENSG00000229774	AC018866.1	lincRNA	7.34882e-05	0.00300767	0.0015865	1.0991	1.01588e-06	0.546611	0.00873459	-0.630598	0.663892	both
ENSG00000229775	RP11-298H24.1	lincRNA	0.000891792	0.00219631	0.00461836	0.526021	0.0893928	1.10122	0.00030678	0.659495	0.504775	Nuclear
ENSG00000229779	AC016751.2	lincRNA	0.000196236	0	0.000402495	-0.101039	1	0.145473	1	0.320492	0.826708	Nuclear
ENSG00000229788	LINC00388	lincRNA	0.000209346	0.000317743	0.000245659	0.0815209	1	0.0269115	1	-0.0704545	1	Nuclear
ENSG00000229791	RP11-385E5.5	lincRNA	0.00311476	0.00154948	0.0022941	-0.530395	0.219485	-0.190786	0.801606	0.394157	0.909765	Nuclear
ENSG00000229792	LINC00399	lincRNA	0.000826118	0.00289131	0.00574056	0.754342	0.00422147	1.30888	3.53947e-06	0.622539	0.412228	Nuclear
ENSG00000229805	AC011306.1	lincRNA	0.00138653	0	0.000122503	-0.634006	0.0440549	-0.523813	0.102235	0.135165	1	Cytosol
ENSG00000229855	CTC-546K23.1	lincRNA	0.00104164	0.00215288	0.014708	0.409428	0.28895	2.28439	2.2608e-08	2.0414	0.0162439	both
ENSG00000229876	CASC20	lincRNA	0.00181013	0.0164734	0.0106121	2.09853	1.68187e-09	1.52727	3.65761e-05	-0.581102	0.770691	Nuclear
ENSG00000229881	RP11-321E8.4	lincRNA	0	0	0.000428146	0	1	0.2441	0.131546	0.320516	0.826708	Nuclear
ENSG00000229891	LINC01315	lincRNA	1.71315	0.92376	0.966068	-0.894193	3.15138e-17	-0.820914	2.47445e-12	0.0732897	1	Cytosol
ENSG00000229896	RP11-456H18.2	lincRNA	0.805287	0.28908	0.200913	-1.485	1.86185e-23	-1.99716	1.42293e-30	-0.513769	0.0428895	Nuclear
ENSG00000229912	AC128709.4	lincRNA	0.00793918	0.0111307	0.0146072	0.377199	0.179815	0.731081	0.0186763	0.372343	0.794122	Cytosol
ENSG00000229921	KIF25-AS1	lincRNA	0.0493568	0.0730348	0.0422559	0.547136	0.0589911	-0.189367	0.69319	-0.744125	0.216522	Cytosol
ENSG00000229922	RP11-240M16.1	lincRNA	0.00207799	0.0212536	0.0143513	2.3912	4.73649e-16	1.84472	5.88716e-09	-0.549378	0.640917	both
ENSG00000229923	RP11-102N11.1	lincRNA	9.74957e-05	0.000741056	0.000873046	0.391036	0.0522276	0.302181	0.0952949	-0.100423	1	Nuclear
ENSG00000229925	AP001043.1	lincRNA	0.000336035	0.00254851	0.00139338	0.70592	0.00156475	0.446184	0.0750562	-0.291882	0.954822	Nuclear
ENSG00000229928	LINC00400	lincRNA	0.000220986	0.000933804	0.00063575	0.453946	0.0472918	0.246589	0.514499	-0.248249	1	Nuclear
ENSG00000229943	RP11-93N20.1	lincRNA	0.000134057	0.000205116	0	0.0496952	0.999193	-0.0565191	1	-0.138585	1	Nuclear
ENSG00000229957	RP5-998H6.2	lincRNA	0.0132965	0.00490535	0.00669796	-1.09653	0.00253905	-0.754976	0.0675398	0.364172	0.876952	Nuclear
ENSG00000229960	RP11-278H7.4	lincRNA	0.0029289	0.00982793	0.00859967	1.16715	8.51744e-05	1.01613	0.00191185	-0.149688	1	Cytosol
ENSG00000229961	RP11-71G12.1	lincRNA	0.000498329	0.016484	0.0135725	2.68269	3.57837e-20	2.42864	6.561e-16	-0.237083	1	Cytosol
ENSG00000229962	AP000221.1	lincRNA	0.00442058	0.00318936	0.00235233	-0.256768	0.647508	-0.473205	0.30606	-0.248221	1	Nuclear
ENSG00000229964	RP11-135A1.3	lincRNA	0.00298871	0.00868194	0.00915182	1.08829	0.00141598	1.08306	0.00456994	0.00204846	1	Nuclear
ENSG00000229976	RP5-1031J8.1	lincRNA	0.00150591	0.00703959	0.00960745	1.22832	2.73762e-06	1.55892	8.2475e-08	0.36524	0.804927	Nuclear
ENSG00000229981	LINC01435	lincRNA	0.0387013	0.0170491	0.0153282	-1.07313	0.000108452	-1.18334	0.00011443	-0.116208	1	both
ENSG00000229983	RP11-15I11.2	lincRNA	0.00818564	0.0238249	0.0200977	1.21651	7.94792e-08	1.03056	4.39857e-05	-0.186049	0.964758	Cytosol
ENSG00000229986	AP001042.1	lincRNA	0.00346223	0.00260604	0.000820884	-0.185258	0.892655	-0.855887	0.0601122	-0.806397	0.417588	Nuclear
ENSG00000229989	MIR181A1HG	lincRNA	0.00732432	0.0438018	0.054857	2.26437	4.91869e-28	2.56046	1.20408e-32	0.30744	0.602322	Nuclear
ENSG00000230010	RP4-568F9.6	lincRNA	0.122987	0.0104186	0.0082671	-3.22852	1.27733e-51	-3.52102	2.23696e-45	-0.316329	0.849832	both
ENSG00000230013	RP11-217B7.3	lincRNA	0.0298077	0.0113738	0.015977	-1.30506	2.31925e-06	-0.802886	0.00525487	0.521898	0.505551	Cytosol
ENSG00000230014	LINC00709	lincRNA	0	0	0.000346852	0	1	0.24403	0.535485	0.320446	0.826708	Cytosol
ENSG00000230015	RP11-80B9.4	lincRNA	0.00297288	0.00380994	0.00115095	0.153474	0.749764	-0.631268	0.225	-0.914888	0.31089	Nuclear
ENSG00000230021	RP5-857K21.4	lincRNA	0.0587847	0.00526353	0.00559061	-2.96258	1.42523e-38	-2.89667	5.41302e-30	0.060503	1	both
ENSG00000230023	RP11-10N16.2	lincRNA	0.00996878	0.0121438	0.00953889	0.190441	0.579071	-0.122741	1	-0.330585	0.904424	Nuclear
ENSG00000230024	RP11-95P13.1	lincRNA	0.0854319	0.089199	0.0323394	0.0420804	0.924327	-1.31573	4.17101e-05	-1.37397	0.00120109	Nuclear
ENSG00000230027	RP11-550H2.2	lincRNA	0.000463305	0.00590215	0.0018315	1.54206	7.75097e-06	0.528695	0.0919386	-1.12058	0.381494	Cytosol
ENSG00000230030	RP11-505C13.1	lincRNA	0	0	0	0	1	0	1	0	1	Nuclear
ENSG00000230033	RP5-1121A15.3	lincRNA	0.239671	0.192133	0.16299	-0.324809	0.0561057	-0.561677	0.00227208	-0.237851	0.647931	Nuclear
ENSG00000230040	LINC00364	lincRNA	0.00165123	0.00705904	0.0114336	1.25683	1.7112e-05	1.76985	9.76074e-09	0.555927	0.534407	Nuclear
ENSG00000230051	CTA-929C8.8	lincRNA	0.00237986	0.000747111	0.00275616	-0.58578	0.134313	0.108583	0.877076	0.810671	0.237082	Cytosol
ENSG00000230054	RP11-402G3.5	lincRNA	0.0150175	0.0194763	0.0152878	0.303458	0.150597	-0.00266358	1	-0.315577	0.649379	both
ENSG00000230058	RP11-172E9.2	lincRNA	0.0296027	0.0214985	0.0275242	-0.40099	0.172412	-0.0946376	0.925328	0.312777	0.761721	Nuclear
ENSG00000230096	RP11-34C15.2	lincRNA	6.81223e-05	0.00498756	0.00595365	1.53369	9.71797e-08	1.66111	6.74171e-08	0.162607	1	Nuclear
ENSG00000230100	RP11-344N17.8	lincRNA	0.000408122	0.000839166	0.00217222	0.247027	0.450383	0.751391	0.00292295	0.607775	0.592384	Nuclear
ENSG00000230105	RP11-431N15.2	lincRNA	0.0255292	0.031732	0.0196442	0.234786	0.298053	-0.330313	0.306013	-0.57764	0.201873	Nuclear
ENSG00000230107	CTA-126B4.7	lincRNA	0.138193	0.45503	0.360124	1.67761	1.04303e-32	1.34511	7.1866e-18	-0.332605	0.357773	Cytosol
ENSG00000230109	RP11-275N1.1	lincRNA	0.000302489	0.00146121	0.00267669	0.449416	0.14777	0.833357	0.00715999	0.459015	0.874403	Nuclear
ENSG00000230120	RP1-90G24.8	lincRNA	0.000477234	0.00254891	0	0.745561	0.0454214	-0.244122	0.836135	-1.20246	0.13606	Nuclear
ENSG00000230131	RP11-282I1.1	lincRNA	0.0141113	0.0369505	0.020235	1.22179	4.63811e-08	0.421123	0.130426	-0.816052	0.0668715	both
ENSG00000230133	FLJ33581	lincRNA	0.000413237	0.00294359	0.00141687	0.742458	0.0018756	0.408915	0.127636	-0.374561	0.807824	Nuclear
ENSG00000230138	RP11-117D22.2	lincRNA	0.0113936	0.0614041	0.0674706	2.19045	3.82361e-18	2.31267	7.16954e-18	0.128441	1	Nuclear
ENSG00000230142	LINC01075	lincRNA	0	0	0	0	1	0	1	0	1	Nuclear
ENSG00000230153	AF003626.1	lincRNA	0.000774506	0.000514986	0.00139047	-0.0571368	1	0.368291	0.330367	0.524106	0.75137	both
ENSG00000230156	LINC00443	lincRNA	0.00578871	4.0878	1.18002	8.92147	9.28833e-164	7.1193	1.28648e-111	-1.79207	0.000538713	Cytosol
ENSG00000230159	RP11-232D9.3	lincRNA	0.0103049	0.00733105	0.00366446	-0.383791	0.446275	-0.927408	0.0272366	-0.588833	0.569798	Cytosol
ENSG00000230173	AC006196.1	lincRNA	0	0.000279322	0.000631909	0.137686	0.624132	0.330194	0.153134	0.256972	0.945538	Nuclear
ENSG00000230174	LINC01149	lincRNA	0.0140691	0.00874728	0.00775089	-0.527664	0.0921424	-0.705676	0.0374573	-0.193501	1	Nuclear
ENSG00000230197	RP11-160E2.17	lincRNA	0.000455708	0.00110311	0.000604623	0.284605	0.245424	0.104028	1	-0.213399	1	Cytosol
ENSG00000230205	RP11-631F7.2	lincRNA	5.80543e-05	0.00109093	0	0.430626	0.0577414	-0.0452576	1	-0.595323	0.459869	Cytosol
ENSG00000230229	RP11-90J7.4	lincRNA	0.000939735	0.00140227	0.00160344	0.211815	0.443177	0.251338	0.61109	0.0484293	1	Nuclear
ENSG00000230233	AF240627.2	lincRNA	0.000112705	0.00119482	0.000697505	0.504352	0.0418602	0.265323	0.348849	-0.287973	1	Nuclear
ENSG00000230234	RP1-276N6.2	lincRNA	0.000180484	0.0062022	0.0023651	1.72135	7.54244e-10	0.881461	0.00100748	-0.905707	0.29171	Cytosol
ENSG00000230239	RP11-108M9.2	lincRNA	0.0742732	0.0122835	0.00908064	-2.36438	4.51739e-06	-2.72631	4.68676e-06	-0.386734	0.966637	Nuclear
ENSG00000230248	RP1-128O3.4	lincRNA	0.000379235	0.000990316	0	0.314911	0.33	-0.193689	0.928185	-0.644163	0.312455	Nuclear
ENSG00000230250	RP11-90C4.2	lincRNA	0.000472276	0.000714114	0	0.121755	0.793402	-0.240454	0.799964	-0.466639	0.66511	Nuclear
ENSG00000230262	MIRLET7DHG	lincRNA	0.000604965	0.117411	0.123757	5.26052	6.52855e-174	5.32255	2.26055e-166	0.0909557	1	Nuclear
ENSG00000230269	RP1-40E16.9	lincRNA	0.00777825	0.0165941	0.00689251	0.974335	0.00603055	-0.0480367	1	-1.06922	0.165133	Cytosol
ENSG00000230285	RP11-290M5.2	lincRNA	0.00278067	0.00880563	0.00991849	1.11113	3.53688e-05	1.25864	1.31285e-05	0.166245	1	Nuclear
ENSG00000230294	RP13-507P19.2	lincRNA	0.00398687	0.0145745	0.0178432	1.38595	2.56878e-06	1.63253	1.30359e-07	0.264741	0.926131	Nuclear
ENSG00000230298	RP11-253D19.2	lincRNA	0	0.000281324	0.000539183	0.193527	0.624132	0.24416	0.131546	0.0709515	1	Nuclear
ENSG00000230303	RP11-213G2.2	lincRNA	0.031715	0.0215309	0.013416	-0.488514	0.0189949	-1.03778	6.82962e-06	-0.568431	0.166371	Nuclear
ENSG00000230309	RP3-390M24.1	lincRNA	0	0	0.000857118	0	1	0.352323	0.0305437	0.4576	0.534407	Nuclear
ENSG00000230310	CTD-2192J16.11	lincRNA	0.0451641	0.0572652	0.0513059	0.352659	0.0429968	0.199033	0.382958	-0.154989	0.890677	Nuclear
ENSG00000230317	LINC01284	lincRNA	0.038464	0.0162756	0.0103778	-1.11935	7.23877e-05	-1.61573	3.48959e-07	-0.519838	0.436399	Nuclear
ENSG00000230323	LINC00159	lincRNA	0.00662338	0.00945192	0.0098722	0.331852	0.215153	0.411052	0.174701	0.0867386	1	Nuclear
ENSG00000230324	RP4-705O1.1	lincRNA	0.000413701	0	0.000254765	-0.207924	0.764106	-0.0692502	1	0.176933	1	Nuclear
ENSG00000230345	RP13-455A7.1	lincRNA	0.000120782	0.000798806	0.00124199	0.336543	0.184338	0.511917	0.044273	0.22505	1	Nuclear
ENSG00000230352	RP4-614C15.3	lincRNA	0.00747262	0.0122698	0.0156566	0.546106	0.0950802	0.871512	0.0118156	0.34255	0.892576	Cytosol
ENSG00000230365	RP11-23D5.1	lincRNA	0.000818002	0.000124277	0.000309502	-0.351377	0.186032	-0.223354	0.777412	0.161261	1	Nuclear
ENSG00000230366	DSCR9	lincRNA	0.0929665	0.0818341	0.0717829	-0.185213	0.32703	-0.357124	0.057371	-0.173413	0.820606	both
ENSG00000230368	FAM41C	lincRNA	0.0666641	0.0100582	0.00802504	-2.42448	1.83196e-21	-2.65221	5.54132e-20	-0.24671	0.904988	both
ENSG00000230372	RP3-425P12.2	lincRNA	0.000245382	0.000342513	0.000461259	0.0925164	0.653562	0.145478	0.512199	0.0708441	1	Nuclear
ENSG00000230379	AP000146.2	lincRNA	0.00024734	0.00123154	0.000427172	0.441298	0.0379343	0.0974014	1	-0.416048	0.805844	both
ENSG00000230381	RP4-655J12.5	lincRNA	0.00327099	0.00428175	0.00511774	0.241921	0.52379	0.402816	0.357803	0.179703	1	Nuclear
ENSG00000230387	RP4-737E23.2	lincRNA	0.367356	0.600519	0.731825	0.704177	0.000283776	0.988818	1.66158e-06	0.285017	0.67747	Nuclear
ENSG00000230390	LINC01048	lincRNA	0.00122745	0.0542452	0.0789271	3.97414	1.94273e-63	4.49117	2.69268e-77	0.54633	0.226379	Nuclear
ENSG00000230392	RP5-1139I1.1	lincRNA	0.00417902	0.00797814	0.00495323	0.681962	0.0181111	0.128084	0.814272	-0.593988	0.523233	Nuclear
ENSG00000230394	RP11-692P14.1	lincRNA	0.00201328	0.0101463	0.00860846	1.42897	2.13195e-08	1.22436	8.63879e-06	-0.204266	0.998188	Nuclear
ENSG00000230400	RP11-359G22.2	lincRNA	0.0115067	0.0327885	0.0318715	1.27662	1.27032e-09	1.25164	3.73786e-08	-0.0215932	1	Nuclear
ENSG00000230401	AC090505.4	lincRNA	0.00114921	0.00710353	0.00447195	1.35764	5.96373e-08	0.913142	0.000807587	-0.46669	0.5462	Cytosol
ENSG00000230402	LINC01349	lincRNA	0.00118984	0.00162255	0.00314416	0.260714	0.458064	0.600396	0.0454762	0.392444	0.652291	Cytosol
ENSG00000230403	LINC01066	lincRNA	0.000180071	0	0	-0.134588	0.963735	-0.131158	1	0	1	Nuclear
ENSG00000230404	RP5-855F14.2	lincRNA	0.000273763	0.000175171	0.000232494	-0.0510706	1	-0.0199769	1	0.0393078	1	Nuclear
ENSG00000230415	RP5-902P8.10	lincRNA	0.61189	0.263224	0.23354	-1.21377	1.63924e-37	-1.3834	1.25416e-36	-0.170273	0.529323	Cytosol
ENSG00000230417	LINC00856	lincRNA	0.0123428	0.0398352	0.0432735	1.53013	4.17972e-13	1.62409	7.36479e-13	0.0992925	1	both
ENSG00000230423	XX-C2158C6.1	lincRNA	0.00220018	0.00157198	0.0014435	-0.130948	0.980606	-0.182156	0.93846	-0.06217	1	Cytosol
ENSG00000230426	ERVMER61-1	lincRNA	0.000198005	0.000841535	0.016926	0.330532	0.280868	2.8123	4.739e-10	2.73669	0.0060018	Nuclear
ENSG00000230434	RP11-14O19.1	lincRNA	0	0	0	0	1	0	1	0	1	Cytosol
ENSG00000230437	RP11-102J14.1	lincRNA	0.000242506	0.000235157	0	-0.0305327	1	-0.140307	1	-0.144834	1	Nuclear
ENSG00000230438	SERPINB9P1	lincRNA	0.918068	1.85209	2.00712	1.01033	2.45202e-10	1.12641	7.21146e-11	0.116165	0.996789	Cytosol
ENSG00000230440	RP13-329D4.3	lincRNA	7.15993e-05	0.000239502	0	0.0768178	0.994908	-0.0447626	1	-0.156988	1	Cytosol
ENSG00000230448	LINC00276	lincRNA	0.00340105	0.0039246	0.00153682	0.0188026	0.971403	-0.538226	0.171782	-0.63698	0.3623	Nuclear
ENSG00000230454	U73166.2	lincRNA	3.07578	0.548593	0.402666	-2.48532	3.07065e-125	-2.92631	5.46499e-130	-0.441746	0.00487669	both
ENSG00000230471	LA16c-2F2.8	lincRNA	0.000136072	0	0.000277487	-0.0586339	1	0.0809069	0.878532	0.181533	1	Nuclear
ENSG00000230472	RP1-28O17.1	lincRNA	0.000568191	0.00489179	0.0189966	1.30453	2.28289e-05	2.78514	5.07871e-15	1.58014	0.0396353	Nuclear
ENSG00000230490	RP11-141M1.3	lincRNA	0.299057	0.218865	0.165279	-0.435223	5.03863e-05	-0.828428	9.01282e-12	-0.39463	0.0362259	both
ENSG00000230499	AC108463.1	lincRNA	0.0268083	0.186057	0.225996	2.69948	1.26159e-89	2.97212	6.64267e-99	0.276163	0.356558	Cytosol
ENSG00000230506	RP11-416N4.4	lincRNA	0.00491996	0.0510389	0.0281773	2.87336	1.8075e-32	2.07233	1.2817e-14	-0.803127	0.094693	Nuclear
ENSG00000230515	AC092580.3	lincRNA	0.000942735	0.00653114	0.013673	1.40715	7.12641e-08	2.16834	9.76237e-17	0.819851	0.0749818	Nuclear
ENSG00000230516	RP11-555J4.3	lincRNA	0.00162547	0	0.00124453	-0.754268	0.014676	-0.109432	1	0.799222	0.185657	Nuclear
ENSG00000230523	RP3-437I16.1	lincRNA	0.00566046	0.00224795	0.00768041	-0.791837	0.0375753	0.250463	0.479557	1.14058	0.0378522	Nuclear
ENSG00000230525	AC007403.2	lincRNA	0.23191	0.0306142	0.0285386	-2.84689	8.22537e-28	-2.93343	3.13973e-23	-0.0908663	1	Nuclear
ENSG00000230526	RP11-472G21.2	lincRNA	0.0014225	0.0293333	0.0265943	3.02242	3.22114e-46	2.80792	4.86454e-35	-0.19987	0.94181	Cytosol
ENSG00000230533	RP11-95M15.1	lincRNA	0.0435218	0.137161	0.113356	1.54706	2.77194e-10	1.28318	1.97892e-06	-0.264009	0.886304	Cytosol
ENSG00000230537	RP11-305L7.1	lincRNA	0.457487	0.270537	0.213148	-0.759708	2.18935e-10	-1.09619	1.20589e-15	-0.337529	0.149399	Nuclear
ENSG00000230542	LINC00102	lincRNA	0.0341593	0.016605	0.0193819	-0.912	0.000212934	-0.725151	0.00998655	0.190633	0.959424	Cytosol
ENSG00000230552	AC092162.1	lincRNA	0.00233644	0.0469172	0.0557137	3.37059	6.12043e-51	3.59202	2.81681e-53	0.24176	0.810782	both
ENSG00000230555	RP11-517P14.2	lincRNA	0.461993	0.631451	0.679434	0.459375	2.30223e-08	0.555919	3.62557e-10	0.0966872	0.772117	Nuclear
ENSG00000230561	LINC01183	lincRNA	0.115969	0.376068	0.315565	1.67384	7.93001e-50	1.42142	7.23246e-30	-0.252372	0.374319	both
ENSG00000230563	RP5-828H9.1	lincRNA	0.0666682	0.0526664	0.0487219	-0.305388	0.322844	-0.408575	0.22027	-0.104719	1	Cytosol
ENSG00000230569	AC114763.1	lincRNA	0.00626492	0.00335417	0.00294023	-0.617437	0.131273	-0.631871	0.134546	-0.020442	1	Nuclear
ENSG00000230573	RP11-464C19.2	lincRNA	0.000474028	0.00251389	0.0042636	0.852264	0.00137732	1.22267	2.10452e-06	0.431817	0.635832	Nuclear
ENSG00000230587	AC093609.1	lincRNA	0.429871	0.411346	0.350939	-0.0622191	0.752639	-0.290288	0.0635359	-0.22847	0.529281	Nuclear
ENSG00000230590	FTX	lincRNA	2.24498	1.4707	1.45723	-0.605313	2.42953e-20	-0.617798	2.32194e-17	-0.0125107	1	both
ENSG00000230597	RP3-331H24.4	lincRNA	0.0048155	0.00172834	0.00314148	-0.830313	0.0257767	-0.359038	0.484807	0.533917	0.601953	Nuclear
ENSG00000230599	AC018495.3	lincRNA	0.000567207	0	0	-0.266738	0.503729	-0.260948	0.67863	0	1	Nuclear
ENSG00000230600	RP11-73B2.2	lincRNA	7.49696e-05	0	0.000198622	-0.0513957	1	0.0770603	0.878532	0.16913	1	Nuclear
ENSG00000230601	RP11-402G3.3	lincRNA	0.00438098	0.0105237	0.023699	0.91852	0.00376933	1.97595	7.58955e-10	1.10669	0.070654	Cytosol
ENSG00000230606	AC159540.1	lincRNA	3.86472	0.303442	0.22902	-3.66347	1.81721e-171	-4.05284	4.52204e-151	-0.390582	0.0566833	Nuclear
ENSG00000230615	RP5-1198O20.4	lincRNA	0.113677	0.622524	0.808901	2.44061	8.57227e-105	2.82246	1.58507e-126	0.38286	0.0792577	both
ENSG00000230623	RP11-469A15.2	lincRNA	0.205308	0.196996	0.174799	-0.0710872	0.810209	-0.236669	0.232385	-0.166173	0.833567	Cytosol
ENSG00000230627	RP1-155D22.1	lincRNA	0.000615105	0.00046309	0.000227895	-0.037066	1	-0.169625	1	-0.174221	1	Cytosol
ENSG00000230628	RP4-781K5.6	lincRNA	0.0257842	0.0609394	0.122054	1.17212	6.80104e-07	2.13666	4.08345e-19	0.973581	0.0144173	Nuclear
ENSG00000230631	RP11-359N11.1	lincRNA	0.0063168	0.00170616	0.00279688	-1.10788	0.00415344	-0.705244	0.113587	0.459443	0.830635	Nuclear
ENSG00000230645	AC016682.1	lincRNA	0.000428338	0	0.000222857	-0.267172	0.477641	-0.133962	1	0.168995	1	Cytosol
ENSG00000230647	AC022816.2	lincRNA	0.00198752	0.00382153	0.0043973	0.601286	0.0507271	0.7474	0.0334761	0.171306	1	Nuclear
ENSG00000230649	AC024084.1	lincRNA	0.00159792	0.0227975	0.0073256	2.61136	1.45699e-17	1.22664	0.000191471	-1.42785	0.0307427	Nuclear
ENSG00000230651	RGPD4-AS1	lincRNA	0.00504875	0.0014342	0.00194222	-0.906705	0.0141328	-0.728671	0.146156	0.197579	1	both
ENSG00000230658	KLHL7-AS1	lincRNA	0.376452	0.23341	0.256004	-0.681105	8.36646e-05	-0.550673	0.00509093	0.130629	0.952852	Nuclear
ENSG00000230663	FAM224B	lincRNA	0.0120612	0.0128506	0.00646444	0.0924097	0.904684	-0.761219	0.166687	-0.909771	0.367652	Nuclear
ENSG00000230668	XXyac-YR29IB3.1	lincRNA	5.51609e-05	0.00212555	0.00166735	0.776668	0.00120618	0.71649	0.00365325	-0.0433238	1	Nuclear
ENSG00000230676	RP11-65J3.3	lincRNA	0.214104	0.0804248	0.0507881	-1.39445	5.44836e-08	-2.02229	1.2123e-11	-0.634716	0.214651	both
ENSG00000230680	AC004869.2	lincRNA	0	0.000205116	0	0.100051	0.624132	0	1	-0.13025	1	Nuclear
ENSG00000230687	RP5-1114G22.2	lincRNA	0.000225668	0.000108943	0	-0.00593662	1	-0.0999588	1	-0.126579	1	Nuclear
ENSG00000230690	AC013402.5	lincRNA	0.00031039	0	0.000247174	-0.152282	0.962867	-0.0188209	1	0.172045	1	Cytosol
ENSG00000230699	RP11-54O7.1	lincRNA	0.130836	0.149986	0.218358	0.183918	0.430589	0.709243	0.000931283	0.527278	0.200345	Nuclear
ENSG00000230704	RP1-117P20.3	lincRNA	0.000349164	0.000353722	0	-0.000358831	1	-0.192573	0.935984	-0.253524	1	Nuclear
ENSG00000230709	AC104024.1	lincRNA	0.0061705	0.033754	0.0606172	2.04613	6.15652e-15	2.83994	4.42236e-26	0.812706	0.123976	Nuclear
ENSG00000230710	LINC00332	lincRNA	0.403766	0.00331371	0.00453701	-6.09501	1.13232e-77	-5.80289	6.3752e-58	0.308115	0.920938	Nuclear
ENSG00000230714	RP11-152L7.1	lincRNA	0.000112094	0.000174835	0	0.0479492	0.999193	-0.0517372	1	-0.131235	1	Cytosol
ENSG00000230720	RP11-14C22.6	lincRNA	0	0	0.000465856	0	1	0.244124	0.131546	0.32054	0.826708	Cytosol
ENSG00000230724	LINC01001	lincRNA	2.80265	0.510449	0.47224	-2.44594	1.29177e-105	-2.56594	1.84407e-90	-0.120307	0.826718	Nuclear
ENSG00000230725	RP4-738P15.1	lincRNA	0.0819923	0.0640862	0.0437242	-0.339418	0.176019	-0.877977	0.000991373	-0.545442	0.265772	Nuclear
ENSG00000230731	RP11-478K15.6	lincRNA	0.0950845	0.163845	0.122489	0.77905	0.000120376	0.369908	0.132565	-0.410596	0.442422	Nuclear
ENSG00000230746	AC006007.1	lincRNA	0.00168248	0.0019645	0.000505119	0.117091	0.897033	-0.455377	0.291307	-0.696373	0.519928	Nuclear
ENSG00000230759	RP11-153F1.2	lincRNA	0	0	0	0	1	0	1	0	1	Nuclear
ENSG00000230768	RP11-251P6.1	lincRNA	0.00171765	0.00173922	0.00131799	-0.00313607	1	-0.105762	1	-0.1186	1	Nuclear
ENSG00000230773	AC079807.4	lincRNA	0.00576899	0.0215696	0.0191509	1.58695	2.02094e-11	1.44367	2.9919e-08	-0.139523	1	Nuclear
ENSG00000230794	AF015720.3	lincRNA	0.000912403	0.0102658	0.00399894	1.9329	2.60092e-11	0.932396	0.00262547	-1.06018	0.144926	Cytosol
ENSG00000230803	AC097532.2	lincRNA	0.000560693	0.000205618	0.000449089	-0.183385	0.999193	-0.0345343	1	0.188604	1	Cytosol
ENSG00000230805	AL132709.1	lincRNA	0.0367515	0.0221297	0.0193562	-0.726424	0.0410898	-0.882722	0.0222675	-0.16212	1	both
ENSG00000230817	LINC01362	lincRNA	0.00620576	0.00800473	0.00474868	0.371412	0.271685	-0.174095	0.816046	-0.586191	0.459479	Nuclear
ENSG00000230834	AC068580.7	lincRNA	0.0035056	0.260295	0.345617	5.40582	5.72418e-119	5.80439	5.00758e-128	0.413724	0.511984	Cytosol
ENSG00000230836	LINC01293	lincRNA	0.0345798	0.037758	0.035792	0.129801	0.742615	0.00631453	1	-0.126111	1	Nuclear
ENSG00000230838	LINC01614	lincRNA	0.029096	2.5253	4.37263	6.26683	9.28939e-164	7.05543	4.20479e-189	0.791412	0.0708213	Nuclear
ENSG00000230839	RP5-968J1.1	lincRNA	0.00810647	0.0532357	0.0497174	2.35553	4.91848e-36	2.2571	9.61698e-29	-0.0929072	1	Cytosol
ENSG00000230843	RP11-380D15.3	lincRNA	0	0.00019261	0	0.107886	0.624132	0	1	-0.140021	1	Nuclear
ENSG00000230844	ZNF674-AS1	lincRNA	4.00555	2.09917	2.06371	-0.929723	6.42959e-39	-0.954904	3.47747e-33	-0.0252097	1	both
ENSG00000230846	RP11-383M4.2	lincRNA	0	0	0	0	1	0	1	0	1	Cytosol
ENSG00000230852	RP11-51G5.1	lincRNA	0.00718231	0.0183168	0.0183727	1.07503	6.01004e-05	1.08541	0.000159067	0.0155196	1	Nuclear
ENSG00000230864	RP5-936J12.1	lincRNA	0.00559374	0	0	-1.59839	2.37368e-06	-1.57443	5.25465e-05	0	1	Cytosol
ENSG00000230866	CTA-342B11.2	lincRNA	0.000432313	0.00190002	0.00058984	0.64608	0.00918543	0.112578	1	-0.630444	0.529586	Nuclear
ENSG00000230876	LINC00486	lincRNA	0.0103899	0.00875973	0.00915216	-0.21815	0.648705	-0.14753	0.932883	0.0743552	1	both
ENSG00000230914	AC004840.8	lincRNA	0.0208549	0.00671042	0.00427454	-1.35077	1.88777e-06	-1.79714	4.00788e-08	-0.493877	0.666189	Nuclear
ENSG00000230920	RP11-527D15.1	lincRNA	0.000104673	0.000163461	0	0.0442734	0.999193	-0.0532839	1	-0.129128	1	Nuclear
ENSG00000230923	LINC00309	lincRNA	0.00139922	0.00254604	0.00445814	0.339624	0.25403	0.776451	0.0172416	0.494592	0.738065	Nuclear
ENSG00000230939	RP11-314C16.1	lincRNA	0.153946	0.173282	0.166242	0.163204	0.21535	0.126573	0.477089	-0.0366527	1	Cytosol
ENSG00000230941	AC002386.1	lincRNA	0.000150688	0	0.000282987	-0.0950186	1	0.0503919	1	0.187597	1	Nuclear
ENSG00000230943	RP11-367G18.1	lincRNA	0.12355	0.120185	0.200499	-0.0549927	0.902734	0.687545	1.21136e-05	0.745682	0.00148592	Nuclear
ENSG00000230944	AC026202.5	lincRNA	0.000436973	0.00120765	0.00053819	0.248861	0.454363	0.0548118	1	-0.237666	1	Nuclear
ENSG00000230945	LINC01507	lincRNA	0.00726264	0.0249336	0.0179541	1.47241	5.97934e-08	1.08021	0.000349733	-0.396489	0.701032	Nuclear
ENSG00000230952	AC099344.2	lincRNA	0.000907922	0.000492733	0.000348752	-0.114523	1	-0.233282	0.878532	-0.161416	1	Nuclear
ENSG00000230962	LINC01520	lincRNA	0.000313258	0.00112405	0.000565973	0.374598	0.130713	0.120786	0.701399	-0.308434	0.997057	Nuclear
ENSG00000230967	RP11-107I14.5	lincRNA	0.00436273	0.00266018	0.0051232	-0.401403	0.382695	0.140001	0.757416	0.597856	0.470721	Cytosol
ENSG00000230968	AC084149.1	lincRNA	0.000441866	0.000201588	0.000645181	-0.133221	1	0.0553869	1	0.234491	1	Nuclear
ENSG00000230969	AC104024.2	lincRNA	0.000357044	0.00420536	0.00486818	1.20141	1.63922e-05	1.34401	4.98601e-06	0.177439	1	Nuclear
ENSG00000230971	AC005703.3	lincRNA	0.00295274	0.00484321	0.00314179	0.333807	0.34087	0.0134321	1	-0.349656	0.894139	Nuclear
ENSG00000230972	AP001255.2	lincRNA	0	0.000106016	0.000305871	0.0999676	0.624132	0.127251	0.535485	0.0390188	1	Nuclear
ENSG00000230975	AC084193.1	lincRNA	0.000280258	0.000415143	0.0241047	0.0612161	0.872677	3.24046	2.45015e-10	3.5114	0.000553484	Nuclear
ENSG00000230978	LINC00160	lincRNA	0.00828042	0.0172628	0.0372872	0.821975	0.00385358	1.86842	7.1688e-11	1.07732	0.0364597	Cytosol
ENSG00000230990	RP4-734C18.1	lincRNA	0.00291058	0.00469326	0.00562556	0.432792	0.205324	0.623976	0.0643054	0.214028	1	both
ENSG00000230991	AC092625.1	lincRNA	0.000386341	0	0.000431042	-0.203637	0.763665	0.0403114	1	0.315534	0.836828	Nuclear
ENSG00000230998	RP11-14C22.3	lincRNA	0.000193693	0.00246247	0.000599161	0.923044	0.000198244	0.272428	0.519534	-0.756163	0.457881	Nuclear
ENSG00000231010	RP6-109B7.2	lincRNA	0.333006	0.15449	0.174167	-1.09714	1.15669e-22	-0.932889	4.95404e-14	0.164576	0.648121	Cytosol
ENSG00000231015	RP5-860P4.2	lincRNA	0.000629034	0.000695886	0.0021626	0.0446974	1	0.609052	0.0626944	0.680894	0.507129	Cytosol
ENSG00000231019	RP11-545P6.2	lincRNA	0.000621679	0.00017026	0.000176497	-0.247867	0.766407	-0.230543	1	0.0177576	1	Nuclear
ENSG00000231023	LINC00326	lincRNA	0.00241091	0.0211274	0.0243698	2.32088	7.25383e-11	2.49328	2.6641e-11	0.193151	1	Cytosol
ENSG00000231024	AC092431.3	lincRNA	0.0189507	0.0282842	0.0272324	0.513781	0.00499562	0.510347	0.0157265	-0.00187562	1	Nuclear
ENSG00000231028	LINC00271	lincRNA	0.696703	0.379294	0.321319	-0.870016	1.41436e-15	-1.10147	2.21073e-19	-0.231986	0.358854	both
ENSG00000231031	AC008271.1	lincRNA	0.000959248	0.00444176	0.00310067	0.976592	0.00103813	0.611634	0.0395541	-0.398472	0.922476	both
ENSG00000231039	RP11-445P17.3	lincRNA	0.00112738	0.0139553	0.0131223	2.18727	1.96394e-18	2.13956	5.57616e-16	-0.0284453	1	Nuclear
ENSG00000231040	AC103881.1	lincRNA	0.000319707	0.000346449	0.00122096	0.00332525	1	0.362594	0.204679	0.449112	0.74042	Nuclear
ENSG00000231052	RP11-91N2.3	lincRNA	0.00124964	0.000191968	0.000486203	-0.462226	0.229721	-0.222882	0.801288	0.301539	1	Nuclear
ENSG00000231054	AC009236.2	lincRNA	0.0171831	0.0093824	0.0178117	-0.750506	0.0279075	0.0303608	1	0.813254	0.182751	Cytosol
ENSG00000231056	RP1-290I10.5	lincRNA	0.00116673	0.00440587	0.00761221	1.06524	0.000931487	1.54129	2.57903e-06	0.527179	0.670321	Nuclear
ENSG00000231078	RP11-560A15.4	lincRNA	0	0	0	0	1	0	1	0	1	Nuclear
ENSG00000231081	RP4-760C5.3	lincRNA	0.145602	0.117817	0.0846886	-0.304581	0.0742918	-0.774792	2.46859e-05	-0.473458	0.12709	Nuclear
ENSG00000231082	RP11-514F8.2	lincRNA	9.47825e-05	0.00130987	0.00266968	0.542609	0.00604635	1.01713	4.43408e-05	0.571148	0.666348	Nuclear
ENSG00000231083	AC011747.6	lincRNA	0.00209799	0.0270216	0.0321302	2.62572	1.5561e-23	2.85021	1.7621e-25	0.245239	0.925048	Nuclear
ENSG00000231090	RP11-101C11.1	lincRNA	0.000260401	0.00349617	0.00275879	1.16103	2.08327e-06	0.965631	0.000189502	-0.198718	1	Nuclear
ENSG00000231106	LINC01436	lincRNA	0.0712279	0.81953	1.38258	3.47682	2.88553e-61	4.228	8.72821e-82	0.752767	0.0776744	Nuclear
ENSG00000231107	LINC01508	lincRNA	0.0255439	0.0931072	0.178506	1.73129	4.12396e-14	2.65534	2.54367e-29	0.93096	0.0272332	Cytosol
ENSG00000231110	AC004070.1	lincRNA	0.000400758	0	0.000282987	-0.206069	0.768553	-0.0601397	1	0.185215	1	Nuclear
ENSG00000231114	AC078842.4	lincRNA	0.00109055	0.000165272	0.000471255	-0.40355	0.380145	-0.257441	0.601591	0.179205	1	Nuclear
ENSG00000231121	RP1-34H18.1	lincRNA	0.0139855	0.0949028	0.0979598	2.55717	2.0151e-40	2.60628	1.54686e-37	0.0540222	1	Cytosol
ENSG00000231131	LINC01468	lincRNA	0.00196295	0.0257014	0.0969139	2.72512	3.29213e-17	4.51434	5.16609e-39	1.83113	0.00161245	Cytosol
ENSG00000231133	HAR1B	lincRNA	0.0466244	0.152699	0.141148	1.66269	1.82901e-18	1.54885	6.5983e-14	-0.113073	1	Cytosol
ENSG00000231140	RP11-347J14.7	lincRNA	0.000100346	0.000564315	0	0.23987	0.433566	-0.0533269	1	-0.375155	0.831989	Nuclear
ENSG00000231141	TTTY3	lincRNA	0	0	0	0	1	0	1	0	1	Nuclear
ENSG00000231143	RP3-463P15.1	lincRNA	0.000203115	0.000397035	0.000176497	0.0925634	0.653562	0.0285679	1	-0.0805949	1	Nuclear
ENSG00000231149	RP11-10J18.3	lincRNA	0.00266397	0.00349321	0.00564678	0.239149	0.495671	0.578828	0.0276775	0.377114	0.60228	Nuclear
ENSG00000231156	AC093702.1	lincRNA	0.0122187	0.0176875	0.0217084	0.437162	0.169038	0.644535	0.0414539	0.214567	0.984138	Cytosol
ENSG00000231171	LINC01098	lincRNA	0.00389337	0.0533002	0.0287963	3.15947	1.04463e-29	2.32195	1.17684e-14	-0.837662	0.185657	Nuclear
ENSG00000231173	AC116609.3	lincRNA	0.00229906	0.0029473	0.00238388	0.192023	0.715516	0.062839	1	-0.141834	1	Nuclear
ENSG00000231175	RP11-463J7.2	lincRNA	0	0	0.000247174	0	1	0.127227	0.535485	0.169161	1	Nuclear
ENSG00000231178	RP11-125D12.1	lincRNA	0.00026346	0.00175149	0.00199887	0.622894	0.00765805	0.622386	0.0191513	0.00660152	1	Nuclear
ENSG00000231189	AC013448.1	lincRNA	0.00165474	0.000998742	0.00192923	-0.287956	0.707933	0.0702032	0.975038	0.426387	0.805844	Nuclear
ENSG00000231193	RP11-462B18.2	lincRNA	0.0399256	0.01581	0.0192025	-1.24268	7.14294e-07	-1.02097	0.000315852	0.225883	0.864738	Nuclear
ENSG00000231200	AC068490.2	lincRNA	9.83124e-05	0.000673777	0	0.27811	0.31198	-0.0784689	1	-0.456748	0.643959	Nuclear
ENSG00000231204	AC011752.1	lincRNA	0.00257795	0.00740342	0.00280247	0.988354	0.000367603	0.129604	0.979643	-0.92944	0.0983949	both
ENSG00000231210	LINC01510	lincRNA	0.0144493	0.0237097	0.0495662	0.605412	0.0111874	1.57246	3.7764e-11	0.986357	0.0110579	Nuclear
ENSG00000231212	RP11-111F5.3	lincRNA	0.0112612	0.00319694	0.00156754	-1.31182	0.000286702	-1.77151	1.21641e-05	-0.541854	0.737025	Nuclear
ENSG00000231217	RP11-1M18.1	lincRNA	0.0498746	0.077078	0.0422222	0.619095	0.000746145	-0.242711	0.413897	-0.87107	0.00650461	Nuclear
ENSG00000231221	LINC01593	lincRNA	0.0148566	0.0585824	0.0166015	1.82672	3.09127e-10	0.201301	0.678734	-1.65286	0.00137961	Nuclear
ENSG00000231231	LINC01423	lincRNA	0.00607126	0.0256484	0.0323968	1.69052	1.17869e-10	1.98098	8.75771e-13	0.303695	0.82952	both
ENSG00000231236	AP001604.3	lincRNA	0.0169447	0.0170852	0.026344	0.002401	1	0.56668	0.0546219	0.580828	0.354798	Nuclear
ENSG00000231238	LINC00349	lincRNA	0.00028306	0	0	-0.155351	0.974436	-0.151719	1	0	1	Nuclear
ENSG00000231246	RP5-965F6.2	lincRNA	0.0267028	0.183996	0.168264	2.63935	5.59714e-63	2.51145	6.33845e-50	-0.125851	0.965223	Cytosol
ENSG00000231248	RP11-160N1.9	lincRNA	0	0.00039365	0.00031092	0.193606	0.185232	0.243973	0.535485	0.0706847	1	Cytosol
ENSG00000231252	RP11-436K8.1	lincRNA	0.0293311	0.0625591	0.0322403	1.04661	1.07628e-05	0.157846	0.724175	-0.899481	0.0438784	Nuclear
ENSG00000231253	RP1-302D9.2	lincRNA	0.00358946	0.00215114	0.00194035	-0.263761	0.668224	-0.339354	0.56533	-0.0923367	1	Nuclear
ENSG00000231265	TRERNA1	lincRNA	0.000447421	0.01278	0.00887734	2.40497	2.77639e-19	1.95645	8.38991e-12	-0.445171	0.689532	Nuclear
ENSG00000231266	AC010745.3	lincRNA	0.000174928	0.000117468	0	-0.00104184	1	-0.0985903	1	-0.130183	1	Nuclear
ENSG00000231291	RP11-445O3.1	lincRNA	0.000168894	0.00042218	0.000198622	0.155843	0.658994	0.0215325	1	-0.171652	1	Nuclear
ENSG00000231297	RP11-459F1.2	lincRNA	0.00152412	0.0040615	0.00241399	0.657907	0.0327133	0.25609	0.492981	-0.444066	0.864283	Cytosol
ENSG00000231298	LINC00704	lincRNA	0.0558579	0.976783	1.31985	4.02261	3.03698e-96	4.4537	2.87592e-107	0.43272	0.408029	Nuclear
ENSG00000231324	AP000696.2	lincRNA	0.00140679	0.232726	0.25128	5.91683	2.11218e-132	6.00469	2.21775e-128	0.110957	1	Nuclear
ENSG00000231326	RP11-69C17.4	lincRNA	0.000693941	0.000401825	0.000836012	-0.132251	1	0.0444242	0.946931	0.219168	1	Cytosol
ENSG00000231327	AC016700.5	lincRNA	0.342792	0.19843	0.200378	-0.792177	3.64408e-14	-0.761333	3.5218e-11	0.0307803	1	Cytosol
ENSG00000231346	LINC01160	lincRNA	0.210358	0.189686	0.164449	-0.157705	0.346085	-0.364165	0.0265557	-0.207274	0.645774	Cytosol
ENSG00000231358	RP11-442J17.3	lincRNA	0.000120616	0.000222165	0.000198622	0.0490266	0.999193	0.0764735	0.878532	0.037917	1	Cytosol
ENSG00000231364	RP11-413G15.1	lincRNA	0.00265704	0	0.000360153	-1.01668	0.0019865	-0.77485	0.0542185	0.298213	0.835098	Cytosol
ENSG00000231367	AC016995.3	lincRNA	0.030417	0.150425	0.125642	2.24247	4.3481e-43	1.99611	2.78513e-29	-0.245206	0.659164	both
ENSG00000231394	RP11-310H4.3	lincRNA	0.028577	0.0123875	0.0132657	-1.06326	2.03543e-05	-0.957082	0.000469806	0.107843	1	Nuclear
ENSG00000231401	AC023481.1	lincRNA	0.00836235	0.0109671	0.00789793	0.331254	0.344402	-0.0134543	1	-0.361768	0.830011	Nuclear
ENSG00000231403	AC099344.3	lincRNA	0.00261278	0.00175188	0.00288113	-0.2456	0.680477	-0.00672934	1	0.268217	1	Nuclear
ENSG00000231405	CTA-992D9.7	lincRNA	0.000545858	0.0167894	0.0424076	2.72779	4.18895e-22	3.82633	2.1636e-37	1.15046	0.0250518	Cytosol
ENSG00000231412	CTC-490G23.2	lincRNA	0.00912937	0.239446	0.254167	4.33071	5.63777e-74	4.39611	1.33005e-69	0.0726305	1	Nuclear
ENSG00000231413	RP11-193P11.3	lincRNA	0.000330718	0.00282884	0.00193134	0.891672	0.000351021	0.670212	0.0118834	-0.234977	0.98709	Nuclear
ENSG00000231418	AC006380.3	lincRNA	0.00657308	0.0903339	0.0522453	3.35761	2.90572e-33	2.58476	6.59882e-18	-0.771033	0.260017	Cytosol
ENSG00000231420	AC113610.1	lincRNA	0.000447876	0.00166433	0.000599386	0.563928	0.0443479	0.156366	0.867752	-0.479874	0.844558	Nuclear
ENSG00000231422	LINC01516	lincRNA	0.00587539	0.0218184	0.0460687	1.54637	9.12941e-09	2.51475	1.50793e-20	0.994524	0.0355173	Nuclear
ENSG00000231426	RP5-899B16.1	lincRNA	0.0084297	0.0175313	0.0240312	0.888536	0.000780713	1.27291	4.07474e-06	0.399211	0.617974	Nuclear
ENSG00000231427	LINC01445	lincRNA	0.00107481	0.000328349	0.000190214	-0.304022	0.457376	-0.367817	0.758379	-0.0899039	1	Nuclear
ENSG00000231428	LINC00396	lincRNA	5.86711e-05	0.000370404	0.00148208	0.14363	0.424036	0.664667	0.00724291	0.648914	0.513298	Nuclear
ENSG00000231429	RP11-343N15.2	lincRNA	0.0077672	0.0100044	0.0206054	0.24069	0.367608	1.02484	6.26081e-06	0.815729	0.0233934	Nuclear
ENSG00000231435	AC011747.3	lincRNA	0.092423	0.0948558	0.05612	0.0307448	0.939726	-0.696253	0.000651378	-0.733353	0.0105897	Cytosol
ENSG00000231437	RP11-88H9.2	lincRNA	1.35147	0.48249	0.332619	-1.48506	5.25356e-24	-2.01292	1.92672e-32	-0.528829	0.0291215	both
ENSG00000231439	WASIR2	lincRNA	0.0333036	0.150969	0.12194	2.12053	5.12394e-23	1.81211	1.35262e-14	-0.307894	0.742778	Nuclear
ENSG00000231453	LINC01305	lincRNA	0.0755653	0.0494671	0.0606965	-0.616702	0.0188196	-0.31888	0.328367	0.300784	0.770225	both
ENSG00000231459	LINC00032	lincRNA	0.156411	0.0802536	0.056375	-0.948978	2.08917e-10	-1.43692	9.68159e-17	-0.493122	0.0807169	Nuclear
ENSG00000231460	RP11-321L2.1	lincRNA	0.00177224	0.000753201	0.000757296	-0.375025	0.464656	-0.398897	0.494191	-0.0425579	1	Cytosol
ENSG00000231473	LINC00441	lincRNA	0.112611	0.0976027	0.100397	-0.205635	0.164645	-0.156579	0.373317	0.0492802	1	both
ENSG00000231476	AC074389.5	lincRNA	0.00130292	0.00332089	0.00333692	0.527484	0.0442772	0.611958	0.0501373	0.105937	1	Nuclear
ENSG00000231477	CTB-187M2.1	lincRNA	0.000887762	0.00054992	0	-0.126875	0.89218	-0.400908	0.282301	-0.36152	0.809588	Nuclear
ENSG00000231482	AC141930.2	lincRNA	0.000137353	0.00732473	0.0251999	1.89407	1.0594e-12	3.3901	2.45935e-30	1.58694	0.00399036	Nuclear
ENSG00000231483	RP11-336A10.5	lincRNA	0.00847586	0.289091	0.413724	4.72446	7.93397e-132	5.22852	2.34702e-150	0.512911	0.17827	Nuclear
ENSG00000231485	RP4-535B20.1	lincRNA	0.0314397	0.0224508	0.0205919	-0.486006	0.0349949	-0.582644	0.0197609	-0.100346	1	Cytosol
ENSG00000231487	AP006285.7	lincRNA	0.00389925	0.000407707	0	-1.19106	0.000573451	-1.37454	0.000725896	-0.263429	1	Cytosol
ENSG00000231492	AP003774.5	lincRNA	0.00230846	0.00032142	0.000471635	-0.745908	0.0203346	-0.672373	0.068301	0.0770022	1	Nuclear
ENSG00000231495	RP1-213J1P__B.2	lincRNA	0	0	0	0	1	0	1	0	1	Nuclear
ENSG00000231496	RP1-251M9.2	lincRNA	0.000651303	0.000330544	0.00259915	-0.199043	0.724714	0.672238	0.0186479	1.04842	0.0830708	Nuclear
ENSG00000231505	AC108868.5	lincRNA	0.000561147	0.0152244	0.0167641	2.53616	2.44095e-26	2.61219	2.78688e-25	0.102785	1	Cytosol
ENSG00000231507	LINC01353	lincRNA	0.18451	0.207242	0.123391	0.141987	0.41405	-0.578561	0.00271672	-0.723415	0.00589754	Cytosol
ENSG00000231509	RP11-574F11.3	lincRNA	0.0112858	0.00265488	0.00568555	-1.3549	1.42781e-05	-0.730803	0.0473073	0.677268	0.330546	Nuclear
ENSG00000231510	RP11-542C10.1	lincRNA	0.000241981	0.000940471	0.00157884	0.318276	0.238265	0.532673	0.0598604	0.265763	1	Nuclear
ENSG00000231512	LINC01347	lincRNA	0.00312508	0.00196246	0.00399831	-0.338966	0.512631	0.162946	0.728728	0.566726	0.465318	both
ENSG00000231528	FAM225A	lincRNA	0.129529	0.354344	0.558282	1.41639	3.86526e-27	2.06974	1.1762e-51	0.654736	0.00271947	Nuclear
ENSG00000231529	RP11-410C4.4	lincRNA	0.0016342	0.00150385	0.00330189	0.0947688	1	0.496573	0.208746	0.455078	0.741295	Nuclear
ENSG00000231532	LINC01249	lincRNA	0.00316052	0.00184104	0.00220381	-0.346686	0.473257	-0.221613	0.927766	0.140926	1	Nuclear
ENSG00000231533	RP1-232L24.3	lincRNA	0.00811541	0.021614	0.0115817	1.17903	0.00013532	0.379555	0.321154	-0.824645	0.303642	Nuclear
ENSG00000231535	LINC00278	lincRNA	0.0506097	0.177999	0.110747	1.75692	2.83181e-10	1.08447	0.000628748	-0.674379	0.356912	Nuclear
ENSG00000231539	AC010132.10	lincRNA	0.00011186	0.000410233	0.0001911	0.156356	0.440465	0.0569063	0.876069	-0.120931	1	Nuclear
ENSG00000231551	RP11-495P10.1	lincRNA	0.0566714	0.773661	0.670243	3.70765	8.83782e-299	3.50203	1.58202e-236	-0.204402	0.406091	both
ENSG00000231557	AC018717.1	lincRNA	9.18523e-05	0	0	-0.0520121	1	-0.0507486	1	0	1	Nuclear
ENSG00000231560	AC091814.3	lincRNA	0.00781059	0.0222663	0.0178693	1.31715	2.54747e-09	0.999873	8.61981e-05	-0.321451	0.694988	Nuclear
ENSG00000231566	RP5-1158E12.3	lincRNA	0.0118768	0.105484	0.142793	2.9009	2.87919e-57	3.32157	6.2466e-69	0.428401	0.26184	Cytosol
ENSG00000231574	KCCAT211	lincRNA	0.538409	0.210726	0.277234	-1.35098	2.46062e-18	-0.944572	1.86966e-08	0.407275	0.168832	Nuclear
ENSG00000231589	AC009110.1	lincRNA	0	0	0	0	1	0	1	0	1	Nuclear
ENSG00000231595	AC005224.2	lincRNA	0.514988	0.206453	0.198605	-1.30896	7.72335e-38	-1.36032	8.52664e-33	-0.0517811	1	Nuclear
ENSG00000231599	LINC01037	lincRNA	0.000975502	0.0107506	0.00480343	1.89166	8.11829e-14	1.07549	0.000296339	-0.851897	0.086207	both
ENSG00000231601	RP11-164C1.2	lincRNA	0.000583206	0.000231544	0.00100899	-0.219462	0.883338	0.145191	0.839123	0.456961	0.722564	Nuclear
ENSG00000231604	RP5-897D18.1	lincRNA	0.00115253	0.000146584	0.00145938	-0.464552	0.0998075	0.139421	0.790353	0.745062	0.37467	Nuclear
ENSG00000231606	RP11-344F13.1	lincRNA	0.00753876	0.00952991	0.0107428	0.284598	0.402612	0.48908	0.180727	0.219181	1	Cytosol
ENSG00000231620	AP000855.4	lincRNA	0	0	0	0	1	0	1	0	1	Nuclear
ENSG00000231626	AC013402.4	lincRNA	0	0	0	0	1	0	1	0	1	Nuclear
ENSG00000231630	RP11-740P5.3	lincRNA	0.00035003	0.000714921	0.00204755	0.171146	0.634801	0.601232	0.0462391	0.51883	0.710488	Nuclear
ENSG00000231648	RP11-372M18.2	lincRNA	0.000431917	0.00184852	0.0102958	0.603539	0.0391976	2.10722	1.409e-10	1.66242	0.013186	both
ENSG00000231662	RP11-686D16.1	lincRNA	0.00292294	0.00131647	0.00145589	-0.56676	0.155497	-0.439282	0.28231	0.146886	1	Nuclear
ENSG00000231666	RP11-404O13.1	lincRNA	0.0402098	0.066836	0.0703581	0.649874	0.000362429	0.724501	0.00027548	0.076064	1	Nuclear
ENSG00000231671	LINC01307	lincRNA	0.00136074	0.000639827	0.00053759	-0.390516	0.360044	-0.423369	0.315023	-0.05027	1	Nuclear
ENSG00000231674	LINC00410	lincRNA	0.000454685	0.000633276	0.00139302	0.0776827	0.94178	0.368053	0.404817	0.355969	0.94387	Nuclear
ENSG00000231678	RP11-339N8.1	lincRNA	0.000316716	0.00131696	0.00038762	0.41367	0.0840078	0.0430798	1	-0.446532	0.835273	Nuclear
ENSG00000231680	AP003774.6	lincRNA	0.00935591	0.111432	0.0698791	3.24799	1.17551e-46	2.59489	2.89326e-26	-0.651042	0.191283	Cytosol
ENSG00000231681	AC020743.3	lincRNA	0	0.000399143	0.000825446	0.200813	0.187234	0.444274	0.0320548	0.316412	0.910345	Cytosol
ENSG00000231682	AC097713.4	lincRNA	0.000515461	0.0239426	0.027931	3.09953	4.80198e-29	3.27181	2.21686e-30	0.201916	0.999048	Cytosol
ENSG00000231683	RP1-27K12.2	lincRNA	0.00369505	0.0901606	0.0980026	3.90188	1.71207e-27	4.01034	8.85621e-27	0.122813	1	both
ENSG00000231689	LINC01090	lincRNA	0.0345897	0.0376475	0.0280117	0.146807	0.58561	-0.28617	0.353185	-0.441503	0.445009	both
ENSG00000231690	LINC00574	lincRNA	0.155174	0.144621	0.104552	-0.0984352	0.598705	-0.555342	0.000586522	-0.45932	0.0741575	Nuclear
ENSG00000231698	AP002856.5	lincRNA	0.00130958	0.0153729	0.0125434	2.21938	1.95184e-17	1.96264	1.79116e-12	-0.248213	0.926731	both
ENSG00000231704	AC004895.4	lincRNA	0.0916261	0.0327594	0.0281026	-1.44651	2.12514e-17	-1.57999	5.27736e-17	-0.137463	0.917902	Cytosol
ENSG00000231705	RP11-432J24.2	lincRNA	0.0546029	0.0719835	0.0843667	0.372115	0.0571911	0.6208	0.00279206	0.251271	0.761854	Nuclear
ENSG00000231713	AF064860.7	lincRNA	0.919156	0.388982	0.322971	-1.23263	2.07148e-19	-1.50237	5.11693e-22	-0.270384	0.421328	Nuclear
ENSG00000231714	RP11-476H20.1	lincRNA	0	0.000279119	0.000832336	0.164854	0.624132	0.39537	0.0457041	0.292711	1	Nuclear
ENSG00000231718	RP11-382E9.1	lincRNA	0.000679243	0	0.000464104	-0.364913	0.29203	-0.109639	0.978413	0.324193	0.834648	Nuclear
ENSG00000231720	RP11-568A7.3	lincRNA	0.0300864	0.0211007	0.0297977	-0.488563	0.199476	-0.00588905	1	0.493896	0.623664	Cytosol
ENSG00000231740	RP11-63G10.2	lincRNA	0.00306712	0.00232665	0.00149755	-0.230457	0.773552	-0.476392	0.284019	-0.292989	0.996056	Nuclear
ENSG00000231742	LINC01273	lincRNA	0.26511	0.404697	0.332354	0.592502	2.18736e-07	0.326586	0.0155413	-0.266254	0.304302	Cytosol
ENSG00000231754	RP11-204E9.1	lincRNA	0.00819835	0.00506565	0.00517898	-0.525976	0.176798	-0.521706	0.227272	-0.000266849	1	Cytosol
ENSG00000231755	CHODL-AS1	lincRNA	9.90662e-05	0.00137676	0.0028765	0.591837	0.00633855	1.10799	1.4471e-05	0.61626	0.458704	Nuclear
ENSG00000231772	RP1-154K9.2	lincRNA	0.000393863	0.0110396	0.00435646	2.20907	1.99958e-12	1.21617	0.000148166	-1.03969	0.304713	Nuclear
ENSG00000231774	RP11-402P6.11	lincRNA	7.80554e-05	0.00514214	0.01122	1.51951	1.53598e-10	2.34963	5.10592e-19	0.915347	0.146782	Cytosol
ENSG00000231776	LINC01611	lincRNA	0.000466027	0.0141155	0.010787	2.51458	8.72796e-19	2.17645	4.64086e-13	-0.326534	0.900471	Cytosol
ENSG00000231781	AC079896.1	lincRNA	0.000288388	0.000822769	0.000246416	0.287437	0.216922	-0.0184801	1	-0.382938	0.825763	Nuclear
ENSG00000231782	LINC00575	lincRNA	0.00250002	0.00108187	0.000968074	-0.474632	0.242305	-0.47374	0.355316	-0.00242356	1	Cytosol
ENSG00000231791	RP11-382D12.1	lincRNA	7.61271e-05	0	0	-0.0513964	1	-0.0501362	1	0	1	Cytosol
ENSG00000231808	LINC01388	lincRNA	0.00289246	0.00540826	0.0074512	0.551348	0.0630507	0.883556	0.00641733	0.364398	0.835106	Cytosol
ENSG00000231811	RP3-527G5.1	lincRNA	0.00126595	0.00717301	0.00338709	1.33537	8.16142e-06	0.680964	0.048109	-0.699198	0.454731	Cytosol
ENSG00000231814	LINC00210	lincRNA	0.000440813	8.14209e-05	0.000254222	-0.174404	0.616424	-0.101417	1	0.0858193	1	Cytosol
ENSG00000231815	AC007179.1	lincRNA	0	0.000410734	0	0.193614	0.185232	0	1	-0.249712	1	Nuclear
ENSG00000231817	LINC01198	lincRNA	0.030113	0.0331457	0.0684682	0.130602	0.713398	1.11881	1.40396e-05	1.00173	0.0160391	both
ENSG00000231829	RP11-310E22.5	lincRNA	0.0417578	0.03758	0.0311825	-0.125093	0.591987	-0.374218	0.0808639	-0.253744	0.676124	Nuclear
ENSG00000231838	RP11-449H15.2	lincRNA	0.000290493	0.000222165	0.00147006	-0.0489666	1	0.572716	0.0410287	0.773244	0.283781	Nuclear
ENSG00000231842	RP11-527F13.1	lincRNA	0.0844422	0.0711627	0.0423222	-0.245756	0.134035	-0.95926	2.34754e-08	-0.722007	0.00226861	Nuclear
ENSG00000231846	RP11-494I9.2	lincRNA	0	0.0009522	0.000435385	0.516535	0.0141403	0.244052	0.131554	-0.327096	1	Nuclear
ENSG00000231873	RP11-761N21.1	lincRNA	0.00109018	0.0417827	0.0634702	3.58279	1.22042e-62	4.16301	3.49571e-82	0.610794	0.0543732	Nuclear
ENSG00000231876	AC009158.1	lincRNA	0.000390988	0.00118383	0.00169735	0.331232	0.255457	0.438728	0.139281	0.129721	1	Nuclear
ENSG00000231877	RP11-177F15.1	lincRNA	0.0197588	0.0117612	0.00957904	-0.675008	0.248256	-0.907916	0.154482	-0.247525	1	Nuclear
ENSG00000231881	RP5-1120P11.3	lincRNA	0.011795	0.0353249	0.0633328	1.43504	4.43509e-08	2.21801	1.66687e-16	0.797591	0.115497	Nuclear
ENSG00000231883	RP1-297M16.2	lincRNA	0.00070396	0.00229095	0.0026395	0.651074	0.0148061	0.699724	0.0328239	0.0632605	1	Nuclear
ENSG00000231892	AC073316.2	lincRNA	0.0397257	0.033553	0.0374594	-0.168802	0.474102	-0.0779175	0.91133	0.0915937	1	Cytosol
ENSG00000231901	RP11-281A20.1	lincRNA	0.00279324	0.00674869	0.0115202	0.752285	0.00615574	1.37035	6.04454e-07	0.663839	0.30429	Cytosol
ENSG00000231902	RP11-29B9.2	lincRNA	0.000163338	0.00223716	0.00230637	0.792134	0.00089693	0.765286	0.00457978	-0.0183022	1	Nuclear
ENSG00000231912	RP1-249H1.2	lincRNA	0.000124529	0.000784531	0.00072216	0.300451	0.315162	0.276148	0.52258	-0.0212045	1	Nuclear
ENSG00000231914	LINC00387	lincRNA	0.000683064	0	0	-0.306116	0.527794	-0.299768	0.702181	0	1	Nuclear
ENSG00000231918	AC007682.1	lincRNA	0.0123736	0.00464503	0.0034019	-1.05639	0.0039049	-1.31614	0.000760235	-0.295494	0.955581	Nuclear
ENSG00000231943	PGM5P4-AS1	lincRNA	0.248649	0.0576716	0.0680907	-2.05056	2.23381e-33	-1.81863	2.34077e-22	0.23315	0.684663	Cytosol
ENSG00000231949	RP4-591L5.2	lincRNA	0	0	0	0	1	0	1	0	1	Nuclear
ENSG00000231966	RP11-12M5.4	lincRNA	0.0155606	0.054547	0.0573464	1.64998	8.16941e-24	1.70315	2.50522e-22	0.0571509	1	Cytosol
ENSG00000231971	RP11-557H15.3	lincRNA	0.0264166	0.076881	0.0742401	1.46069	3.30871e-13	1.41872	9.0862e-11	-0.0402087	1	both
ENSG00000231976	LINC00202-2	lincRNA	0.0703955	0.0136808	0.00782114	-2.21501	3.28796e-11	-2.77845	3.05235e-13	-0.596698	0.434658	both
ENSG00000231977	RP5-963E22.4	lincRNA	0.0264701	0.0190916	0.0291725	-0.394	0.144869	0.112676	0.748577	0.518279	0.326179	Cytosol
ENSG00000231979	RP11-35L17.3	lincRNA	0.00776166	0.0248618	0.0137272	1.37549	6.7605e-07	0.655172	0.0509849	-0.737429	0.258581	Nuclear
ENSG00000231983	LINC00415	lincRNA	0.00232611	0.00890252	0.0104822	1.19308	5.46832e-06	1.36754	1.55492e-06	0.194375	1	Nuclear
ENSG00000231986	AP000474.1	lincRNA	0	0.00242176	0.0011806	1.0228	4.85539e-06	0.49276	0.00849896	-0.613908	0.707738	Nuclear
ENSG00000231987	RP5-898J17.1	lincRNA	0.00243753	0.000136381	0.000686639	-0.862365	0.00352549	-0.583418	0.188055	0.337824	0.901931	Nuclear
ENSG00000231990	RP11-53B5.1	lincRNA	0.00157274	0.00303138	0	0.442707	0.184454	-0.691087	0.0827943	-1.37693	0.0203544	Nuclear
ENSG00000232001	AC108868.6	lincRNA	0.000726057	0.00304341	0.00548732	0.80331	0.0079607	1.26327	0.00017413	0.518453	0.808402	Cytosol
ENSG00000232002	AC093642.6	lincRNA	0.00292302	0.0136447	0.00736251	1.59937	9.94192e-07	0.822833	0.0262217	-0.810091	0.418799	Nuclear
ENSG00000232006	AC005537.2	lincRNA	0.020426	0.0703136	0.127329	1.7252	3.9551e-08	2.5576	2.61004e-15	0.841114	0.226588	both
ENSG00000232018	AL132709.8	lincRNA	0.584597	0.0257278	0.0326102	-4.40429	1.85087e-78	-4.05763	3.26611e-56	0.351169	0.604281	Nuclear
ENSG00000232019	AC074183.4	lincRNA	0.114957	0	0	-5.576	5.03026e-68	-5.54033	5.97882e-53	0	1	Cytosol
ENSG00000232023	AC009410.1	lincRNA	0.0169209	0.00696032	0.0073153	-1.00632	0.00441426	-0.967901	0.0216922	0.0355764	1	Nuclear
ENSG00000232028	AC007391.2	lincRNA	0.0168109	0.0241289	0.0187103	0.423838	0.0549683	0.126885	0.742303	-0.303829	0.710409	Cytosol
ENSG00000232035	RP11-87N24.3	lincRNA	0.000250669	0.00359749	0.00419773	1.17715	4.59241e-06	1.32447	1.50849e-06	0.185749	1	Nuclear
ENSG00000232046	AC007392.3	lincRNA	0.185786	0.213044	0.169958	0.182635	0.177527	-0.129139	0.482423	-0.312764	0.251543	Nuclear
ENSG00000232053	AC009784.3	lincRNA	0.00285453	0.0691667	0.0246344	3.74647	1.07998e-45	2.35101	4.17863e-16	-1.40082	0.00220546	both
ENSG00000232056	AC092687.4	lincRNA	0.000269724	0.00242494	0.000681572	0.851389	0.000532053	0.20685	0.695984	-0.754479	0.439911	Nuclear
ENSG00000232058	AC005772.2	lincRNA	0.000298133	0	0.00037469	-0.159554	0.9779	0.00990077	1	0.213292	1	Nuclear
ENSG00000232063	RP11-307E17.8	lincRNA	0.144197	0.253047	0.273926	0.797097	2.27449e-06	0.900274	6.95244e-07	0.103667	1	Cytosol
ENSG00000232072	AC004901.1	lincRNA	0.00123268	0.00288551	0.00325434	0.488206	0.105808	0.616343	0.0584545	0.154805	1	Nuclear
ENSG00000232077	LINC01031	lincRNA	0.00948509	0.0178603	0.0161189	0.721631	0.00175324	0.56914	0.0322829	-0.155277	1	Nuclear
ENSG00000232084	LINC01104	lincRNA	0.00142915	0.00510298	0.00624366	0.966164	0.00101252	1.15538	0.000210456	0.217817	1	both
ENSG00000232100	RP11-152L7.2	lincRNA	0.000309081	0.000749423	0.00110731	0.220687	0.474244	0.374253	0.138854	0.198019	1	Nuclear
ENSG00000232104	RFX3-AS1	lincRNA	0.271518	0.316951	0.298468	0.225414	0.0696451	0.1415	0.355097	-0.084038	0.983691	Nuclear
ENSG00000232117	LINC00384	lincRNA	0.017289	0.0187073	0.0232216	0.0898374	0.802319	0.389864	0.18903	0.309333	0.807824	Nuclear
ENSG00000232118	BACH1-AS1	lincRNA	0.0121617	0.07095	0.0921126	2.34231	1.45929e-57	2.69865	1.05734e-71	0.364318	0.104405	Nuclear
ENSG00000232130	RP11-143P4.2	lincRNA	8.15226e-05	0.000230266	0.000233674	0.0702796	0.994908	0.0807463	0.873966	0.0181085	1	Nuclear
ENSG00000232139	LINC00867	lincRNA	0.018469	0.0134995	0.0102546	-0.398413	0.209271	-0.752358	0.0243394	-0.372979	0.745206	Nuclear
ENSG00000232140	AC073257.1	lincRNA	0.000156857	0.00127894	0.00139184	0.500627	0.0204046	0.487555	0.0728034	-0.00760587	1	Nuclear
ENSG00000232153	AC073218.3	lincRNA	0.0200923	0.0526253	0.0400138	1.2454	1.03574e-06	0.888026	0.0019533	-0.359818	0.738063	Nuclear
ENSG00000232164	AC092669.3	lincRNA	0.00114974	0.0265908	0.0274921	2.94925	1.94381e-29	2.9949	7.08671e-28	0.0676848	1	Cytosol
ENSG00000232170	LINC00708	lincRNA	0.000196333	0.000776001	0.000538291	0.273869	0.305991	0.157368	0.517804	-0.14058	1	both
ENSG00000232188	RP11-312J18.6	lincRNA	0.00135964	0.0030354	0.00274881	0.510778	0.105801	0.426994	0.242312	-0.0878669	1	Nuclear
ENSG00000232190	RP11-134D3.1	lincRNA	0.00184588	0.00897602	0.00949822	1.3865	8.33882e-09	1.50361	1.22925e-08	0.139366	1	Cytosol
ENSG00000232193	AL157359.4	lincRNA	7.56006e-05	0.000203853	0	0.0486544	0.999193	-0.0501359	1	-0.130249	1	Nuclear
ENSG00000232200	RP4-564O4.1	lincRNA	0.000249983	0.00152899	0.000715609	0.521607	0.0151117	0.21079	0.694142	-0.36695	0.893754	Nuclear
ENSG00000232211	RP11-395D3.1	lincRNA	0.000244025	0.00243518	0.00337131	0.925736	0.000353168	1.20481	1.81139e-06	0.335816	0.890512	Cytosol
ENSG00000232212	RP11-398M15.1	lincRNA	0.017775	0.0163556	0.00777775	-0.0870472	0.9568	-0.946195	0.0157296	-0.901492	0.160771	Nuclear
ENSG00000232224	LINC00202-1	lincRNA	0.856854	0.291463	0.279535	-1.54573	3.61108e-33	-1.60336	7.83057e-28	-0.0579597	1	both
ENSG00000232225	LINC01047	lincRNA	0.000728683	0.00109048	0.000158435	0.169722	0.858621	-0.235667	0.472599	-0.504744	0.730449	Nuclear
ENSG00000232227	AC013401.2	lincRNA	0.000252322	0.00030685	0.000499867	0.0936896	0.873088	0.00179125	1	-0.128289	1	Nuclear
ENSG00000232229	LINC00865	lincRNA	1.06194	2.5991	2.43496	1.28665	5.612e-39	1.19404	1.74824e-28	-0.0925832	0.921341	Cytosol
ENSG00000232233	RP11-573D15.2	lincRNA	0.0284404	0.0429217	0.0483409	0.547211	0.0185086	0.72392	0.00357315	0.180261	0.95263	Nuclear
ENSG00000232234	RP11-203H2.1	lincRNA	0.000334037	0.00347327	0.00305285	1.1618	4.53186e-06	0.942217	0.000147047	-0.230019	1	Nuclear
ENSG00000232243	RP11-408E5.5	lincRNA	0.000276147	0.000944294	0.00148187	0.348477	0.221116	0.50588	0.0483789	0.194907	1	Nuclear
ENSG00000232245	RP4-705F19.1	lincRNA	7.53442e-05	0.000239502	0	0.0486679	0.999193	-0.0501358	1	-0.130263	1	Cytosol
ENSG00000232252	RP11-30L8.1	lincRNA	0	0.000189796	0.000211742	0.106402	0.624132	0.121257	0.535485	0.0243606	1	Nuclear
ENSG00000232259	RP11-4C20.3	lincRNA	0.0102518	0.0699215	0.12722	2.43157	2.76694e-38	3.25171	3.84447e-64	0.831165	0.00467899	Nuclear
ENSG00000232265	XXyac-YX155B6.5	lincRNA	0.00187872	0.0509265	0.0410184	3.60152	1.75198e-42	3.29584	7.93315e-33	-0.290781	0.876892	both
ENSG00000232271	RP4-764O22.1	lincRNA	0.000107845	0.0017161	0.00160181	0.641743	0.00642024	0.669499	0.00694541	0.0528722	1	Cytosol
ENSG00000232286	RP11-80K6.2	lincRNA	0.000436918	0.000530315	0.00146297	0.0446947	1	0.421589	0.153479	0.464222	0.807824	Cytosol
ENSG00000232294	RP4-715N11.2	lincRNA	0.000546397	0.010111	0.0271343	2.02416	1.03701e-15	3.25475	3.35594e-37	1.30041	0.000784535	Nuclear
ENSG00000232299	RP1-105O18.1	lincRNA	8.51122e-05	0	0	-0.0514827	1	-0.0502221	1	0	1	Nuclear
ENSG00000232300	FAM215B	lincRNA	0.0695788	0.0457437	0.0483883	-0.571599	0.000413263	-0.472229	0.00817696	0.100167	1	Nuclear
ENSG00000232309	GS1-122H1.1	lincRNA	0.00274211	0.000408613	0.00108025	-0.782253	0.00948296	-0.486646	0.271567	0.350794	0.743081	Nuclear
ENSG00000232310	RP11-557H15.4	lincRNA	0.0572047	0.25695	0.280838	2.10642	1.50808e-52	2.23528	3.54881e-52	0.130332	0.910491	both
ENSG00000232311	RP1-249I4.2	lincRNA	0.0908839	0.0584251	0.0515036	-0.630562	8.209e-05	-0.800901	8.60355e-06	-0.172824	0.829561	Nuclear
ENSG00000232316	RP1-124C6.1	lincRNA	0.242633	0.0350623	0.0785578	-2.71504	5.93453e-31	-1.56792	6.14266e-11	1.15944	0.000317877	both
ENSG00000232324	AC008440.10	lincRNA	0.0207447	0.145899	0.155164	2.70053	6.67453e-49	2.77459	5.66269e-46	0.0777548	1	Nuclear
ENSG00000232325	AC093627.7	lincRNA	0.0125973	0.0073047	0.0352669	-0.575082	0.157256	1.36344	0.000176382	2.00865	0.000229465	Cytosol
ENSG00000232328	AC011286.1	lincRNA	0.00322424	0.00439732	0.00484897	0.139002	0.765041	0.365814	0.460585	0.260591	1	Nuclear
ENSG00000232347	RP11-488L18.8	lincRNA	0.00863852	0.0203182	0.0180352	1.19798	2.10167e-07	1.03421	9.0157e-05	-0.16348	1	Cytosol
ENSG00000232348	LINC00279	lincRNA	0.000631077	0.000303672	0.000766458	-0.142968	0.861007	0.104544	0.83534	0.312208	0.916982	Nuclear
ENSG00000232353	RP11-655G22.1	lincRNA	0	0.000410233	0.000176497	0.218263	0.21321	0.103681	0.535485	-0.13957	1	Nuclear
ENSG00000232359	AC104777.1	lincRNA	0	0.000136381	0.00023242	0.0837922	0.624132	0.128473	0.535485	0.0602528	1	Nuclear
ENSG00000232386	RP11-66B24.2	lincRNA	0.502473	0.627061	0.847149	0.313201	0.0103396	0.748276	2.89548e-09	0.435504	0.037697	both
ENSG00000232395	RP3-399L15.1	lincRNA	0.000359634	0.000557385	0.000225821	0.178425	0.624677	-0.0275885	1	-0.263515	1	both
ENSG00000232411	AC009495.3	lincRNA	0.208362	0.0367478	0.0348909	-2.3947	1.18211e-49	-2.45886	3.56187e-41	-0.0670221	1	Nuclear
ENSG00000232412	RP1-315G1.3	lincRNA	0.122897	0.110358	0.099909	-0.189621	0.327057	-0.293236	0.112641	-0.104239	0.960759	Cytosol
ENSG00000232413	RP11-343J18.2	lincRNA	0.000210807	0.000326632	0.000254765	0.0924382	1	0.0286854	1	-0.0803519	1	Cytosol
ENSG00000232416	BPESC1	lincRNA	0.00317778	0.00384323	0.00145984	0.136801	0.70466	-0.514693	0.294114	-0.748264	0.460136	Nuclear
ENSG00000232419	TTTY19	lincRNA	0	0.000201588	0	0.100049	0.624132	0	1	-0.130248	1	Nuclear
ENSG00000232436	RP11-103C3.1	lincRNA	0.000801281	0	0.000226232	-0.362341	0.367009	-0.228743	1	0.168226	1	Nuclear
ENSG00000232444	AC010745.4	lincRNA	7.81662e-05	0.000173943	0.00159369	0.0505867	0.999193	0.671387	0.00252974	0.775094	0.21272	Cytosol
ENSG00000232448	RP11-416N4.1	lincRNA	0.00927954	0.0442299	0.0196768	1.92541	4.48243e-16	0.849607	0.00233477	-1.09297	0.0151375	Cytosol
ENSG00000232451	AC016768.1	lincRNA	0.00277811	0.0257337	0.0174895	2.42476	3.34351e-22	1.99704	4.12381e-13	-0.423552	0.514037	Nuclear
ENSG00000232453	RP4-794H19.1	lincRNA	1.47097	0.894022	0.966315	-0.71561	9.6936e-11	-0.601037	1.02837e-06	0.114616	0.844668	both
ENSG00000232458	LINC01450	lincRNA	0.0221304	0.018344	0.0218818	-0.270052	0.432414	0.00879426	1	0.287397	0.840489	Nuclear
ENSG00000232461	RP11-644C3.1	lincRNA	0.00325329	0.00771168	0.00922302	0.776097	0.0025696	1.00361	0.000269515	0.248785	0.982158	Nuclear
ENSG00000232465	RP5-1022J11.2	lincRNA	0.000297526	0.000978455	0.00103982	0.22204	0.327586	0.235775	0.441375	0.022347	1	Nuclear
ENSG00000232470	RP11-313D6.3	lincRNA	0.778738	0.114685	0.11555	-2.72647	3.86078e-103	-2.71986	1.50146e-81	0.00597431	1	Nuclear
ENSG00000232494	RP11-403N16.2	lincRNA	0.000152254	9.95358e-05	0	-0.0215859	1	-0.0942355	1	-0.101439	1	Nuclear
ENSG00000232500	AP005273.1	lincRNA	0.00123503	0.000107961	0.000226232	-0.502115	0.0603051	-0.452365	0.432068	0.0500334	1	Nuclear
ENSG00000232504	ST3GAL5-AS1	lincRNA	0.10958	0.10202	0.105546	-0.100245	0.616033	-0.031846	0.945899	0.0688473	1	Cytosol
ENSG00000232505	XXbac-BPG308J9.3	lincRNA	0.00101888	0.0010859	0.000226232	0.0240393	0.995438	-0.368278	0.616458	-0.494219	0.724921	both
ENSG00000232512	AP000233.2	lincRNA	7.32928e-05	0.000146584	0.000305871	0.0486206	0.999193	0.0771163	0.878532	0.0389711	1	Nuclear
ENSG00000232527	RP11-14N7.2	lincRNA	0.488164	0.340514	0.557601	-0.521061	6.09611e-06	0.182249	0.157179	0.704292	1.55967e-05	both
ENSG00000232529	RP1-257I9.2	lincRNA	9.4919e-05	0.000253849	0.000188417	0.142098	0.999193	0.0770431	0.878532	-0.0804783	1	Nuclear
ENSG00000232537	RP11-385M4.1	lincRNA	0.000831973	0.00536587	0.0129397	1.22911	1.90013e-05	2.17775	2.36526e-12	1.02588	0.134563	Nuclear
ENSG00000232539	LINC00945	lincRNA	0.00194137	0.00286822	0.00139314	0.280256	0.47407	-0.193347	0.878532	-0.548175	0.690501	Cytosol
ENSG00000232548	AC010744.1	lincRNA	0	0.000205116	0.000219575	0.100051	0.624132	0.127211	0.535485	0.0388954	1	Nuclear
ENSG00000232555	AC104088.1	lincRNA	0.181037	0.0806374	0.06193	-1.1337	0.00041297	-1.50859	4.43421e-05	-0.378999	0.78658	Nuclear
ENSG00000232560	LINC01549	lincRNA	0.0244445	0.0170082	0.0125094	-0.498924	0.141216	-0.843186	0.0144864	-0.359235	0.761105	Nuclear
ENSG00000232590	RP11-128I7.1	lincRNA	0.000102545	0.000701858	0.000226232	0.269846	0.17055	0.0736134	0.878532	-0.238994	1	Nuclear
ENSG00000232591	RP5-1031D4.2	lincRNA	0.0150373	0.032812	0.0224632	0.984214	3.1583e-06	0.487122	0.0667617	-0.505552	0.315804	Cytosol
ENSG00000232593	KANTR	lincRNA	0.336564	0.619491	0.502616	0.878415	9.81588e-14	0.576288	1.72443e-05	-0.302359	0.266279	both
ENSG00000232596	RP1-37J18.2	lincRNA	0.00065208	0.000159927	0	-0.229839	0.860921	-0.321154	0.535485	-0.128858	1	Nuclear
ENSG00000232597	AC013727.1	lincRNA	0	0	0.000271329	0	1	0.127312	0.535485	0.169246	1	both
ENSG00000232598	RP1-90K10.4	lincRNA	0.00325027	0.00342175	0.00388431	-0.0547344	1	0.146051	0.79584	0.22772	1	Cytosol
ENSG00000232604	AC010967.3	lincRNA	0.00304532	0.000174835	0	-1.06535	0.000745629	-1.14673	0.00489623	-0.132051	1	Nuclear
ENSG00000232606	LINC01412	lincRNA	0.00764949	0.0389042	0.0335472	2.00076	8.75115e-18	1.79933	1.09066e-12	-0.198223	0.959584	Nuclear
ENSG00000232611	RP11-1114A5.4	lincRNA	1.99947	1.13633	1.07626	-0.811531	1.49418e-19	-0.890838	7.84791e-19	-0.0793881	0.914125	Nuclear
ENSG00000232618	RP11-439L18.1	lincRNA	0.0327418	0.0370226	0.0524949	0.156138	0.423758	0.647431	0.000590762	0.498652	0.153959	Nuclear
ENSG00000232636	RP11-342C20.2	lincRNA	0	0	0.000287234	0	1	0.129508	0.535485	0.171487	1	Nuclear
ENSG00000232638	RP11-379F12.4	lincRNA	0	0.00929881	0.00750776	2.25415	4.27633e-17	1.99722	1.97071e-14	-0.242018	0.997836	Cytosol
ENSG00000232645	LINC01431	lincRNA	0.409998	0.215312	0.215869	-0.931142	3.11701e-13	-0.917069	9.32361e-11	0.0139327	1	Cytosol
ENSG00000232650	RP5-834N19.1	lincRNA	0.00344658	0.00518468	0.00454026	0.3586	0.258275	0.244301	0.519862	-0.121211	1	Nuclear
ENSG00000232655	CTA-397C4.2	lincRNA	0.00521836	0.00619125	0.0056115	0.173835	0.639262	0.0480524	0.965305	-0.135587	1	Nuclear
ENSG00000232679	RP11-400N13.3	lincRNA	0.00363913	0.783165	1.73468	6.97835	1.80474e-221	8.10781	3.43944e-276	1.14443	0.000263724	Nuclear
ENSG00000232680	AC002511.3	lincRNA	0.581604	0.126097	0.107207	-2.1752	1.37185e-27	-2.39631	8.95661e-26	-0.22283	0.792541	Nuclear
ENSG00000232688	LINC01628	lincRNA	0.000334801	0	0	-0.19544	0.748024	-0.190874	0.923954	0	1	Nuclear
ENSG00000232698	AP001058.3	lincRNA	0.0101615	0.012196	0.0141608	0.204746	0.488589	0.341643	0.264339	0.142948	1	Cytosol
ENSG00000232710	RP4-669P10.16	lincRNA	0.16957	0.0336913	0.0297149	-2.25849	4.90565e-53	-2.42421	4.85736e-47	-0.171037	0.847939	Nuclear
ENSG00000232719	RP11-13J8.1	lincRNA	0.027508	0.0700912	0.0854362	1.27339	1.08398e-12	1.54332	4.53575e-16	0.27393	0.643452	Nuclear
ENSG00000232721	RP11-403I13.5	lincRNA	0.160608	0.445018	0.213687	1.44696	2.06894e-13	0.399648	0.105433	-1.04922	0.00266398	Cytosol
ENSG00000232740	AC062020.1	lincRNA	0	0.00125802	0.000762665	0.549659	0.01296	0.378055	0.0524468	-0.19098	1	Nuclear
ENSG00000232746	RP11-767C1.1	lincRNA	0.00194241	0.00426732	0.00171323	0.603023	0.110771	-0.0604007	1	-0.745206	0.541146	Nuclear
ENSG00000232749	RP11-15B24.4	lincRNA	0.000245927	0.00133608	0.00155749	0.461186	0.0739496	0.534229	0.0822839	0.0970258	1	Nuclear
ENSG00000232774	FLJ22447	lincRNA	0.333654	0.384145	1.16976	0.199323	0.231259	1.80042	7.72695e-35	1.60277	8.3389e-15	Nuclear
ENSG00000232784	AC067961.1	lincRNA	0.00551238	0.00897846	0.00504681	0.520811	0.11929	-0.0263845	1	-0.580502	0.53946	Nuclear
ENSG00000232790	LINC01162	lincRNA	0	9.95358e-05	0	0.0999564	0.624132	0	1	-0.130155	1	Nuclear
ENSG00000232806	AP001610.9	lincRNA	0.000368594	0.0284564	0.0161349	3.39543	6.88035e-34	2.63433	6.13893e-20	-0.754635	0.304429	Nuclear
ENSG00000232812	RP11-459K23.2	lincRNA	0.000287081	0.000706231	0.000695217	0.191804	0.644323	0.183254	0.866211	-0.00588513	1	Nuclear
ENSG00000232817	RP11-73B2.4	lincRNA	0.000149655	0.000205116	0	0.0476921	0.999193	-0.0596644	1	-0.140076	1	Cytosol
ENSG00000232827	LINC01189	lincRNA	0.00386226	0.00122911	0.000472901	-0.73864	0.0842168	-1.01806	0.0110335	-0.350389	0.843333	Nuclear
ENSG00000232835	AC107057.1	lincRNA	0	0.000741989	0.000444341	0.364218	0.0518548	0.24409	0.131546	-0.141934	1	Nuclear
ENSG00000232837	AF064858.7	lincRNA	0.0208031	0.0304995	0.0291743	0.446591	0.0809115	0.407638	0.167065	-0.0384974	1	Nuclear
ENSG00000232849	LINC00363	lincRNA	0	0	0.00020094	0	1	0.116574	0.535485	0.156672	1	Nuclear
ENSG00000232850	PTGES2-AS1	lincRNA	0.159764	0.699074	0.701494	2.10245	8.76913e-57	2.10736	1.90199e-49	0.00533843	1	Cytosol
ENSG00000232855	AF131217.1	lincRNA	0.170967	0.144514	0.156929	-0.228202	0.181896	-0.115782	0.620017	0.112795	0.975365	Nuclear
ENSG00000232884	AF127936.3	lincRNA	2.43678	0.276669	0.180097	-3.13194	1.54709e-29	-3.74366	2.96423e-30	-0.61381	0.223508	Nuclear
ENSG00000232886	AF212831.2	lincRNA	0	0	0.000174181	0	1	0.127174	0.535485	0.169108	1	Nuclear
ENSG00000232895	RP4-543J13.1	lincRNA	0.000268123	0.000379638	0.000122503	0.132269	0.873088	-0.0183852	1	-0.190813	1	Cytosol
ENSG00000232896	RP11-410K21.2	lincRNA	0.0010036	0.00311142	0.00406497	0.65734	0.0124459	0.900864	0.00250397	0.283932	1	Cytosol
ENSG00000232900	RP4-697P8.3	lincRNA	0.00153564	0.00141833	0.00272496	0.0256519	1	0.399318	0.396566	0.434349	0.875552	Nuclear
ENSG00000232903	LINC01166	lincRNA	0.178326	0.0311354	0.0360509	-2.40871	9.02902e-25	-2.2417	1.82142e-17	0.167532	0.941703	Nuclear
ENSG00000232920	LINC01400	lincRNA	0.000509444	0.0010723	0.00127629	0.214875	0.357943	0.316887	0.400254	0.13106	1	Nuclear
ENSG00000232930	AC083864.3	lincRNA	0.000133044	0.000940451	0.00125245	0.395109	0.0554125	0.502176	0.0291206	0.141166	1	Nuclear
ENSG00000232947	RP11-401E14.2	lincRNA	0	0	0	0	1	0	1	0	1	Nuclear
ENSG00000232954	LINC00374	lincRNA	9.47825e-05	0	0	-0.0523347	1	-0.0510693	1	0	1	Cytosol
ENSG00000232964	RP11-543E8.1	lincRNA	0	0	0	0	1	0	1	0	1	Nuclear
ENSG00000232977	LINC00327	lincRNA	0.0782829	0.192154	0.246311	1.26569	1.48104e-17	1.61576	5.71384e-25	0.351768	0.300679	both
ENSG00000232985	RP11-442O18.1	lincRNA	0	0.000205116	0	0.110856	0.624132	0	1	-0.143017	1	Cytosol
ENSG00000232986	RP11-179A7.2	lincRNA	0.0121851	0.00669957	0.00595448	-0.71261	0.0166702	-0.778297	0.0182669	-0.073789	1	Nuclear
ENSG00000232987	LINC01219	lincRNA	0.651033	0.0116892	0.0242534	-5.71498	4.01781e-194	-4.58828	4.03507e-127	1.1641	0.000298838	Nuclear
ENSG00000232991	GACAT1	lincRNA	0.000217213	0.000508702	0.000174181	0.132362	0.873088	-0.0182797	1	-0.1908	1	Nuclear
ENSG00000233005	AC067959.1	lincRNA	0.0257528	0.108975	0.0539881	1.97024	9.71903e-18	0.999261	0.000194881	-0.976747	0.0256745	Nuclear
ENSG00000233008	RP11-475O6.1	lincRNA	0.601253	0.203048	0.172289	-1.5508	6.00143e-39	-1.78835	1.59394e-39	-0.238689	0.417819	both
ENSG00000233013	FAM157B	lincRNA	0.0787576	0.0391392	0.033635	-0.963837	4.32569e-07	-1.14679	7.86905e-08	-0.18698	0.881594	Cytosol
ENSG00000233047	RP11-24P14.1	lincRNA	0.000700047	0	0	-0.310155	0.398759	-0.303512	0.562485	0	1	both
ENSG00000233048	RP5-1069C8.2	lincRNA	0.0146217	0.00839978	0.00995943	-0.568638	0.0873882	-0.430805	0.352627	0.141335	1	Nuclear
ENSG00000233056	ERVH48-1	lincRNA	0.62508	0.0762038	0.0738608	-2.97141	7.52555e-104	-3.02862	5.67776e-84	-0.0587459	1	Cytosol
ENSG00000233060	AC016700.2	lincRNA	0.00280698	0.00405794	0.0033241	0.340897	0.329197	0.151981	0.748261	-0.207462	1	Nuclear
ENSG00000233064	RP3-380B8.4	lincRNA	0.0133536	0.0445634	0.0256225	1.58945	2.2506e-12	0.852271	0.00157897	-0.74674	0.099225	Cytosol
ENSG00000233067	PTCHD1-AS	lincRNA	0.000715507	0.00580927	0.00382242	1.39792	4.83547e-06	0.98726	0.0013803	-0.43139	0.880217	Nuclear
ENSG00000233068	RP1-140K8.1	lincRNA	0.00760276	0.0536211	0.0342726	2.39172	6.39026e-25	1.76348	7.3268e-12	-0.63087	0.25962	both
ENSG00000233077	LINC01271	lincRNA	0.0590759	0.119333	0.156706	0.982146	4.12755e-12	1.36567	1.9626e-20	0.386048	0.161454	Nuclear
ENSG00000233079	RP11-90C4.3	lincRNA	0.00274558	0.000387179	0.000198622	-0.886675	0.00431253	-1.0054	0.00334987	-0.17456	1	Nuclear
ENSG00000233080	LINC01399	lincRNA	0.00364143	0.0130108	0.0202495	1.33336	1.0095e-05	1.85677	3.042e-09	0.550702	0.546706	Cytosol
ENSG00000233081	RP11-440G5.2	lincRNA	0.0384114	0.0653207	0.0760959	0.693264	0.000355813	0.900655	1.41355e-05	0.210053	0.831808	Cytosol
ENSG00000233082	AC073094.4	lincRNA	0.000553572	0	0.000233674	-0.290401	0.488744	-0.154502	1	0.171902	1	Cytosol
ENSG00000233085	XXyac-YX65C7_A.3	lincRNA	0.00136063	0.0236573	0.0183745	2.80038	4.04855e-25	2.4525	2.90237e-17	-0.336612	0.820711	Nuclear
ENSG00000233086	RP11-375O18.2	lincRNA	0.002931	0.00910917	0.0134038	1.02752	7.53639e-05	1.45648	4.93793e-08	0.458356	0.531745	Nuclear
ENSG00000233096	RP11-520A21.1	lincRNA	0.00106954	0.0072885	0.00874768	1.42197	3.90306e-08	1.64589	1.7547e-09	0.256397	0.956845	Nuclear
ENSG00000233103	RP11-524P6.1	lincRNA	0.000568028	0.0011431	0.0014842	0.274813	0.365002	0.404009	0.211776	0.16225	1	Nuclear
ENSG00000233117	LINC00702	lincRNA	0.793755	2.21069	2.38768	1.47291	4.70194e-32	1.58382	6.96676e-32	0.111013	0.940373	both
ENSG00000233123	LINC01007	lincRNA	0.00379249	0.00414887	0.00457213	0.0952487	0.834064	0.208704	0.594815	0.127352	1	both
ENSG00000233124	LINC00456	lincRNA	0.000561076	0.00655485	0.0102298	1.6073	2.01298e-09	2.05871	4.39775e-13	0.501432	0.575698	Nuclear
ENSG00000233128	AC007317.1	lincRNA	0	0	0.000211742	0	1	0.119017	0.535485	0.159283	1	Nuclear
ENSG00000233143	DIRC3-AS1	lincRNA	0.00600663	0.0162941	0.0146532	1.15751	9.74051e-07	0.974365	0.000187329	-0.185084	1	Nuclear
ENSG00000233145	RP11-364B14.1	lincRNA	0.00122884	0.00019073	0.000430223	-0.489236	0.254683	-0.341694	0.458078	0.180843	1	Nuclear
ENSG00000233154	RP4-655J12.4	lincRNA	0.0616093	0.137806	0.134878	1.10702	1.06609e-11	1.07476	1.57016e-09	-0.0316747	1	both
ENSG00000233179	RP11-536P6.3	lincRNA	0.000143974	0.00272182	0.00282678	0.983216	0.00397612	1.02823	0.00318924	0.0755042	1	Nuclear
ENSG00000233183	RP3-468B3.2	lincRNA	0.0288628	0.0074406	0.00600946	-1.6392	6.62926e-11	-1.90423	1.40185e-10	-0.293185	0.967066	both
ENSG00000233193	AC005324.7	lincRNA	0.000452406	0.000197972	0	-0.130541	1	-0.233268	0.800721	-0.139886	1	Nuclear
ENSG00000233200	RP11-324I22.2	lincRNA	0.00475344	0.00255308	0.00493279	-0.47848	0.172426	0.0133627	1	0.542267	0.552366	Nuclear
ENSG00000233208	LINC00642	lincRNA	0.0092845	0.0233952	0.0256689	1.17136	3.28289e-06	1.32999	5.99621e-07	0.167572	1	Nuclear
ENSG00000233214	AC002511.2	lincRNA	0.530385	0.123625	0.0940453	-2.07936	4.60699e-22	-2.4582	4.59062e-23	-0.38163	0.460272	Nuclear
ENSG00000233215	AP000472.2	lincRNA	0.0796132	0.00265201	0.00359981	-4.03133	2.04762e-42	-3.76682	5.85759e-31	0.278679	0.947723	both
ENSG00000233219	RP11-89N17.3	lincRNA	0.00337937	0.00351974	0.00501756	0.0996275	0.915058	0.453805	0.203533	0.393299	0.776011	Cytosol
ENSG00000233220	LINC00167	lincRNA	0.0754195	0.0341851	0.040314	-1.09439	7.59302e-09	-0.884391	2.80751e-05	0.211959	0.808922	Cytosol
ENSG00000233234	RP11-740P5.2	lincRNA	0.000246747	0	0.000188417	-0.102533	1	0.0257535	1	0.167765	1	Nuclear
ENSG00000233236	AP001171.1	lincRNA	0.00018575	0.000379558	0.000574199	0.0953478	0.657181	0.165439	0.519039	0.0897479	1	Nuclear
ENSG00000233237	LINC00472	lincRNA	4.39909	0.842848	0.869341	-2.37966	6.97614e-90	-2.33367	1.98596e-69	0.0459398	1	both
ENSG00000233258	RP11-219F10.1	lincRNA	0.00015938	0.000741367	0	0.263194	0.294793	-0.09859	1	-0.462442	0.599008	Nuclear
ENSG00000233261	LINC00264	lincRNA	0.0594436	0.0269359	0.0406076	-1.08171	6.4079e-06	-0.530898	0.0621274	0.559468	0.236033	Cytosol
ENSG00000233277	RP5-1030M6.3	lincRNA	0.000342305	0.000415703	0.00197561	0.0102639	1	0.662323	0.0173375	0.801067	0.334452	Nuclear
ENSG00000233288	RP11-760D2.5	lincRNA	0.134456	0.0174864	0.0160388	-2.8006	6.05862e-24	-2.87381	3.2288e-20	-0.0791743	1	Nuclear
ENSG00000233290	RP11-147G16.1	lincRNA	0.000511357	0.000205618	0	-0.115591	1	-0.222998	0.828519	-0.145009	1	Nuclear
ENSG00000233304	LINC01346	lincRNA	0.00349902	0.00637776	0.0135466	0.58667	0.108776	1.4164	0.000127339	0.883931	0.313295	both
ENSG00000233321	RP11-482E14.1	lincRNA	0.000936377	0.00992379	0.00497561	1.93375	1.81907e-10	1.16271	0.000351249	-0.806134	0.363233	Nuclear
ENSG00000233336	RP13-221M14.2	lincRNA	0	0	0	0	1	0	1	0	1	Nuclear
ENSG00000233342	RP11-235G24.3	lincRNA	0.000127706	0.000399043	0.00287197	0.0926013	0.653562	0.976151	2.91874e-05	1.06811	0.0309558	Cytosol
ENSG00000233349	LINC00333	lincRNA	0.00189253	0.000960286	0.000658237	-0.244747	0.61099	-0.369231	0.460585	-0.156039	1	Nuclear
ENSG00000233354	LINC00028	lincRNA	0.0128014	0.0217977	0.0248291	0.662617	0.00330248	0.826783	0.000525397	0.170528	0.944018	Nuclear
ENSG00000233358	RP1-209A6.1	lincRNA	0.000748357	0.00370232	0.00289635	0.972219	0.00324528	0.771664	0.0464445	-0.208243	1	Nuclear
ENSG00000233359	RP11-202K23.1	lincRNA	0.000136072	0.000192873	0	0.0473879	0.999193	-0.0563383	1	-0.135852	1	Nuclear
ENSG00000233365	RP4-655C5.4	lincRNA	9.4919e-05	0.0215761	0.0383612	3.21607	4.08987e-38	3.97557	4.28506e-53	0.808405	0.0743343	Nuclear
ENSG00000233372	RP5-893G23.1	lincRNA	0	0.000514918	0.00188614	0.276835	0.18974	0.796258	0.000560389	0.640809	0.483558	Nuclear
ENSG00000233379	RP11-318G21.4	lincRNA	0.00181116	0.00941793	0.00272958	1.5187	2.15289e-05	0.250531	0.69142	-1.37509	0.11792	Nuclear
ENSG00000233387	RP11-342D11.3	lincRNA	0.00376263	0.0179986	0.0168876	1.70886	8.1967e-11	1.57265	3.72639e-08	-0.131705	1	Nuclear
ENSG00000233393	AP000688.29	lincRNA	0.646546	0.860722	0.508301	0.412624	0.0390774	-0.34537	0.166283	-0.758717	0.02659	Cytosol
ENSG00000233395	LINC00841	lincRNA	0.00108692	0.000428579	0.000428225	-0.314587	0.705951	-0.273374	0.595751	0.0488965	1	Nuclear
ENSG00000233396	RP11-458D21.1	lincRNA	0.790085	0.510234	0.535528	-0.622711	1.15695e-07	-0.555077	2.45742e-05	0.0676539	1	both
ENSG00000233397	AC008063.3	lincRNA	0.000787713	0.0075427	0.0123293	1.55242	1.77856e-09	2.14036	5.90453e-15	0.641148	0.373172	Nuclear
ENSG00000233399	RP11-111I12.1	lincRNA	0.000612511	0.0127453	0.0111763	2.35	1.04981e-15	2.1113	3.27032e-12	-0.226782	1	Nuclear
ENSG00000233403	RP11-86A5.1	lincRNA	0.000519105	0.000445273	0.000563858	-0.0532929	1	-0.0378001	1	0.0117755	1	Cytosol
ENSG00000233405	LINC01046	lincRNA	0.00089943	0.00125353	0.0026659	0.114703	0.893398	0.562228	0.068118	0.527398	0.715008	Nuclear
ENSG00000233410	LINC01222	lincRNA	0.000480108	0.00145327	0.000525037	0.360106	0.212883	-0.00588988	1	-0.443094	0.854873	Nuclear
ENSG00000233415	RP11-101E14.3	lincRNA	0.0324529	0.0227675	0.0257346	-0.461723	0.202635	-0.305691	0.544053	0.158832	1	Cytosol
ENSG00000233417	RP4-742N3.1	lincRNA	0.000189565	0	0	-0.106053	1	-0.10353	1	0	1	Nuclear
ENSG00000233420	AC002127.4	lincRNA	0.00204173	0.000871661	0.00223835	-0.411605	0.258789	0.0928593	0.999309	0.595468	0.662114	Nuclear
ENSG00000233421	RP5-875O13.1	lincRNA	0.408082	0.115111	0.0755642	-1.77901	1.03681e-29	-2.39871	2.23032e-37	-0.624605	0.022992	Cytosol
ENSG00000233423	RP4-736H5.3	lincRNA	0.0106287	0.0167014	0.0193763	0.530394	0.11287	0.726856	0.0299298	0.205121	1	Nuclear
ENSG00000233424	RP11-175I6.5	lincRNA	0	0.0013597	0.00037469	0.659651	0.00268821	0.167944	0.535485	-0.605113	0.55794	Nuclear
ENSG00000233456	LINC01077	lincRNA	0.000386537	0.0161299	0.0510209	2.69524	1.42217e-19	4.21148	2.78347e-38	1.578	0.00799369	Nuclear
ENSG00000233470	RP11-524K22.1	lincRNA	7.89806e-05	0	0.000348752	-0.0510889	1	0.0855185	0.878532	0.177561	1	Nuclear
ENSG00000233472	RP11-218D6.4	lincRNA	0.00257569	0.00130472	0.00135231	-0.410501	0.273375	-0.485796	0.398411	-0.100222	1	Cytosol
ENSG00000233479	AC017074.1	lincRNA	0.00202564	0.00210706	0.00211178	0.0403278	0.972064	0.0688143	0.933551	0.0358691	1	Cytosol
ENSG00000233480	AP000946.2	lincRNA	0	0	0	0	1	0	1	0	1	Nuclear
ENSG00000233491	AC010091.1	lincRNA	0.00133461	0.00551218	0.142966	1.05093	0.00414019	5.21823	9.54123e-31	4.29565	9.89351e-08	Nuclear
ENSG00000233492	RP5-984P4.4	lincRNA	0.0499903	0.036087	0.0316363	-0.414038	0.179523	-0.598858	0.0857039	-0.188796	1	Cytosol
ENSG00000233502	AC104794.4	lincRNA	0.00399896	0.00778493	0.00586987	0.564816	0.044299	0.444949	0.250413	-0.118743	1	Nuclear
ENSG00000233508	RP1-269M15.3	lincRNA	0.0129536	0.0408936	0.036399	1.44062	4.58526e-08	1.30459	5.84432e-06	-0.134316	1	Cytosol
ENSG00000233515	LINC01518	lincRNA	0.00331612	0.0345163	0.0314649	2.6955	3.86043e-12	2.56716	2.72739e-10	-0.116801	1	Nuclear
ENSG00000233516	RP11-388N2.1	lincRNA	6.86697e-05	0.0155466	0.000287234	2.824	2.49027e-10	0.107481	0.867714	-3.01812	0.00930023	Nuclear
ENSG00000233521	RP5-1172A22.1	lincRNA	0.0456091	0.470541	0.604418	3.27783	3.7945e-93	3.63829	2.99828e-104	0.362573	0.376403	both
ENSG00000233522	FAM224A	lincRNA	0.00128002	0.000715382	0.000455763	-0.26113	0.718442	-0.368858	0.351539	-0.142272	1	Nuclear
ENSG00000233528	LINC00430	lincRNA	0	0.000151836	0	0.10002	0.624132	0	1	-0.130218	1	Nuclear
ENSG00000233532	LINC00460	lincRNA	0.00538597	1.45878	2.2105	7.48297	8.60557e-190	8.07146	6.95265e-206	0.599594	0.267231	Cytosol
ENSG00000233534	RP1-38C16.2	lincRNA	0.000300624	0.000518947	0.000582466	0.094592	1	0.0853784	0.868041	-0.0137393	1	Nuclear
ENSG00000233535	RP1-122K4.2	lincRNA	0.00868323	0.00449128	0.0031748	-0.704684	0.0667267	-0.943237	0.0123368	-0.268746	0.996955	Nuclear
ENSG00000233536	RP11-867G2.5	lincRNA	0.011403	0.0784325	0.0587584	2.59125	3.43131e-27	2.17208	5.9582e-17	-0.417434	0.610219	Cytosol
ENSG00000233538	AC017104.2	lincRNA	0.00706023	0.00732379	0.00934831	0.0775454	0.975369	0.271632	0.42204	0.20471	0.974139	Nuclear
ENSG00000233539	AC011294.3	lincRNA	0.0191129	0.310779	0.484435	3.8172	1.47217e-63	4.44885	1.9525e-78	0.636447	0.212658	both
ENSG00000233559	AC016831.7	lincRNA	0.218072	0.181259	0.250563	-0.273102	0.113586	0.194251	0.304063	0.468739	0.103227	Cytosol
ENSG00000233569	RP11-500B12.1	lincRNA	0.307719	0.159604	0.111952	-0.934483	0.000187599	-1.4369	5.12384e-07	-0.505139	0.374549	Cytosol
ENSG00000233570	LINC00690	lincRNA	0.000640947	0.000222165	0	-0.184284	0.859069	-0.285288	0.535485	-0.138222	1	Nuclear
ENSG00000233571	RP11-545D19.1	lincRNA	8.30361e-05	0.000819823	0.00128034	0.381034	0.0854915	0.554372	0.0215433	0.220376	1	Nuclear
ENSG00000233574	CTA-929C8.5	lincRNA	0.000554378	0.00227792	0.00395934	0.669526	0.0127103	1.13465	0.000115232	0.543393	0.686831	Nuclear
ENSG00000233577	RP3-462D8.2	lincRNA	0.0766612	0.123873	0.14004	0.665293	0.00386322	0.840703	0.000682775	0.176686	0.970094	Cytosol
ENSG00000233587	AC096570.1	lincRNA	0.000250258	0	0.000204801	-0.144948	0.970317	-0.0196626	1	0.16326	1	Nuclear
ENSG00000233590	RP11-153K11.3	lincRNA	0.289813	0.0652112	0.0454917	-2.11632	3.02959e-32	-2.57709	1.69653e-35	-0.466978	0.182751	Nuclear
ENSG00000233593	RP4-665J23.1	lincRNA	4.30632	1.56752	2.21666	-1.46372	1.20233e-60	-0.955687	2.68131e-23	0.508181	6.14921e-05	Cytosol
ENSG00000233605	AC073628.1	lincRNA	0.000361017	0.000414705	0.000219575	0.0169533	1	-0.0661591	1	-0.104666	1	Nuclear
ENSG00000233607	LINC01392	lincRNA	0	0.00210882	0.00174471	0.89651	1.86593e-05	0.718424	0.00033531	-0.189583	1	Nuclear
ENSG00000233610	LINC00462	lincRNA	0.00678695	0.182117	0.305067	4.29977	1.31475e-62	5.02875	1.45254e-78	0.740192	0.174048	Nuclear
ENSG00000233616	RP11-542K23.10	lincRNA	7.06567e-05	0	0	-0.0460904	1	-0.0448941	1	0	1	Nuclear
ENSG00000233625	RP5-905G11.3	lincRNA	0.00281201	0.0215782	0.0185729	2.18454	1.467e-20	1.96647	5.49947e-15	-0.211382	0.920342	Nuclear
ENSG00000233633	AC093326.3	lincRNA	0.0452069	0.0267862	0.0350789	-0.704094	0.00909942	-0.319863	0.34195	0.391108	0.658191	Cytosol
ENSG00000233643	RP11-491H19.1	lincRNA	0.0194799	0.0216433	0.0133674	0.152146	0.592582	-0.425064	0.148771	-0.59592	0.190463	Nuclear
ENSG00000233645	RP11-431K24.4	lincRNA	0.00106487	0.00321741	0.00645137	0.71107	0.0239223	1.28752	0.000351161	0.64408	0.621812	Nuclear
ENSG00000233651	RP11-111F5.8	lincRNA	0.0135087	0.002727	0.00152284	-1.61101	4.16337e-05	-1.95172	1.06586e-05	-0.40785	0.784864	Nuclear
ENSG00000233656	RP11-716O23.1	lincRNA	0.000476328	0.00301571	0.00228481	0.895544	0.00603182	0.675934	0.0413895	-0.235613	1	Cytosol
ENSG00000233684	AC079779.6	lincRNA	0.0294987	0.0102636	0.00712692	-1.35184	1.49343e-07	-1.76648	2.45769e-09	-0.445708	0.600667	Cytosol
ENSG00000233689	RP11-123O1.1	lincRNA	0	0	0.00057806	0	1	0.245139	0.131688	0.32156	0.826753	Nuclear
ENSG00000233694	AC007365.1	lincRNA	0.0116718	0.00840798	0.0113627	-0.365701	0.287238	0.0171035	1	0.402947	0.731791	Nuclear
ENSG00000233699	TTTY18	lincRNA	0.000358679	0.00149412	0.000588378	0.4151	0.0797194	0.136169	0.86814	-0.326373	1	Nuclear
ENSG00000233714	AC012506.2	lincRNA	0.000790313	0.00738064	0.013696	1.52445	3.37716e-08	2.27411	6.48437e-15	0.811356	0.266603	Cytosol
ENSG00000233721	RP11-205K6.1	lincRNA	0.00595874	0.00137773	0.00234568	-1.06828	0.00140278	-0.745261	0.0663391	0.363272	0.912484	Cytosol
ENSG00000233723	LINC01122	lincRNA	0.0596733	0.185338	0.179554	1.5885	7.25202e-20	1.54762	2.80757e-16	-0.0400284	1	both
ENSG00000233725	LINC00284	lincRNA	0.139897	0.0622826	0.158421	-1.14006	7.51733e-08	0.194051	0.446466	1.3423	3.43994e-06	Nuclear
ENSG00000233730	RP4-666F24.3	lincRNA	0.0124662	0.0488195	0.0758059	1.77308	1.27036e-12	2.37663	5.67223e-20	0.614091	0.289707	Nuclear
ENSG00000233746	LINC00656	lincRNA	0.0112691	0.0312586	0.0605841	1.27586	6.01753e-08	2.14467	3.33578e-19	0.884856	0.0286488	Nuclear
ENSG00000233754	AP001628.7	lincRNA	0.0331506	0.0276675	0.021552	-0.271554	0.436129	-0.546599	0.0722395	-0.28164	0.807824	Cytosol
ENSG00000233755	RP4-799D16.1	lincRNA	0.00241456	0.00953005	0.0116847	1.37504	6.34272e-07	1.57289	4.31208e-08	0.219791	0.951763	Cytosol
ENSG00000233760	AC004947.2	lincRNA	0.0882723	0.102103	0.0842162	0.194059	0.363922	-0.0622223	0.922033	-0.25784	0.712249	both
ENSG00000233775	RP4-811H24.9	lincRNA	0.0393107	0.0310755	0.0196332	-0.32672	0.201463	-0.916692	0.000554128	-0.604965	0.180115	Nuclear
ENSG00000233791	LINC01136	lincRNA	0.698535	0.132777	0.118947	-2.43604	2.55396e-27	-2.54347	5.9717e-24	-0.108407	1	both
ENSG00000233817	RP11-168K11.3	lincRNA	0.17614	0.208584	0.211792	0.239371	0.18063	0.256938	0.193312	0.017687	1	Nuclear
ENSG00000233821	ENOX1-AS1	lincRNA	0.00988524	0.0121524	0.0108113	0.242387	0.454046	0.130051	0.837752	-0.115964	1	Nuclear
ENSG00000233824	AC003985.1	lincRNA	0.00339766	0.00291847	0.00142338	-0.0353364	1	-0.550977	0.230964	-0.603563	0.703274	Nuclear
ENSG00000233828	CTC-242N15.1	lincRNA	0.0145944	0.00632946	0.00581119	-0.910499	0.0106078	-1.00156	0.012487	-0.104231	1	Nuclear
ENSG00000233835	RP1-92C4.2	lincRNA	0.000514944	0.000757346	0.000163779	0.0970839	0.941565	-0.169167	1	-0.33416	1	Nuclear
ENSG00000233842	AC062031.1	lincRNA	0.00073994	0.000889539	0.00190181	0.148087	0.731269	0.602892	0.0777171	0.557584	0.719626	Nuclear
ENSG00000233852	AC005304.1	lincRNA	0.0189132	0.00756541	0.00553666	-1.12628	0.000139562	-1.41769	2.29055e-05	-0.320567	0.854856	Cytosol
ENSG00000233858	AC026904.1	lincRNA	0.119503	0.0550473	0.0622049	-1.09679	2.11079e-08	-0.914907	2.37536e-05	0.183054	0.899578	Nuclear
ENSG00000233864	TTTY15	lincRNA	4.37627	1.687	1.56791	-1.37406	0.0011596	-1.47921	0.00211874	-0.10522	1	Nuclear
ENSG00000233866	LA16c-4G1.3	lincRNA	0	0	0	0	1	0	1	0	1	Nuclear
ENSG00000233878	AC073133.1	lincRNA	0.125019	0.0906068	0.0671554	-0.442328	0.0167854	-0.858227	2.91455e-05	-0.419513	0.293287	Cytosol
ENSG00000233882	RP11-309H21.2	lincRNA	0	0	0	0	1	0	1	0	1	Nuclear
ENSG00000233891	AC007131.2	lincRNA	0.00132886	0.00142923	0.00020094	0.0160651	1	-0.474041	0.123475	-0.609005	0.566202	both
ENSG00000233895	RP1-122P22.2	lincRNA	0.236079	0.564646	0.521198	1.2544	9.14672e-45	1.13687	7.97041e-31	-0.117456	0.770427	Cytosol
ENSG00000233903	Z83851.4	lincRNA	0.569864	0.891228	0.917942	0.642254	4.16955e-15	0.686227	1.7888e-14	0.0440634	1	Nuclear
ENSG00000233906	RP11-315I14.2	lincRNA	0.000286268	0.00393674	0.00918995	1.23145	9.39611e-06	2.04991	7.56068e-11	0.903498	0.30932	Nuclear
ENSG00000233907	FLJ31662	lincRNA	0.00165981	0.000714497	0	-0.307091	0.489743	-0.702575	0.0775797	-0.522307	0.642039	Nuclear
ENSG00000233919	RP11-372H2.1	lincRNA	0.00568174	0.00769425	0.014389	0.328432	0.318303	1.06087	0.000921261	0.773999	0.258805	Nuclear
ENSG00000233922	AL133493.2	lincRNA	0.344236	0.25166	0.41232	-0.455783	0.0239121	0.257827	0.246665	0.714988	0.0226416	both
ENSG00000233926	RP11-154D17.1	lincRNA	0.0354603	0.0832623	0.102398	1.15982	5.9125e-14	1.43061	2.01732e-18	0.273862	0.500297	both
ENSG00000233928	RP11-305F18.1	lincRNA	0.00826327	0.0390803	0.0435045	1.963	7.03949e-14	2.09784	3.08844e-14	0.143089	1	Cytosol
ENSG00000233936	RP11-399H11.2	lincRNA	0.0031317	0.0950729	0.0872134	4.11589	3.92316e-39	3.98998	2.18922e-34	-0.111422	1	Nuclear
ENSG00000233942	AC004012.1	lincRNA	0.183826	0.0541056	0.0432267	-1.70969	5.94858e-19	-1.98123	9.06934e-20	-0.27584	0.636933	Nuclear
ENSG00000233945	RP11-344L13.2	lincRNA	6.86697e-05	0	0	-0.0513919	1	-0.0501318	1	0	1	Nuclear
ENSG00000233960	RP11-153N17.1	lincRNA	9.67607e-05	0.000146337	0.000426072	0.04861	0.999193	0.193953	0.313521	0.190301	1	Nuclear
ENSG00000233967	RP11-250B2.3	lincRNA	1.23314	0.305944	0.302486	-2.00742	1.47055e-71	-2.02345	3.31913e-58	-0.0162889	1	Nuclear
ENSG00000233969	RP5-1006K12.1	lincRNA	0.000664359	0.00249001	0.00301444	0.683517	0.013701	0.844535	0.00783059	0.19856	1	Nuclear
ENSG00000233973	LINC01360	lincRNA	0.00140966	0.00104849	0.00134538	-0.208594	0.885515	-0.0493669	1	0.193942	1	both
ENSG00000233975	RP11-288L9.1	lincRNA	0.00509153	0.0447958	0.0348735	2.64214	4.56184e-27	2.30714	5.83814e-18	-0.329871	0.755007	Cytosol
ENSG00000233977	RP11-310H4.2	lincRNA	0.0312692	0.0110368	0.0123591	-1.30327	3.9897e-07	-1.15839	4.88693e-05	0.147827	1	Nuclear
ENSG00000233978	AC016735.3	lincRNA	0.00580382	0.00806683	0.0091036	0.367805	0.266449	0.471074	0.152562	0.111785	1	Nuclear
ENSG00000233981	RP3-380E11.2	lincRNA	0.000122287	0.000629011	0.000585235	0.261206	0.301001	0.165626	0.51531	-0.118626	1	Nuclear
ENSG00000233985	RP11-297H3.3	lincRNA	0.0120518	0.0154957	0.0177364	0.261804	0.334776	0.512612	0.109831	0.262711	0.971095	Nuclear
ENSG00000233987	AC106706.1	lincRNA	0.00106879	8.14209e-05	0.000176497	-0.375889	0.149697	-0.321437	0.31795	0.0604008	1	Nuclear
ENSG00000233997	LINC01425	lincRNA	7.29921e-05	0.00206306	0.00105494	0.871239	0.000263525	0.486237	0.0308029	-0.438915	0.941401	Nuclear
ENSG00000234015	RP11-125M16.1	lincRNA	0.00391814	0.00229525	0.00173871	-0.424016	0.362418	-0.61873	0.216719	-0.235331	1	Cytosol
[truncated: 4,900 more rows]
