# Supplementary material for: Comprehensive Analysis of LincRNAs in Classical and Basal-Like Subtypes of Pancreatic Cancer
Source: Cancers (Basel). 2020 Jul 27;12(8):2077. doi: 10.3390/cancers12082077 (PMC7464731; doi:10.3390/cancers12082077)
Supplement: Supplementary file 1 [file cancers-12-02077-s001.zip › Supplementary Material/Table S10.xlsx]

## Sheet: Tabelle1
lincRNA	gene_id	gene	corr_coeff_classical	pVal_classical	FDR_classical
AC078941.1	ENSG00000184956	MUC6	0.45447	1.75183e-05	0.000686925
AC078941.1	ENSG00000139668	WDFY2	0.348426	0.00123823	0.017205
AC078941.1	ENSG00000167281	RBFOX3	0.302116	0.00538682	0.0472957
AC078941.1	ENSG00000036672	USP2	0.525564	4.398e-07	3.04862e-05
AC078941.1	ENSG00000112812	PRSS16	0.345166	0.00138308	0.0185628
AC078941.1	ENSG00000143028	SYPL2	0.347109	0.00129496	0.0177263
AC078941.1	ENSG00000182013	PNMAL1	0.349155	0.00120779	0.0169732
AC078941.1	ENSG00000083520	DIS3	-0.348081	0.00125284	0.017356
AC078941.1	ENSG00000131508	UBE2D2	-0.316959	0.00344183	0.0346392
AC078941.1	ENSG00000153395	LPCAT1	-0.357031	0.000919652	0.0139959
AC078941.1	ENSG00000149187	CELF1	-0.327812	0.00244668	0.0276623
AC078941.1	ENSG00000169550	MUC15	0.812727	6.22645e-21	1.09752e-18
AC078941.1	ENSG00000165891	E2F7	-0.323884	0.00277211	0.0299861
AC078941.1	ENSG00000123243	ITIH5	0.519348	6.26038e-07	4.21335e-05
AC078941.1	ENSG00000070950	RAD18	-0.39998	0.000184549	0.00431963
AC078941.1	ENSG00000007372	PAX6	0.383983	0.000343936	0.0068966
AC078941.1	ENSG00000169926	KLF13	-0.30572	0.00484108	0.043921
AC078941.1	ENSG00000173714	WFIKKN2	0.405415	0.000130424	0.00330217
CTD-2227E11.1	ENSG00000186652	PRG2	0.27081	0.0127179	0.0419073
CTD-2227E11.1	ENSG00000131018	SYNE1	-0.314286	0.0037369	0.0162468
CTD-2227E11.1	ENSG00000135956	TMEM127	-0.37481	0.000485037	0.00344609
CTD-2227E11.1	ENSG00000117597	DIEXF	-0.351605	0.0011104	0.00639229
CTD-2227E11.1	ENSG00000065308	TRAM2	-0.349803	0.0011813	0.00667181
CTD-2227E11.1	ENSG00000178732	GP5	-0.461462	9.9617e-06	0.000198676
CTD-2227E11.1	ENSG00000135631	RAB11FIP5	-0.284763	0.00885493	0.0316201
CTD-2227E11.1	ENSG00000113360	DROSHA	-0.271844	0.0125888	0.041621
CTD-2227E11.1	ENSG00000083838	ZNF446	0.36584	0.000672727	0.00439648
CTD-2227E11.1	ENSG00000104825	NFKBIB	0.268665	0.0136954	0.0443293
CTD-2227E11.1	ENSG00000116132	PRRX1	-0.307766	0.00455385	0.0188678
CTD-2227E11.1	ENSG00000188021	UBQLN2	-0.609598	4.99276e-10	2.36939e-07
CTD-2227E11.1	ENSG00000132522	GPS2	0.506146	1.29773e-06	5.04134e-05
CTD-2227E11.1	ENSG00000140479	PCSK6	-0.425291	6.47584e-05	0.000770276
CTD-2227E11.1	ENSG00000102977	ACD	0.411906	0.000113768	0.00117044
CTD-2227E11.1	ENSG00000197558	SSPO	0.341743	0.00155155	0.00824465
CTD-2227E11.1	ENSG00000184956	MUC6	0.266255	0.0145897	0.0465081
CTD-2227E11.1	ENSG00000080815	PSEN1	-0.371287	0.000552121	0.00379453
CTD-2227E11.1	ENSG00000167543	TP53I13	0.419966	8.12494e-05	0.000904247
CTD-2227E11.1	ENSG00000174233	ADCY6	0.271358	0.0127528	0.041983
CYP4F35P	ENSG00000196914	ARHGEF12	-0.388235	0.000292322	0.00203394
CYP4F35P	ENSG00000104848	KCNA7	0.326685	0.00242185	0.010309
CYP4F35P	ENSG00000138443	ABI2	-0.394594	0.000228343	0.00168978
CYP4F35P	ENSG00000033327	GAB2	-0.450683	2.0889e-05	0.000293333
CYP4F35P	ENSG00000114166	KAT2B	-0.387506	0.000300629	0.00208235
CYP4F35P	ENSG00000117751	PPP1R8	-0.436286	4.00836e-05	0.000466877
CYP4F35P	ENSG00000151789	ZNF385D	-0.259714	0.0172771	0.0484787
CYP4F35P	ENSG00000187630	DHRS4L2	0.329938	0.0022853	0.00985699
CYP4F35P	ENSG00000188803	SHISA6	-0.354723	0.000996801	0.00515906
CYP4F35P	ENSG00000108468	CBX1	-0.343404	0.00146761	0.0069434
CYP4F35P	ENSG00000113163	COL4A3BP	-0.5317	3.0837e-07	1.63066e-05
CYP4F35P	ENSG00000013297	CLDN11	-0.309082	0.00437713	0.0164324
CYP4F35P	ENSG00000152661	GJA1	-0.322021	0.00293965	0.012029
CYP4F35P	ENSG00000064393	HIPK2	-0.459998	1.35024e-05	0.000213227
CYP4F35P	ENSG00000122958	VPS26A	-0.275711	0.0113484	0.0348378
CYP4F35P	ENSG00000166126	AMN	0.460686	1.30677e-05	0.000207982
CYP4F35P	ENSG00000119318	RAD23B	-0.314407	0.00372301	0.0144335
CYP4F35P	ENSG00000133561	GIMAP6	-0.465647	1.03032e-05	0.000174946
CYP4F35P	ENSG00000196652	ZKSCAN5	-0.285127	0.00876552	0.0284468
CYP4F35P	ENSG00000196754	S100A2	0.319409	0.00318989	0.012815
CYP4F35P	ENSG00000168237	GLYCTK	0.341561	0.00156102	0.0072995
CYP4F35P	ENSG00000204178	TMEM57	-0.26342	0.0157063	0.0450198
CYP4F35P	ENSG00000183317	EPHA10	0.334535	0.00196878	0.00879512
CYP4F35P	ENSG00000120645	IQSEC3	-0.356262	0.000944741	0.0049674
CYP4F35P	ENSG00000133104	SPG20	-0.388296	0.000291639	0.00203302
CYP4F35P	ENSG00000112320	SOBP	-0.348162	0.00124939	0.00613849
CYP4F35P	ENSG00000197558	SSPO	0.272492	0.0123731	0.0371515
CYP4F35P	ENSG00000075303	SLC25A40	-0.280045	0.0100869	0.0317228
CYP4F35P	ENSG00000187867	PALM3	0.426324	6.19459e-05	0.000639428
CYP4F35P	ENSG00000100354	TNRC6B	-0.476865	5.94368e-06	0.000118908
CYP4F35P	ENSG00000115977	AAK1	-0.41786	8.87887e-05	0.000830789
CYP4F35P	ENSG00000127528	KLF2	0.262509	0.0160806	0.0458301
CYP4F35P	ENSG00000076984	MAP2K7	0.287901	0.00811063	0.02682
CYP4F35P	ENSG00000213066	FGFR1OP	0.351787	0.00110345	0.00558147
CYP4F35P	ENSG00000160789	LMNA	0.277696	0.0107546	0.0334025
CYP4F35P	ENSG00000164080	RAD54L2	-0.376025	0.000463699	0.00289156
CYP4F35P	ENSG00000091947	TMEM101	0.327265	0.00248981	0.0105425
CYP4F35P	ENSG00000186660	ZFP91	-0.461314	1.26829e-05	0.000203764
CYP4F35P	ENSG00000088179	PTPN4	-0.303392	0.00518771	0.0187564
CYP4F35P	ENSG00000114853	ZBTB47	-0.415268	9.89607e-05	0.00090403
CYP4F35P	ENSG00000051009	FAM160A2	0.415511	9.7963e-05	0.000898463
CYP4F35P	ENSG00000196199	MPHOSPH8	-0.379083	0.000413758	0.00265436
GATA6-AS1	ENSG00000057935	MTA3	0.335365	0.00191603	0.00751631
GATA6-AS1	ENSG00000154930	ACSS1	0.376936	0.000448266	0.00233441
GATA6-AS1	ENSG00000160789	LMNA	0.380136	0.000397739	0.00211959
GATA6-AS1	ENSG00000173848	NET1	0.339435	0.00167548	0.00674861
GATA6-AS1	ENSG00000186868	MAPT	-0.389875	0.000274399	0.00159153
GATA6-AS1	ENSG00000112182	BACH2	-0.6179	0	0
GATA6-AS1	ENSG00000168961	LGALS9	0.369161	0.000596617	0.00293441
GATA6-AS1	ENSG00000110395	CBL	-0.417374	9.06186e-05	0.000665015
GATA6-AS1	ENSG00000136925	TSTD2	-0.324532	0.00271588	0.00997135
GATA6-AS1	ENSG00000127663	KDM4B	0.256191	0.0188948	0.0480894
GATA6-AS1	ENSG00000103168	TAF1C	0.309163	0.00436646	0.0146376
GATA6-AS1	ENSG00000149930	TAOK2	0.292518	0.00711607	0.0217981
GATA6-AS1	ENSG00000129657	SEC14L1	-0.436469	3.9761e-05	0.00035026
GATA6-AS1	ENSG00000254415	SIGLEC14	-0.263394	0.0154872	0.0409598
GATA6-AS1	ENSG00000206432	TMEM200C	-0.394917	0.000225459	0.00136074
GATA6-AS1	ENSG00000196209	SIRPB2	-0.340852	0.00159836	0.00649309
GATA6-AS1	ENSG00000182752	PAPPA	-0.558469	5.99467e-08	3.60024e-06
GATA6-AS1	ENSG00000060237	WNK1	-0.277149	0.0109154	0.030895
GATA6-AS1	ENSG00000164077	MON1A	0.376592	0.00045404	0.00235983
GATA6-AS1	ENSG00000142583	SLC2A5	-0.344902	0.00139543	0.00581942
GATA6-AS1	ENSG00000124216	SNAI1	-0.392407	0.000248722	0.0014726
GATA6-AS1	ENSG00000159173	TNNI1	0.435051	4.23355e-05	0.000368207
GATA6-AS1	ENSG00000183751	TBL3	0.502136	1.61054e-06	3.24704e-05
GATA6-AS1	ENSG00000138336	TET1	-0.383679	0.000347926	0.00191706
GATA6-AS1	ENSG00000025800	KPNA6	-0.300901	0.00558274	0.017898
GATA6-AS1	ENSG00000198846	TOX	-0.294077	0.00680545	0.0210452
GATA6-AS1	ENSG00000134802	SLC43A3	-0.348183	0.00124853	0.00532559
GATA6-AS1	ENSG00000085552	IGSF9	0.502885	1.54713e-06	3.17102e-05
GATA6-AS1	ENSG00000174886	NDUFA11	0.35365	0.00103464	0.00457129
GATA6-AS1	ENSG00000073921	PICALM	-0.361183	0.000794488	0.00367701
GATA6-AS1	ENSG00000105701	FKBP8	0.439607	3.45719e-05	0.000313501
GATA6-AS1	ENSG00000157227	MMP14	-0.300273	0.00568643	0.0181581
GATA6-AS1	ENSG00000166016	ABTB2	0.254267	0.019832	0.0499049
GATA6-AS1	ENSG00000142082	SIRT3	0.382525	0.000363482	0.00198212
GATA6-AS1	ENSG00000205352	PRR13	0.351908	0.00109883	0.00480445
GATA6-AS1	ENSG00000078053	AMPH	-0.404333	0.000154981	0.00101035
GATA6-AS1	ENSG00000116016	EPAS1	-0.394836	0.000226176	0.0013631
GATA6-AS1	ENSG00000126882	FAM78A	-0.443799	2.8625e-05	0.000270302
GATA6-AS1	ENSG00000169926	KLF13	-0.507421	1.21093e-06	2.65858e-05
GATA6-AS1	ENSG00000142235	LMTK3	0.325605	0.00262501	0.00969736
GATA6-AS1	ENSG00000142207	URB1	-0.311005	0.00412987	0.0139966
GATA6-AS1	ENSG00000163945	UVSSA	0.30811	0.00450702	0.0150083
GATA6-AS1	ENSG00000166888	STAT6	0.28132	0.0097398	0.0281487
GATA6-AS1	ENSG00000173621	LRFN4	0.470568	8.11185e-06	0.000103469
GATA6-AS1	ENSG00000054965	FAM168A	-0.494077	2.4676e-06	4.43401e-05
GATA6-AS1	ENSG00000133687	TMTC1	-0.421039	7.76406e-05	0.000590375
GATA6-AS1	ENSG00000170956	CEACAM3	-0.27482	0.0116243	0.0324547
GATA6-AS1	ENSG00000103064	SLC7A6	-0.409173	0.0001273	0.000866522
GATA6-AS1	ENSG00000105229	PIAS4	0.28454	0.00890997	0.0261547
GATA6-AS1	ENSG00000100578	KIAA0586	-0.288914	0.0078826	0.0236952
GATA6-AS1	ENSG00000213903	LTB4R	0.344943	0.00139352	0.00581671
GATA6-AS1	ENSG00000215045	GRID2IP	0.54636	1.28282e-07	5.90609e-06
GATA6-AS1	ENSG00000133243	BTBD2	0.313496	0.00382831	0.0131626
GATA6-AS1	ENSG00000182568	SATB1	-0.319733	0.00315785	0.0112633
GATA6-AS1	ENSG00000203485	INF2	0.585805	8.69079e-09	1.03774e-06
GATA6-AS1	ENSG00000124074	ENKD1	0.476096	6.17574e-06	8.46044e-05
GATA6-AS1	ENSG00000139266	MARCH9	0.367156	0.000641557	0.00310836
GATA6-AS1	ENSG00000261221	ZNF865	0.326658	0.00253853	0.00942867
GATA6-AS1	ENSG00000147465	STAR	-0.289238	0.00781084	0.0235215
GATA6-AS1	ENSG00000166707	ZCCHC18	-0.327893	0.00244035	0.00912998
GATA6-AS1	ENSG00000129691	ASH2L	-0.301407	0.00550035	0.0176829
GATA6-AS1	ENSG00000109846	CRYAB	-0.322061	0.00293591	0.0106025
GATA6-AS1	ENSG00000100385	IL2RB	-0.55938	5.65194e-08	3.49853e-06
GATA6-AS1	ENSG00000100401	RANGAP1	0.360778	0.000805974	0.00372087
GATA6-AS1	ENSG00000116584	ARHGEF2	0.28533	0.00871619	0.025696
GATA6-AS1	ENSG00000196743	GM2A	-0.37396	0.000500507	0.00254698
GATA6-AS1	ENSG00000128059	PPAT	-0.360818	0.000804819	0.00371739
GATA6-AS1	ENSG00000107742	SPOCK2	-0.379447	0.000408147	0.00216509
GATA6-AS1	ENSG00000151892	GFRA1	-0.428025	5.75605e-05	0.00046766
GATA6-AS1	ENSG00000131845	ZNF304	-0.425251	6.48711e-05	0.000514191
GATA6-AS1	ENSG00000010818	HIVEP2	-0.508272	1.15614e-06	2.58947e-05
GATA6-AS1	ENSG00000069667	RORA	-0.537532	2.18657e-07	8.55582e-06
GATA6-AS1	ENSG00000070371	CLTCL1	-0.291809	0.00726137	0.0221661
GATA6-AS1	ENSG00000196367	TRRAP	-0.388478	0.0002896	0.00166302
GATA6-AS1	ENSG00000163481	RNF25	0.321555	0.00298293	0.010743
GATA6-AS1	ENSG00000171467	ZNF318	-0.483892	4.1731e-06	6.4256e-05
GATA6-AS1	ENSG00000104976	SNAPC2	0.440032	3.39197e-05	0.000308191
GATA6-AS1	ENSG00000137814	HAUS2	-0.271965	0.0125481	0.0345906
GATA6-AS1	ENSG00000038427	VCAN	-0.48047	4.96192e-06	7.2597e-05
GATA6-AS1	ENSG00000090534	THPO	-0.341156	0.00158226	0.00643757
GATA6-AS1	ENSG00000178732	GP5	-0.413507	9.2461e-05	0.000676021
GATA6-AS1	ENSG00000115760	BIRC6	-0.340508	0.00161679	0.00655356
GATA6-AS1	ENSG00000149639	SOGA1	-0.574243	2.07128e-08	1.81684e-06
GATA6-AS1	ENSG00000206579	XKR4	-0.43996	2.8199e-05	0.000267507
GATA6-AS1	ENSG00000152207	CYSLTR2	-0.345469	0.00136897	0.00573101
GATA6-AS1	ENSG00000204572	KRTAP5-10	0.381724	0.000339905	0.00188229
GATA6-AS1	ENSG00000105810	CDK6	-0.280753	0.00989276	0.0285017
GATA6-AS1	ENSG00000163110	PDLIM5	-0.368553	0.000609921	0.0029832
GATA6-AS1	ENSG00000165152	TMEM246	0.41466	0.000101497	0.000729231
GATA6-AS1	ENSG00000137269	LRRC1	0.285208	0.00874576	0.0257544
GATA6-AS1	ENSG00000166845	C18orf54	-0.503392	1.50563e-06	3.10315e-05
GATA6-AS1	ENSG00000116774	OLFML3	-0.508636	1.13339e-06	2.56724e-05
GATA6-AS1	ENSG00000155511	GRIA1	-0.261776	0.0161561	0.0423537
GATA6-AS1	ENSG00000168246	UBTD2	-0.267794	0.0140129	0.0378614
GATA6-AS1	ENSG00000117697	NSL1	-0.379528	0.00040691	0.00216038
GATA6-AS1	ENSG00000160505	NLRP4	-0.322782	0.00274795	0.0100691
GATA6-AS1	ENSG00000183023	SLC8A1	-0.46342	1.14683e-05	0.000137472
GATA6-AS1	ENSG00000164190	NIPBL	-0.369444	0.0005905	0.00291362
GATA6-AS1	ENSG00000127588	GNG13	0.309461	0.00417767	0.0141194
GATA6-AS1	ENSG00000160602	NEK8	0.412534	0.000110855	0.000779822
GATA6-AS1	ENSG00000143850	PLEKHA6	0.389572	0.00027764	0.0016068
GATA6-AS1	ENSG00000155561	NUP205	-0.274598	0.0116942	0.0326105
GATA6-AS1	ENSG00000185634	SHC4	-0.452121	1.95433e-05	0.00020447
GATA6-AS1	ENSG00000148814	LRRC27	0.263339	0.0157393	0.0414371
GATA6-AS1	ENSG00000135338	LCA5	-0.353569	0.00103755	0.00458305
GATA6-AS1	ENSG00000105982	RNF32	0.350815	0.00114098	0.00495708
GATA6-AS1	ENSG00000152217	SETBP1	-0.448578	2.30176e-05	0.00023065
GATA6-AS1	ENSG00000120963	ZNF706	0.483325	4.29504e-06	6.55879e-05
GATA6-AS1	ENSG00000198042	MAK16	-0.359158	0.000853456	0.00389634
GATA6-AS1	ENSG00000166801	FAM111A	0.450096	2.14632e-05	0.000219956
GATA6-AS1	ENSG00000205730	ITPRIPL2	-0.297843	0.00610412	0.0192692
GATA6-AS1	ENSG00000151388	ADAMTS12	-0.445317	2.67176e-05	0.00025768
GATA6-AS1	ENSG00000171451	DSEL	-0.423084	7.11731e-05	0.000552779
GATA6-AS1	ENSG00000116731	PRDM2	-0.44716	2.4563e-05	0.000242072
GATA6-AS1	ENSG00000198917	C9orf114	0.3431	0.00148265	0.00609663
GATA6-AS1	ENSG00000049768	FOXP3	-0.34879	0.00122292	0.00523809
GATA6-AS1	ENSG00000251322	SHANK3	-0.316999	0.00343753	0.0120656
GATA6-AS1	ENSG00000104897	SF3A2	0.403827	0.000158179	0.00102722
GATA6-AS1	ENSG00000213023	SYT3	-0.28703	0.00831137	0.0247111
GATA6-AS1	ENSG00000253305	PCDHGB6	-0.36422	0.000712993	0.00336892
GATA6-AS1	ENSG00000254245	PCDHGA3	-0.445459	2.65457e-05	0.000256558
GATA6-AS1	ENSG00000253953	PCDHGB4	-0.365921	0.00067077	0.00322206
GATA6-AS1	ENSG00000081853	PCDHGA2	-0.488488	3.29838e-06	5.44085e-05
GMDS-AS1	ENSG00000143458	GABPB2	0.396659	0.000210524	0.0284144
GMDS-AS1	ENSG00000165275	TRMT10B	0.377119	0.000445236	0.0398088
GMDS-AS1	ENSG00000166436	TRIM66	0.364463	0.000706815	0.048486
GMDS-AS1	ENSG00000258890	CEP95	0.381675	0.000375351	0.0358092
GMDS-AS1	ENSG00000111328	CDK2AP1	-0.374182	0.000496412	0.0420466
GMDS-AS1	ENSG00000185513	L3MBTL1	0.44637	2.54656e-05	0.0128337
IQCH-AS1	ENSG00000103599	IQCH	0.462428	1.20263e-05	0.0323635
LINC00152	ENSG00000114166	KAT2B	-0.4081	0.00013301	0.00647828
LINC00152	ENSG00000116251	RPL22	0.439506	3.47289e-05	0.00334772
LINC00152	ENSG00000100246	DNAL4	0.355898	0.000956842	0.0189871
LINC00152	ENSG00000204427	ABHD16A	-0.45694	1.5602e-05	0.00206258
LINC00152	ENSG00000198799	LRIG2	-0.388296	0.000291639	0.00958732
LINC00152	ENSG00000119655	NPC2	0.348405	0.00123908	0.0217318
LINC00152	ENSG00000196220	SRGAP3	-0.32443	0.0027246	0.0340342
LINC00152	ENSG00000172531	PPP1CA	0.320097	0.00312214	0.036829
LINC00152	ENSG00000172534	HCFC1	-0.3236	0.00279704	0.0344658
LINC00152	ENSG00000167749	KLK4	0.325925	0.0024825	0.0322202
LINC00152	ENSG00000034053	APBA2	0.470244	8.24144e-06	0.00154073
LINC00152	ENSG00000058262	SEC61A1	0.337633	0.0017784	0.0263739
LINC00152	ENSG00000168159	RNF187	0.370092	0.000576734	0.0145822
LINC00152	ENSG00000188738	FSIP2	-0.317181	0.00341821	0.0384819
LINC00152	ENSG00000133138	TBC1D8B	-0.384246	0.000340512	0.0104478
LINC00152	ENSG00000189334	S100A14	0.402491	0.000166915	0.007327
LINC00152	ENSG00000185920	PTCH1	-0.464736	1.07657e-05	0.00173477
LINC00152	ENSG00000144028	SNRNP200	-0.342634	0.00150599	0.0239457
LINC00152	ENSG00000214753	HNRNPUL2	0.307786	0.00455108	0.0458777
LINC00152	ENSG00000185551	NR2F2	-0.31868	0.00326306	0.037581
LINC00152	ENSG00000172943	PHF8	-0.41952	8.27927e-05	0.00535779
LINC00152	ENSG00000179111	HES7	0.324558	0.00259496	0.0330086
LINC00152	ENSG00000196935	SRGAP1	-0.375762	0.000468248	0.012839
LINC00152	ENSG00000105583	WDR83OS	0.350592	0.00114974	0.0209237
LINC00152	ENSG00000158747	NBL1	0.367642	0.000630386	0.0152912
LINC00152	ENSG00000167978	SRRM2	-0.352556	0.00107454	0.0201824
LINC00152	ENSG00000109118	PHF12	-0.352232	0.00108662	0.0202123
LINC00152	ENSG00000198205	ZXDA	-0.435436	4.16217e-05	0.00368581
LINC00152	ENSG00000147180	ZNF711	-0.340913	0.00159513	0.0247259
LINC00152	ENSG00000132359	RAP1GAP2	-0.312139	0.00399004	0.0424412
LINC00152	ENSG00000170801	HTRA3	0.437886	3.73334e-05	0.00349288
LINC00152	ENSG00000167123	CERCAM	0.463825	1.12477e-05	0.00173477
LINC00261	ENSG00000187550	SBK2	0.327527	0.00235629	0.0338326
LINC00261	ENSG00000058085	LAMC2	-0.321312	0.00300574	0.0393981
LINC00261	ENSG00000128641	MYO1B	0.33492	0.00194418	0.0300357
LINC00261	ENSG00000160471	COX6B2	-0.364402	0.000708355	0.015468
LINC00261	ENSG00000118160	SLC8A2	0.433289	4.57523e-05	0.00248923
LINC00261	ENSG00000133065	SLC41A1	0.37315	0.000515659	0.0127933
LINC00261	ENSG00000130309	COLGALT1	-0.344214	0.00142818	0.0246345
LINC00261	ENSG00000102003	SYP	0.519611	6.16828e-07	0.000168654
LINC00261	ENSG00000146147	MLIP	0.406338	0.0001429	0.00541763
LINC00261	ENSG00000131095	GFAP	0.437825	3.74345e-05	0.0021945
LINC00261	ENSG00000139438	FAM222A	0.417009	9.20139e-05	0.00404512
LINC00261	ENSG00000151952	TMEM132D	0.428615	4.74986e-05	0.00254269
LINC00261	ENSG00000116833	NR5A2	0.392083	0.00025188	0.00806538
LINC00261	ENSG00000171540	OTP	-0.365331	0.000632997	0.0145392
LINC00261	ENSG00000076351	SLC46A1	0.420512	7.93919e-05	0.00369192
LINC00261	ENSG00000183092	BEGAIN	0.457852	1.49462e-05	0.00126313
LINC00261	ENSG00000162599	NFIA	0.315885	0.0035577	0.0440146
LINC00261	ENSG00000132846	ZBED3	0.391617	0.000256484	0.00818451
LINC00261	ENSG00000175166	PSMD2	-0.322122	0.00293031	0.0387664
LINC00261	ENSG00000179627	ZBTB42	0.379731	0.000403831	0.010856
LINC00261	ENSG00000101493	ZNF516	0.333664	0.00202551	0.0307734
LINC00261	ENSG00000092929	UNC13D	-0.318923	0.00323851	0.0415085
LINC00261	ENSG00000196268	ZNF493	0.357902	0.000891996	0.0180427
LINC00261	ENSG00000180287	PLD5	0.314387	0.00372532	0.0454504
MAPKAPK5-AS1	ENSG00000089022	MAPKAPK5	0.726476	0	0
MAPKAPK5-AS1	ENSG00000053702	NRIP2	-0.281381	0.00972353	0.0225857
MAPKAPK5-AS1	ENSG00000152766	ANKRD22	0.462104	1.2214e-05	8.30782e-05
MAPKAPK5-AS1	ENSG00000162813	BPNT1	0.31708	0.00342893	0.00930947
MAPKAPK5-AS1	ENSG00000119820	YIPF4	0.250481	0.0217939	0.0448031
MAPKAPK5-AS1	ENSG00000137831	UACA	-0.252607	0.0206728	0.0428168
MAPKAPK5-AS1	ENSG00000126070	AGO3	-0.438271	3.66988e-05	0.000204277
MAPKAPK5-AS1	ENSG00000162928	PEX13	0.287091	0.00829723	0.0197131
MAPKAPK5-AS1	ENSG00000091651	ORC6	0.469556	8.52331e-06	6.17898e-05
MAPKAPK5-AS1	ENSG00000078142	PIK3C3	-0.492113	2.73398e-06	2.42688e-05
MAPKAPK5-AS1	ENSG00000125484	GTF3C4	-0.384246	0.000340512	0.00131625
MAPKAPK5-AS1	ENSG00000196998	WDR45	0.479356	5.24762e-06	4.15944e-05
MAPKAPK5-AS1	ENSG00000122741	DCAF10	-0.245459	0.024651	0.0496669
MAPKAPK5-AS1	ENSG00000157851	DPYSL5	-0.461781	9.80391e-06	6.88879e-05
MAPKAPK5-AS1	ENSG00000177425	PAWR	0.375863	0.000466494	0.00171375
MAPKAPK5-AS1	ENSG00000167193	CRK	-0.351989	0.00109577	0.0035136
MAPKAPK5-AS1	ENSG00000084710	EFR3B	-0.584003	1.00273e-08	3.09824e-07
MAPKAPK5-AS1	ENSG00000153721	CNKSR3	-0.318012	0.00333145	0.00909015
MAPKAPK5-AS1	ENSG00000166938	DIS3L	-0.344315	0.00142332	0.00438609
MAPKAPK5-AS1	ENSG00000112419	PHACTR2	-0.380136	0.000397739	0.0015017
MAPKAPK5-AS1	ENSG00000230797	YY2	-0.443029	2.96394e-05	0.00017132
MAPKAPK5-AS1	ENSG00000186314	PRELID2	0.438939	3.56205e-05	0.000199354
MAPKAPK5-AS1	ENSG00000183474	GTF2H2C	-0.328541	0.00239023	0.00683007
MAPKAPK5-AS1	ENSG00000128923	FAM63B	-0.262104	0.0162495	0.0349257
MAPKAPK5-AS1	ENSG00000163328	GPR155	-0.547636	1.18605e-07	2.01388e-06
MAPKAPK5-AS1	ENSG00000119720	NRDE2	-0.286261	0.0084924	0.0201123
MAPKAPK5-AS1	ENSG00000168356	SCN11A	-0.397145	0.000206523	0.000866346
MAPKAPK5-AS1	ENSG00000169926	KLF13	-0.418406	8.67712e-05	0.000419859
MAPKAPK5-AS1	ENSG00000169347	GP2	-0.291971	0.00722793	0.0175075
MAPKAPK5-AS1	ENSG00000177946	CENPBD1	-0.574041	2.10123e-08	5.50845e-07
MAPKAPK5-AS1	ENSG00000095485	CWF19L1	0.587122	7.81025e-09	2.56298e-07
MAPKAPK5-AS1	ENSG00000189308	LIN54	-0.252141	0.020914	0.0432488
MAPKAPK5-AS1	ENSG00000154122	ANKH	-0.438919	3.56527e-05	0.000199474
MAPKAPK5-AS1	ENSG00000137720	C11orf1	0.436914	3.89826e-05	0.00021441
MAPKAPK5-AS1	ENSG00000256053	APOPT1	0.473605	6.98683e-06	5.23955e-05
MAPKAPK5-AS1	ENSG00000160062	ZBTB8A	-0.350127	0.00116826	0.00370496
MAPKAPK5-AS1	ENSG00000183943	PRKX	-0.283811	0.0090922	0.0213389
MAPKAPK5-AS1	ENSG00000135253	KCP	0.335405	0.00191349	0.00565102
MAPKAPK5-AS1	ENSG00000162836	ACP6	0.612453	1.73313e-10	1.0024e-08
MAPKAPK5-AS1	ENSG00000173805	HAP1	-0.25449	0.0197215	0.0410903
MAPKAPK5-AS1	ENSG00000028528	SNX1	-0.360271	0.000820546	0.00274375
MAPKAPK5-AS1	ENSG00000113657	DPYSL3	-0.41547	9.81286e-05	0.000465206
MAPKAPK5-AS1	ENSG00000116984	MTR	-0.447646	2.40225e-05	0.00014412
MAPKAPK5-AS1	ENSG00000160877	NACC1	0.387527	0.000300395	0.00118696
MAPKAPK5-AS1	ENSG00000104728	ARHGEF10	-0.315582	0.00359112	0.00966334
MAPKAPK5-AS1	ENSG00000174871	CNIH2	-0.306348	0.00475125	0.012273
MAPKAPK5-AS1	ENSG00000141622	RNF165	-0.334332	0.00198184	0.00582684
MAPKAPK5-AS1	ENSG00000069998	CECR5	0.268482	0.0137613	0.0303244
MAPKAPK5-AS1	ENSG00000168101	NUDT16L1	0.49999	1.80609e-06	1.75011e-05
MAPKAPK5-AS1	ENSG00000188959	C9orf152	0.333198	0.00205645	0.00601657
MAPKAPK5-AS1	ENSG00000171777	RASGRP4	-0.60162	1.90809e-09	8.46882e-08
MAPKAPK5-AS1	ENSG00000143167	GPA33	0.287861	0.00811987	0.0193538
MAPKAPK5-AS1	ENSG00000142149	HUNK	-0.550046	1.02167e-07	1.80258e-06
MAPKAPK5-AS1	ENSG00000004399	PLXND1	-0.538807	2.0264e-07	3.06912e-06
MAPKAPK5-AS1	ENSG00000143641	GALNT2	-0.399737	0.000186344	0.000796135
MAPKAPK5-AS1	ENSG00000049246	PER3	-0.285026	0.00879027	0.0207355
MAPKAPK5-AS1	ENSG00000146267	FAXC	-0.259471	0.0173847	0.0369888
MAPKAPK5-AS1	ENSG00000187720	THSD4	-0.576633	1.74527e-08	4.72936e-07
MAPKAPK5-AS1	ENSG00000082175	PGR	-0.55201	9.03744e-08	1.64469e-06
MAPKAPK5-AS1	ENSG00000116539	ASH1L	-0.332712	0.0020892	0.00609406
MAPKAPK5-AS1	ENSG00000142583	SLC2A5	-0.369059	0.000598816	0.00211465
MAPKAPK5-AS1	ENSG00000133083	DCLK1	-0.587871	7.34228e-09	2.44819e-07
MAPKAPK5-AS1	ENSG00000138964	PARVG	-0.387466	0.000301097	0.00118922
MAPKAPK5-AS1	ENSG00000172493	AFF1	-0.519206	6.31051e-07	7.47249e-06
MAPKAPK5-AS1	ENSG00000123560	PLP1	-0.444933	2.71892e-05	0.00016026
MAPKAPK5-AS1	ENSG00000124659	TBCC	0.322426	0.00290247	0.00807682
MAPKAPK5-AS1	ENSG00000074695	LMAN1	-0.528622	3.6879e-07	4.89288e-06
MAPKAPK5-AS1	ENSG00000127463	EMC1	-0.446816	2.49527e-05	0.000149168
MAPKAPK5-AS1	ENSG00000179111	HES7	0.268678	0.0134661	0.0297481
MAPKAPK5-AS1	ENSG00000181929	PRKAG1	0.510276	1.03616e-06	1.11885e-05
MAPKAPK5-AS1	ENSG00000182872	RBM10	0.49183	2.7746e-06	2.45001e-05
MAPKAPK5-AS1	ENSG00000063587	ZNF275	-0.384347	0.000339203	0.00131338
MAPKAPK5-AS1	ENSG00000130305	NSUN5	0.641045	0	0
MAPKAPK5-AS1	ENSG00000108773	KAT2A	0.496669	2.15349e-06	2.01297e-05
MAPKAPK5-AS1	ENSG00000196090	PTPRT	-0.581938	1.17656e-08	3.50074e-07
MAPKAPK5-AS1	ENSG00000110448	CD5	-0.382849	0.000359052	0.00137698
MAPKAPK5-AS1	ENSG00000138795	LEF1	-0.346664	0.00131469	0.00410326
MAPKAPK5-AS1	ENSG00000243444	PALM2	-0.437582	3.78416e-05	0.00020963
MAPKAPK5-AS1	ENSG00000119411	BSPRY	0.250481	0.0217939	0.0448031
MAPKAPK5-AS1	ENSG00000169756	LIMS1	-0.436185	4.02639e-05	0.00022054
MAPKAPK5-AS1	ENSG00000169213	RAB3B	-0.272289	0.0124402	0.0278138
MAPKAPK5-AS1	ENSG00000106780	MEGF9	-0.456333	1.60541e-05	0.000104
MAPKAPK5-AS1	ENSG00000089250	NOS1	-0.429847	5.31841e-05	0.000277433
MAPKAPK5-AS1	ENSG00000100027	YPEL1	-0.504505	1.41802e-06	1.44281e-05
MAPKAPK5-AS1	ENSG00000143322	ABL2	-0.540589	1.82114e-07	2.82529e-06
MAPKAPK5-AS1	ENSG00000133997	MED6	0.379609	0.000405676	0.00152576
MAPKAPK5-AS1	ENSG00000169499	PLEKHA2	-0.387182	0.00030439	0.00119993
MAPKAPK5-AS1	ENSG00000066294	CD84	-0.537977	2.12933e-07	3.19365e-06
MAPKAPK5-AS1	ENSG00000204217	BMPR2	-0.583274	1.06143e-08	3.25247e-07
MIR4435-2HG	ENSG00000109118	PHF12	-0.288387	0.00800046	0.0449113
MIR4435-2HG	ENSG00000142408	CACNG8	0.348284	0.00124423	0.0139311
MIR4435-2HG	ENSG00000156313	RPGR	-0.353731	0.00103174	0.0123515
MIR4435-2HG	ENSG00000114166	KAT2B	-0.590827	5.70834e-09	4.80227e-06
MIR4435-2HG	ENSG00000171462	DLK2	-0.305194	0.00491759	0.0329525
MIR4435-2HG	ENSG00000178607	ERN1	-0.283932	0.0090616	0.0483878
MIR4435-2HG	ENSG00000129657	SEC14L1	-0.290858	0.0074606	0.0428157
MIR4435-2HG	ENSG00000104833	TUBB4A	-0.373899	0.000501629	0.00798293
MIR4435-2HG	ENSG00000113594	LIFR	-0.480288	5.00764e-06	0.000495623
MIR4435-2HG	ENSG00000171346	KRT15	0.320057	0.00312609	0.0246518
MIR4435-2HG	ENSG00000143858	SYT2	-0.395424	0.000221019	0.0047548
MIR4435-2HG	ENSG00000198205	ZXDA	-0.506328	1.28498e-06	0.000208618
MIR4435-2HG	ENSG00000198133	TMEM229B	-0.292741	0.00707095	0.0414491
MIR4435-2HG	ENSG00000267041	ZNF850	-0.306004	0.00480033	0.0324843
MIR4435-2HG	ENSG00000162241	SLC25A45	-0.307361	0.00460949	0.0317146
MIR4435-2HG	ENSG00000153721	CNKSR3	-0.41383	0.00010506	0.00303346
MIR4435-2HG	ENSG00000174151	CYB561D1	-0.305295	0.00490279	0.0328891
MIR4435-2HG	ENSG00000177683	THAP5	-0.322608	0.00288588	0.023571
MIR4435-2HG	ENSG00000100154	TTC28	-0.325078	0.00266924	0.0222633
MIR4435-2HG	ENSG00000092871	RFFL	-0.289886	0.00766904	0.0435929
MIR4435-2HG	ENSG00000160183	TMPRSS3	0.396355	0.000213061	0.00463922
MIR4435-2HG	ENSG00000107104	KANK1	-0.486322	3.68656e-06	0.000403733
MIR4435-2HG	ENSG00000197451	HNRNPAB	0.28294	0.00931415	0.0492392
MIR4435-2HG	ENSG00000075407	ZNF37A	-0.459795	1.36328e-05	0.000876096
MIR4435-2HG	ENSG00000066923	STAG3	-0.482758	4.42034e-06	0.00045619
MIR4435-2HG	ENSG00000164729	SLC35G3	-0.296953	0.006088	0.037784
MIR4435-2HG	ENSG00000168487	BMP1	0.454146	1.77854e-05	0.000994478
MIR4435-2HG	ENSG00000083312	TNPO1	-0.338868	0.00170726	0.0168703
MIR4435-2HG	ENSG00000128731	HERC2	-0.313678	0.00380704	0.0279939
MIR4435-2HG	ENSG00000177189	RPS6KA3	-0.33739	0.00179271	0.0172719
MIR4435-2HG	ENSG00000163412	EIF4E3	-0.340124	0.00163761	0.016401
MIR4435-2HG	ENSG00000122012	SV2C	-0.403118	0.000162757	0.00388685
MIR4435-2HG	ENSG00000214753	HNRNPUL2	0.376855	0.000449618	0.00746326
MIR4435-2HG	ENSG00000118432	CNR1	-0.402612	0.000166103	0.00395145
MIR4435-2HG	ENSG00000109705	NKX3-2	0.430171	5.24394e-05	0.00197842
MIR4435-2HG	ENSG00000196943	NOP9	-0.427235	5.95593e-05	0.00212804
MIR4435-2HG	ENSG00000061273	HDAC7	0.303574	0.0051598	0.0340213
MIR4435-2HG	ENSG00000164080	RAD54L2	-0.333786	0.0020175	0.0186513
MIR4435-2HG	ENSG00000010319	SEMA3G	-0.291344	0.00735827	0.042492
MIR4435-2HG	ENSG00000105926	MPP6	-0.286362	0.00846839	0.0464669
MIR4435-2HG	ENSG00000113140	SPARC	0.347778	0.00126587	0.0141137
MIR4435-2HG	ENSG00000164086	DUSP7	0.330303	0.00225862	0.0200527
MIR4435-2HG	ENSG00000204673	AKT1S1	0.288144	0.00805538	0.0451343
MIR4435-2HG	ENSG00000112159	MDN1	-0.368614	0.000608578	0.00903978
MIR4435-2HG	ENSG00000128849	CGNL1	-0.292943	0.00703014	0.0413322
MIR4435-2HG	ENSG00000162543	UBXN10	0.294847	0.00665663	0.0400366
MIR4435-2HG	ENSG00000065060	UHRF1BP1	-0.415693	9.72208e-05	0.00288822
MIR4435-2HG	ENSG00000172061	LRRC15	0.395829	0.000217526	0.00471978
MIR4435-2HG	ENSG00000181856	SLC2A4	-0.327022	0.00250919	0.0214703
MIR4435-2HG	ENSG00000165915	SLC39A13	0.324775	0.00269507	0.022398
MIR4435-2HG	ENSG00000075461	CACNG4	0.306166	0.00477717	0.0323631
MIR4435-2HG	ENSG00000197121	PGAP1	-0.33575	0.00189203	0.0179486
MIR4435-2HG	ENSG00000157227	MMP14	0.463238	1.1569e-05	0.000795979
MIR4435-2HG	ENSG00000138031	ADCY3	-0.298228	0.00603623	0.037603
MIR4435-2HG	ENSG00000198673	FAM19A2	-0.406743	0.000140568	0.0036093
MIR4435-2HG	ENSG00000163743	RCHY1	-0.307077	0.00464879	0.0318388
MIR4435-2HG	ENSG00000133561	GIMAP6	-0.304485	0.00502228	0.0333402
MIR4435-2HG	ENSG00000105808	RASA4	-0.321758	0.00296404	0.0239035
MIR4435-2HG	ENSG00000213859	KCTD11	0.367298	0.00063828	0.00927211
MIR4435-2HG	ENSG00000179111	HES7	0.383628	0.000315556	0.00592323
MIR4435-2HG	ENSG00000105699	LSR	0.335871	0.0018845	0.0178864
MIR4435-2HG	ENSG00000196935	SRGAP1	-0.351929	0.00109807	0.0128627
MIR4435-2HG	ENSG00000105583	WDR83OS	0.418487	8.6476e-05	0.00269444
MIR4435-2HG	ENSG00000070748	CHAT	-0.327176	0.00238347	0.0207348
MIR4435-2HG	ENSG00000142227	EMP3	0.470608	8.09579e-06	0.000643076
MIR4435-2HG	ENSG00000119782	FKBP1B	0.317789	0.00335453	0.0258475
MIR4435-2HG	ENSG00000144136	SLC20A1	0.557153	6.52386e-08	2.87485e-05
MIR4435-2HG	ENSG00000105479	CCDC114	0.36993	0.000580148	0.00873667
MIR4435-2HG	ENSG00000136267	DGKB	-0.387162	0.000304627	0.00582144
MIR4435-2HG	ENSG00000123144	C19orf43	0.32354	0.00280241	0.0230315
MIR4435-2HG	ENSG00000151892	GFRA1	-0.39676	0.000209684	0.00459271
MIR4435-2HG	ENSG00000125726	CD70	0.500152	1.79058e-06	0.000258907
MIR4435-2HG	ENSG00000197375	SLC22A5	-0.375904	0.000465794	0.00759551
MIR4435-2HG	ENSG00000144749	LRIG1	-0.290412	0.0075555	0.0431692
MIR4435-2HG	ENSG00000130165	ELOF1	0.447039	2.46999e-05	0.00122889
MIR4435-2HG	ENSG00000137075	RNF38	-0.437056	3.87379e-05	0.00162946
MIR4435-2HG	ENSG00000103546	SLC6A2	-0.439662	2.85957e-05	0.00134327
MIR4435-2HG	ENSG00000177669	MBOAT4	-0.282191	0.00950894	0.0498555
MIR4435-2HG	ENSG00000242110	AMACR	-0.301893	0.00542227	0.0350857
MIR4435-2HG	ENSG00000145246	ATP10D	-0.30408	0.005083	0.0335986
MIR4435-2HG	ENSG00000161203	AP2M1	0.476541	6.04037e-06	0.000550715
MIR4435-2HG	ENSG00000185278	ZBTB37	-0.381634	0.000375925	0.00661247
MIR4435-2HG	ENSG00000142599	RERE	-0.313334	0.00384731	0.0281892
MIR4435-2HG	ENSG00000148219	ASTN2	-0.315055	0.00364972	0.0272375
MIR4435-2HG	ENSG00000189334	S100A14	0.545145	1.38185e-07	4.75966e-05
MIR4435-2HG	ENSG00000146909	NOM1	-0.336904	0.00182163	0.0175051
MIR4435-2HG	ENSG00000182568	SATB1	-0.37801	0.000430694	0.00724662
MIR4435-2HG	ENSG00000170955	PRKCDBP	0.38131	0.000380546	0.00666333
MIR4435-2HG	ENSG00000167397	VKORC1	0.497054	2.11022e-06	0.00028508
MIR4435-2HG	ENSG00000125378	BMP4	0.41217	0.000112538	0.00317025
MIR4435-2HG	ENSG00000167100	SAMD14	0.315804	0.00356658	0.02691
MIR4435-2HG	ENSG00000172531	PPP1CA	0.382464	0.000364318	0.00645861
MIR4435-2HG	ENSG00000138641	HERC3	-0.288529	0.00796858	0.0447459
MIR4435-2HG	ENSG00000185920	PTCH1	-0.410044	0.000122836	0.00333693
MIR4435-2HG	ENSG00000113389	NPR3	0.48452	4.04191e-06	0.000422642
MIR4435-2HG	ENSG00000104140	RHOV	0.291384	0.00734979	0.042492
MIR4435-2HG	ENSG00000204220	PFDN6	0.400769	0.000178825	0.0041423
MIR4435-2HG	ENSG00000141084	RANBP10	-0.341055	0.00158761	0.0161182
MIR4435-2HG	ENSG00000175931	UBE2O	-0.376106	0.000462308	0.00757203
MIR4435-2HG	ENSG00000197536	C5orf56	-0.324532	0.00271588	0.0224902
MIR4435-2HG	ENSG00000178033	FAM26E	0.3073	0.00461788	0.0317488
MIR4435-2HG	ENSG00000198929	NOS1AP	-0.295231	0.00658331	0.0397144
MIR4435-2HG	ENSG00000185219	ZNF445	-0.421019	7.77073e-05	0.00254524
MIR4435-2HG	ENSG00000100342	APOL1	0.423772	6.91113e-05	0.00232989
MIR4435-2HG	ENSG00000050030	KIAA2022	-0.314893	0.00366792	0.0273623
MIR4435-2HG	ENSG00000126453	BCL2L12	0.397125	0.000206688	0.00457581
MIR4435-2HG	ENSG00000141756	FKBP10	0.560352	5.30643e-08	2.46176e-05
MIR4435-2HG	ENSG00000117899	MESDC2	0.360393	0.000817027	0.0108554
MIR4435-2HG	ENSG00000171388	APLN	0.405103	0.000150236	0.00374236
MIR4435-2HG	ENSG00000138380	CARF	-0.393885	0.000234772	0.00490978
MIR4435-2HG	ENSG00000189159	HN1	0.371773	0.000542388	0.00836543
MIR4435-2HG	ENSG00000155657	TTN	-0.461638	1.24885e-05	0.000831431
MIR4435-2HG	ENSG00000120913	PDLIM2	0.444609	2.75924e-05	0.00131522
MIR4435-2HG	ENSG00000138823	MTTP	-0.296704	0.00613274	0.0379457
MIR4435-2HG	ENSG00000150275	PCDH15	-0.335951	0.00178266	0.017211
MIR4435-2HG	ENSG00000011258	MBTD1	-0.393723	0.000236264	0.00492985
MIR4435-2HG	ENSG00000161249	DMKN	0.420209	8.04189e-05	0.00258396
MIR4435-2HG	ENSG00000117411	B4GALT2	0.32032	0.0031005	0.0245127
MIR4435-2HG	ENSG00000092847	AGO1	-0.290473	0.0075425	0.0431253
MIR4435-2HG	ENSG00000187866	FAM122A	-0.347292	0.00128697	0.0142801
MIR4435-2HG	ENSG00000132466	ANKRD17	-0.387851	0.000296679	0.00572569
MIR4435-2HG	ENSG00000122484	RPAP2	-0.31056	0.00418599	0.0298391
MIR4435-2HG	ENSG00000143387	CTSK	0.308818	0.00441198	0.0307443
RP11-1055B8.4	ENSG00000131370	SH3BP5	-0.3951	0.000223851	0.00222028
RP11-1055B8.4	ENSG00000136731	UGGT1	-0.459026	1.41392e-05	0.000314151
RP11-1055B8.4	ENSG00000133315	MACROD1	0.455239	1.68989e-05	0.00035582
RP11-1055B8.4	ENSG00000169926	KLF13	-0.423408	7.01958e-05	0.000951086
RP11-1055B8.4	ENSG00000105229	PIAS4	0.275205	0.0115045	0.0423478
RP11-1055B8.4	ENSG00000174326	SLC16A11	0.485208	3.9025e-06	0.000129208
RP11-1055B8.4	ENSG00000171462	DLK2	0.331113	0.00220034	0.0121636
RP11-1055B8.4	ENSG00000076984	MAP2K7	0.404313	0.000155108	0.00169166
RP11-1055B8.4	ENSG00000105705	SUGP1	0.429726	5.34659e-05	0.000798666
RP11-1055B8.4	ENSG00000155287	SLC25A28	0.33413	0.00199498	0.0113296
RP11-1055B8.4	ENSG00000143384	MCL1	-0.31953	0.00317784	0.0159305
RP11-1055B8.4	ENSG00000113163	COL4A3BP	-0.44064	3.30079e-05	0.000580162
RP11-1055B8.4	ENSG00000259207	ITGB3	-0.324633	0.00270719	0.014202
RP11-1055B8.4	ENSG00000146676	PURB	-0.289622	0.00772637	0.0312909
RP11-1055B8.4	ENSG00000168135	KCNJ4	0.272858	0.0120337	0.0437219
RP11-1055B8.4	ENSG00000122386	ZNF205	0.391455	0.000258104	0.00245983
RP11-1055B8.4	ENSG00000107829	FBXW4	0.34794	0.00125891	0.00800957
RP11-1055B8.4	ENSG00000197119	SLC25A29	0.548446	1.12821e-07	1.4602e-05
RP11-1055B8.4	ENSG00000143434	SEMA6C	0.330768	0.00222494	0.012263
RP11-1055B8.4	ENSG00000090061	CCNK	-0.411299	0.000116654	0.00136303
RP11-1055B8.4	ENSG00000100445	SDR39U1	0.3821	0.000369372	0.00318265
RP11-1055B8.4	ENSG00000115194	SLC30A3	-0.276041	0.0110335	0.0411046
RP11-1055B8.4	ENSG00000162836	ACP6	0.389045	0.00028334	0.00263124
RP11-1055B8.4	ENSG00000167601	AXL	-0.340306	0.00162772	0.00972429
RP11-1055B8.4	ENSG00000198837	DENND4B	0.411603	0.000115203	0.00135232
RP11-1055B8.4	ENSG00000181392	SYNE4	0.385461	0.000325111	0.00290123
RP11-1055B8.4	ENSG00000114650	SCAP	0.320057	0.00312609	0.0157436
RP11-1055B8.4	ENSG00000109101	FOXN1	0.328912	0.00225184	0.0123671
RP11-1055B8.4	ENSG00000181609	OR52D1	0.424972	5.59375e-05	0.00082406
RP11-1055B8.4	ENSG00000179111	HES7	0.330522	0.00213568	0.0119022
RP11-1055B8.4	ENSG00000204131	NHSL2	-0.406277	0.000143253	0.0015943
RP11-1055B8.4	ENSG00000143303	RRNAD1	0.380804	0.000387871	0.00329148
RP11-1055B8.4	ENSG00000163512	AZI2	-0.450926	2.06556e-05	0.00041329
RP11-1055B8.4	ENSG00000105963	ADAP1	0.327468	0.00247376	0.0132747
RP11-1055B8.4	ENSG00000149639	SOGA1	-0.390807	0.000264678	0.00250187
RP11-1055B8.4	ENSG00000196187	TMEM63A	0.322993	0.00285113	0.0147617
RP11-1055B8.4	ENSG00000196504	PRPF40A	-0.459816	1.36197e-05	0.000305914
RP11-1055B8.4	ENSG00000213672	NCKIPSD	0.270204	0.0131496	0.0464629
RP11-161M6.2	ENSG00000183495	EP400	-0.337815	0.00176774	0.0157674
RP11-161M6.2	ENSG00000146676	PURB	-0.286646	0.00840146	0.0448239
RP11-161M6.2	ENSG00000108468	CBX1	-0.348102	0.00125198	0.0126299
RP11-161M6.2	ENSG00000152292	SH2D6	0.346583	0.00131831	0.0130308
RP11-161M6.2	ENSG00000160678	S100A1	0.487354	3.49645e-06	0.000367683
RP11-161M6.2	ENSG00000150867	PIP4K2A	-0.363005	0.000744626	0.00906084
RP11-161M6.2	ENSG00000164080	RAD54L2	-0.477817	5.66801e-06	0.00046832
RP11-161M6.2	ENSG00000104695	PPP2CB	-0.285897	0.00857936	0.0454846
RP11-161M6.2	ENSG00000068654	POLR1A	-0.289703	0.00770868	0.0421235
RP11-161M6.2	ENSG00000175518	UBQLNL	0.300537	0.00564274	0.034275
RP11-161M6.2	ENSG00000135956	TMEM127	-0.284499	0.00892001	0.0467946
RP11-161M6.2	ENSG00000152556	PFKM	-0.282312	0.00947711	0.0486688
RP11-161M6.2	ENSG00000176444	CLK2	0.319611	0.00316983	0.0233641
RP11-161M6.2	ENSG00000073921	PICALM	-0.437582	3.78416e-05	0.00139517
RP11-161M6.2	ENSG00000122386	ZNF205	0.317627	0.00337141	0.0243172
RP11-161M6.2	ENSG00000150938	CRIM1	-0.405649	0.000146947	0.00321857
RP11-161M6.2	ENSG00000198933	TBKBP1	0.362559	0.000756542	0.00913974
RP11-161M6.2	ENSG00000138443	ABI2	-0.361061	0.000797918	0.00941828
RP11-161M6.2	ENSG00000105229	PIAS4	0.309021	0.00438515	0.0288827
RP11-161M6.2	ENSG00000066735	KIF26A	0.435719	4.1103e-05	0.00146295
RP11-161M6.2	ENSG00000139914	FITM1	0.322993	0.00285113	0.0217334
RP11-161M6.2	ENSG00000117751	PPP1R8	-0.446694	2.50916e-05	0.00114033
RP11-161M6.2	ENSG00000140955	ADAD2	0.390735	0.000238118	0.00429123
RP11-161M6.2	ENSG00000197558	SSPO	0.515197	7.89673e-07	0.000162243
RP11-161M6.2	ENSG00000138685	FGF2	-0.308434	0.00446335	0.0292566
RP11-161M6.2	ENSG00000073150	PANX2	0.363714	0.00072602	0.00895216
RP11-161M6.2	ENSG00000006451	RALA	-0.484196	4.10912e-06	0.000399821
RP11-161M6.2	ENSG00000110880	CORO1C	-0.475671	6.30762e-06	0.00049766
RP11-161M6.2	ENSG00000163395	IGFN1	0.392326	0.000249508	0.00444028
RP11-161M6.2	ENSG00000171462	DLK2	0.301347	0.00551018	0.0337132
RP11-161M6.2	ENSG00000113163	COL4A3BP	-0.464635	1.08183e-05	0.000690429
RP11-161M6.2	ENSG00000157483	MYO1E	-0.350957	0.00113543	0.0117465
RP11-161M6.2	ENSG00000166747	AP1G1	-0.383436	0.000351149	0.00555951
RP11-161M6.2	ENSG00000213626	LBH	-0.315339	0.00361806	0.0254612
RP11-161M6.2	ENSG00000163743	RCHY1	-0.289926	0.00766025	0.0419696
RP11-161M6.2	ENSG00000133812	SBF2	-0.413101	0.000108284	0.00266861
RP11-161M6.2	ENSG00000154358	OBSCN	0.363349	0.000735535	0.00898738
RP11-161M6.2	ENSG00000107957	SH3PXD2A	-0.304364	0.00504043	0.0316876
RP11-161M6.2	ENSG00000163904	SENP2	-0.520482	5.87272e-07	0.00014857
RP11-161M6.2	ENSG00000155545	MIER3	-0.39591	0.000216834	0.00407841
RP11-161M6.2	ENSG00000099308	MAST3	0.290392	0.00755984	0.041605
RP11-161M6.2	ENSG00000048828	FAM120A	-0.333624	0.00202818	0.0173224
RP11-161M6.2	ENSG00000074582	BCS1L	0.342432	0.00151623	0.0143322
RP11-161M6.2	ENSG00000185024	BRF1	0.412737	0.000109931	0.00268513
RP11-161M6.2	ENSG00000139514	SLC7A1	-0.365455	0.000682097	0.00856462
RP11-161M6.2	ENSG00000130517	PGPEP1	0.317505	0.00338412	0.0243709
RP11-834C11.4	ENSG00000054965	FAM168A	-0.373777	0.00050388	0.00599345
RP11-834C11.4	ENSG00000151917	BEND6	-0.375863	0.000466494	0.00569141
RP11-834C11.4	ENSG00000108468	CBX1	-0.304323	0.00504649	0.02701
RP11-834C11.4	ENSG00000162676	GFI1	-0.419075	8.43633e-05	0.00197483
RP11-834C11.4	ENSG00000122386	ZNF205	0.299625	0.00579526	0.0296049
RP11-834C11.4	ENSG00000142408	CACNG8	0.338423	0.00173262	0.013317
RP11-834C11.4	ENSG00000174791	RIN1	0.511046	9.93313e-07	0.000128561
RP11-834C11.4	ENSG00000088808	PPP1R13B	0.353164	0.0010522	0.0097225
RP11-834C11.4	ENSG00000081760	AACS	0.439324	3.50132e-05	0.00113425
RP11-834C11.4	ENSG00000004399	PLXND1	-0.433431	4.54681e-05	0.00133575
RP11-834C11.4	ENSG00000112773	FAM46A	-0.277675	0.0107605	0.0453449
RP11-834C11.4	ENSG00000148358	GPR107	-0.340407	0.00162225	0.0127439
RP11-834C11.4	ENSG00000100580	TMED8	-0.30165	0.00546119	0.0283841
RP11-834C11.4	ENSG00000166801	FAM111A	0.406439	0.000142314	0.00273798
RP11-834C11.4	ENSG00000006116	CACNG3	-0.283428	0.00898712	0.0399456
RP11-834C11.4	ENSG00000105229	PIAS4	0.278607	0.0104911	0.0444934
RP1-193H18.2	ENSG00000161217	PCYT1A	-0.340913	0.00159513	0.0299116
RP1-193H18.2	ENSG00000154146	NRGN	0.34387	0.00144482	0.0281674
RP1-193H18.2	ENSG00000139531	SUOX	0.41543	9.82945e-05	0.00552959
RP1-193H18.2	ENSG00000153064	BANK1	-0.412251	0.000112162	0.00573309
RP13-870H17.3	ENSG00000151893	CACUL1	-0.376288	0.000459191	0.0249962
RP13-870H17.3	ENSG00000187942	LDLRAD2	0.362134	0.00076808	0.0323945
RP1-60O19.1	ENSG00000150893	FREM2	0.448578	2.30176e-05	0.000924099
RP1-60O19.1	ENSG00000175426	PCSK1	0.365597	0.000678631	0.0105725
RP1-60O19.1	ENSG00000102057	KCND1	0.319672	0.00316383	0.0306417
RP1-60O19.1	ENSG00000196693	ZNF33B	0.395606	0.000219441	0.00470615
RP1-60O19.1	ENSG00000146147	MLIP	0.333988	0.00200423	0.0225772
RP1-60O19.1	ENSG00000168269	FOXI1	0.376448	0.000416701	0.00750954
RP1-60O19.1	ENSG00000257103	LSM14A	-0.299484	0.00581931	0.0457924
RP1-60O19.1	ENSG00000141905	NFIC	0.306065	0.00479163	0.0405689
RP1-60O19.1	ENSG00000184454	NCMAP	0.417394	9.05416e-05	0.00253134
RP1-60O19.1	ENSG00000144231	POLR2D	-0.438716	3.59766e-05	0.00126588
RP1-60O19.1	ENSG00000088854	C20orf194	0.318579	0.00327334	0.0315372
RP1-60O19.1	ENSG00000130294	KIF1A	0.4797	5.1577e-06	0.000276692
RP1-60O19.1	ENSG00000162545	CAMK2N1	-0.439182	3.52358e-05	0.00125412
RP1-60O19.1	ENSG00000144406	UNC80	0.556809	6.66925e-08	7.96351e-06
RP1-60O19.1	ENSG00000183114	FAM43B	0.409456	0.00012583	0.00319461
RP1-60O19.1	ENSG00000085117	CD82	-0.379285	0.000410632	0.00744366
RP1-60O19.1	ENSG00000138134	STAMBPL1	-0.521029	5.69404e-07	4.42795e-05
RP1-60O19.1	ENSG00000068724	TTC7A	-0.306571	0.00471973	0.0401253
RP1-60O19.1	ENSG00000165821	SALL2	0.297216	0.00621636	0.0477478
RP1-60O19.1	ENSG00000151789	ZNF385D	0.323216	0.00283119	0.0283395
RP1-60O19.1	ENSG00000198363	ASPH	-0.334494	0.00197139	0.0222614
RP1-60O19.1	ENSG00000116095	PLEKHA3	-0.316007	0.00354441	0.0330145
RP1-60O19.1	ENSG00000164764	SBSPON	0.333644	0.00202684	0.0227626
RP1-60O19.1	ENSG00000166348	USP54	-0.312929	0.00389517	0.0351496
RP1-60O19.1	ENSG00000120057	SFRP5	0.699281	0	0
RP1-60O19.1	ENSG00000174437	ATP2A2	-0.331983	0.0021392	0.0235949
RP1-60O19.1	ENSG00000149187	CELF1	-0.300071	0.00572024	0.0453794
RP1-60O19.1	ENSG00000174032	SLC25A30	0.316655	0.00347428	0.0326737
RP1-60O19.1	ENSG00000106266	SNX8	-0.370659	0.000564931	0.00939419
RP1-60O19.1	ENSG00000240654	C1QTNF9	0.320397	0.00296603	0.0292152
RP1-60O19.1	ENSG00000173083	HPSE	-0.391495	0.000257698	0.00525852
RP1-60O19.1	ENSG00000070814	TCOF1	-0.408829	0.000129106	0.0032466
RP1-60O19.1	ENSG00000021762	OSBPL5	-0.367723	0.000628542	0.0101069
RP1-60O19.1	ENSG00000074416	MGLL	-0.303918	0.00510746	0.0422381
RP1-60O19.1	ENSG00000113657	DPYSL3	-0.310681	0.00417062	0.03688
RP1-60O19.1	ENSG00000147724	FAM135B	0.505726	9.24946e-07	6.6539e-05
RP1-60O19.1	ENSG00000139914	FITM1	0.387243	0.000303682	0.00599205
RP1-60O19.1	ENSG00000130517	PGPEP1	0.331821	0.00215045	0.0236343
RP1-60O19.1	ENSG00000187867	PALM3	0.476136	6.16332e-06	0.000316863
RP1-60O19.1	ENSG00000173175	ADCY5	0.556667	6.72998e-08	7.98452e-06
RP1-60O19.1	ENSG00000131095	GFAP	0.382019	0.000370504	0.00691259
RP1-60O19.1	ENSG00000149503	INCENP	-0.398623	0.00019478	0.00432082
RP1-60O19.1	ENSG00000077279	DCX	0.353751	0.00103102	0.0142616
RP1-60O19.1	ENSG00000177103	DSCAML1	0.68296	0	0
RP1-60O19.1	ENSG00000124493	GRM4	0.316108	0.00353337	0.0329504
RP1-60O19.1	ENSG00000120149	MSX2	-0.329493	0.0023183	0.0247874
RP1-60O19.1	ENSG00000157933	SKI	-0.31704	0.00343323	0.032519
RP1-60O19.1	ENSG00000185053	SGCZ	0.360488	0.000755971	0.0114024
RP1-60O19.1	ENSG00000138442	WDR12	-0.313213	0.00386161	0.0349319
RP1-60O19.1	ENSG00000147036	LANCL3	-0.395484	0.000220492	0.00472322
RP1-60O19.1	ENSG00000133958	UNC79	0.482879	4.3932e-06	0.000242964
RP1-60O19.1	ENSG00000170374	SP7	-0.322633	0.00276112	0.0278946
RP1-60O19.1	ENSG00000166619	BLCAP	-0.331315	0.00218598	0.0238425
RP1-60O19.1	ENSG00000137166	FOXP4	-0.328258	0.00241204	0.0254516
RP1-60O19.1	ENSG00000140332	TLE3	-0.482069	4.57712e-06	0.000251375
RP1-60O19.1	ENSG00000077264	PAK3	0.512463	9.1875e-07	6.6497e-05
RP1-60O19.1	ENSG00000228716	DHFR	-0.41385	0.000104972	0.00281976
RP1-60O19.1	ENSG00000167740	CYB5D2	0.407026	0.000138956	0.00342451
RP1-60O19.1	ENSG00000164109	MAD2L1	-0.37155	0.00054683	0.00914248
RP1-60O19.1	ENSG00000171303	KCNK3	0.422355	7.34185e-05	0.00217413
RP1-60O19.1	ENSG00000121957	GPSM2	-0.46994	8.36469e-06	0.000403161
RP1-60O19.1	ENSG00000261609	GAN	-0.338524	0.00172683	0.0201768
RP1-60O19.1	ENSG00000148358	GPR107	-0.350106	0.00116907	0.0155216
RP1-60O19.1	ENSG00000141837	CACNA1A	0.30653	0.00472545	0.0401555
RP1-60O19.1	ENSG00000135318	NT5E	-0.330708	0.00222931	0.0241569
RP1-60O19.1	ENSG00000187048	CYP4A11	0.578436	8.28737e-09	1.39439e-06
RP1-60O19.1	ENSG00000110693	SOX6	0.541176	1.75792e-07	1.72146e-05
RP1-60O19.1	ENSG00000128591	FLNC	-0.358753	0.000865719	0.0126244
RP1-60O19.1	ENSG00000155265	GOLGA7B	0.299079	0.00588851	0.046129
RP1-60O19.1	ENSG00000177511	ST8SIA3	0.634416	9.21058e-11	2.3352e-08
RP1-60O19.1	ENSG00000160678	S100A1	0.36019	0.0008229	0.0121842
RP1-60O19.1	ENSG00000101751	POLI	0.378212	0.000427451	0.00767338
RP1-60O19.1	ENSG00000055955	ITIH4	0.446127	2.57496e-05	0.000999413
RP1-60O19.1	ENSG00000057252	SOAT1	0.498775	1.92653e-06	0.000122373
RP1-60O19.1	ENSG00000184371	CSF1	0.351767	0.00110422	0.0149715
RP1-60O19.1	ENSG00000184956	MUC6	0.451817	1.98206e-05	0.000820672
RP5-1159O4.1	ENSG00000165194	PCDH19	-0.303068	0.00523764	0.0451296
RP5-1159O4.1	ENSG00000017427	IGF1	-0.335628	0.00189958	0.0263724
RP5-1159O4.1	ENSG00000212719	C17orf51	-0.483203	4.3216e-06	0.00319937
RP5-1159O4.1	ENSG00000145675	PIK3R1	-0.407917	0.000134003	0.00871368
RP5-1159O4.1	ENSG00000197321	SVIL	-0.304424	0.00503135	0.0440701
RP5-1159O4.1	ENSG00000185619	PCGF3	0.303797	0.00512588	0.0445398
RP5-1159O4.1	ENSG00000082212	ME2	-0.356039	0.000952119	0.0187599
RP5-1159O4.1	ENSG00000124491	F13A1	-0.356728	0.000929482	0.0185977
RP5-1159O4.1	ENSG00000188803	SHISA6	-0.357659	0.000899637	0.0183944
RP5-1159O4.1	ENSG00000108468	CBX1	-0.393622	0.000237202	0.010856
RP5-1159O4.1	ENSG00000113657	DPYSL3	-0.381452	0.000378517	0.0129494
RP5-1159O4.1	ENSG00000186517	ARHGAP30	-0.302906	0.00526277	0.0452829
RP5-1159O4.1	ENSG00000163359	COL6A3	-0.35118	0.00112677	0.0205915
RP5-1159O4.1	ENSG00000078814	MYH7B	0.318376	0.00329399	0.0353626
RP5-1159O4.1	ENSG00000154258	ABCA9	-0.366427	0.000658653	0.0163728
RP5-1159O4.1	ENSG00000198771	RCSD1	-0.374365	0.000493085	0.0147194
RP5-1159O4.1	ENSG00000171657	GPR82	-0.307806	0.00454832	0.0416116
RP5-1159O4.1	ENSG00000186017	ZNF566	-0.365678	0.000676658	0.0165219
RP5-1159O4.1	ENSG00000168255	POLR2J3	0.306814	0.00468556	0.0423589
RP5-1159O4.1	ENSG00000197296	FITM2	-0.319571	0.00317383	0.0348177
RP5-1159O4.1	ENSG00000164106	SCRG1	-0.332287	0.00211823	0.0281236
RP5-1159O4.2	ENSG00000058668	ATP2B4	-0.375053	0.000480699	0.0256583
