# Supplementary material for: Comprehensive Analysis of LincRNAs in Classical and Basal-Like Subtypes of Pancreatic Cancer
Source: Cancers (Basel). 2020 Jul 27;12(8):2077. doi: 10.3390/cancers12082077 (PMC7464731; doi:10.3390/cancers12082077)
Supplement: Supplementary file 1 [file cancers-12-02077-s001.zip › Supplementary Material/Table S11.xlsx]

## Sheet: Tabelle1
lincRNA	gene_id	gene	corr_coeff_basal	pVal_basal	FDR_basal
AC078941.1	ENSG00000184956	MUC6	0.697123	1.11246e-10	1.75655e-08
AC078941.1	ENSG00000151388	ADAMTS12	-0.362875	0.00297018	0.0427279
AC078941.1	ENSG00000196739	COL27A1	0.430271	0.000347021	0.00868681
AC078941.1	ENSG00000143028	SYPL2	0.385122	0.00153564	0.0268904
AC078941.1	ENSG00000153395	LPCAT1	-0.484643	4.2957e-05	0.00163289
AC078941.1	ENSG00000169550	MUC15	0.75144	5.52958e-13	1.29308e-10
AC078941.1	ENSG00000123243	ITIH5	0.617008	4.4144e-08	4.1608e-06
AC078941.1	ENSG00000185453	C19orf68	0.369497	0.00245235	0.0373662
AC078941.1	ENSG00000203867	RBM20	0.365039	0.00279118	0.0408268
AC078941.1	ENSG00000106686	SPATA6L	0.432413	0.000321679	0.0082423
AC078941.1	ENSG00000173714	WFIKKN2	0.441854	0.000228891	0.00633014
CTD-2227E11.1	ENSG00000116132	PRRX1	-0.382212	0.00180181	0.0378689
CTD-2227E11.1	ENSG00000166579	NDEL1	-0.467614	0.000103312	0.00763434
CTD-2227E11.1	ENSG00000197558	SSPO	0.42889	0.00041212	0.0166234
CTD-2227E11.1	ENSG00000184956	MUC6	0.432823	0.000360566	0.015455
CTD-2227E11.1	ENSG00000068745	IP6K2	0.426573	0.00044555	0.0173795
CYP4F35P	ENSG00000109133	TMEM33	-0.423601	0.00049207	0.0263114
CYP4F35P	ENSG00000108468	CBX1	-0.481906	5.9571e-05	0.0100965
CYP4F35P	ENSG00000119318	RAD23B	-0.501705	2.67486e-05	0.00810089
CYP4F35P	ENSG00000197558	SSPO	0.406818	0.000848734	0.033336
CYP4F35P	ENSG00000076984	MAP2K7	0.418619	0.00058011	0.0283517
CYP4F35P	ENSG00000186660	ZFP91	-0.403584	0.000939918	0.0345209
GATA6-AS1	ENSG00000152207	CYSLTR2	-0.47028	9.33859e-05	0.0338629
GATA6-AS1	ENSG00000143850	PLEKHA6	0.451005	0.000190563	0.0445629
IQCH-AS1	ENSG00000166821	PEX11A	0.543881	4.15679e-06	0.00755898
LINC00152	ENSG00000100351	GRAP2	-0.366783	0.00281206	0.0400231
LINC00152	ENSG00000070915	SLC12A3	-0.369056	0.00263692	0.0388162
LINC00152	ENSG00000066923	STAG3	-0.482561	5.80538e-05	0.00568366
LINC00152	ENSG00000092929	UNC13D	0.361801	0.00323296	0.043061
LINC00152	ENSG00000105329	TGFB1	0.437719	0.000304675	0.0128992
LINC00152	ENSG00000196155	PLEKHG4	-0.372028	0.00242265	0.0370497
LINC00152	ENSG00000169116	PARM1	-0.374476	0.00225807	0.0358998
LINC00152	ENSG00000119655	NPC2	0.368663	0.00266651	0.0388977
LINC00152	ENSG00000174197	MGA	-0.361014	0.00330433	0.0435407
LINC00152	ENSG00000058262	SEC61A1	0.484353	5.40879e-05	0.00540119
LINC00152	ENSG00000188959	C9orf152	-0.426879	0.000440997	0.0154007
LINC00152	ENSG00000120057	SFRP5	-0.3625	0.00317068	0.0427868
LINC00152	ENSG00000185278	ZBTB37	-0.360839	0.00332037	0.0436899
LINC00152	ENSG00000142599	RERE	-0.397378	0.00114019	0.0247229
LINC00152	ENSG00000117862	TXNDC12	0.383435	0.00173779	0.0310286
LINC00152	ENSG00000185920	PTCH1	-0.541434	4.65908e-06	0.00168768
LINC00152	ENSG00000170955	PRKCDBP	0.409003	0.000791756	0.0205715
LINC00152	ENSG00000166387	PPFIBP2	-0.477404	7.10242e-05	0.00627799
LINC00152	ENSG00000126016	AMOT	-0.359528	0.00344298	0.0445106
LINC00152	ENSG00000123080	CDKN2C	0.372421	0.00239549	0.037002
LINC00152	ENSG00000150873	C2orf50	-0.356643	0.00372704	0.0461661
LINC00152	ENSG00000101350	KIF3B	-0.391871	0.00134945	0.0272457
LINC00152	ENSG00000172943	PHF8	-0.45861	0.000144496	0.00956781
LINC00152	ENSG00000116667	C1orf21	-0.415516	0.000641971	0.0183588
LINC00152	ENSG00000215784	FAM72D	0.438418	0.000297374	0.0128747
LINC00152	ENSG00000197536	C5orf56	-0.36014	0.00338527	0.0440109
LINC00152	ENSG00000213859	KCTD11	0.51722	1.3831e-05	0.00250504
LINC00152	ENSG00000214562	NUTM2D	-0.364161	0.00302704	0.0417324
LINC00152	ENSG00000104833	TUBB4A	-0.358654	0.00352695	0.0450913
LINC00152	ENSG00000198205	ZXDA	-0.476093	7.47251e-05	0.00650303
LINC00152	ENSG00000163050	ADCK3	-0.355157	0.00388138	0.0471431
LINC00152	ENSG00000115109	EPB41L5	-0.492395	3.91959e-05	0.00452566
LINC00261	ENSG00000196177	ACADSB	0.413549	0.00068423	0.00959792
LINC00261	ENSG00000187550	SBK2	0.510667	1.38514e-05	0.000464412
LINC00261	ENSG00000172995	ARPP21	0.390367	0.00130559	0.0156823
LINC00261	ENSG00000198046	ZNF667	0.37264	0.00238053	0.0246375
LINC00261	ENSG00000136240	KDELR2	-0.392876	0.00130884	0.015701
LINC00261	ENSG00000076554	TPD52	0.340778	0.00569529	0.0458453
LINC00261	ENSG00000118160	SLC8A2	0.653234	7.62309e-09	1.29201e-06
LINC00261	ENSG00000197558	SSPO	0.352535	0.00416767	0.0366693
LINC00261	ENSG00000173548	SNX33	-0.423121	0.000499999	0.00752197
LINC00261	ENSG00000130309	COLGALT1	-0.584834	5.49519e-07	3.73229e-05
LINC00261	ENSG00000102003	SYP	0.564248	1.56173e-06	8.69017e-05
LINC00261	ENSG00000131095	GFAP	0.407911	0.000819795	0.0110846
LINC00261	ENSG00000139438	FAM222A	0.570935	1.11927e-06	6.75732e-05
LINC00261	ENSG00000141756	FKBP10	-0.402054	0.000986068	0.0126768
LINC00261	ENSG00000168005	C11orf84	-0.381469	0.00184171	0.0202643
LINC00261	ENSG00000118094	TREH	0.437762	0.000304214	0.00517977
LINC00261	ENSG00000178233	TMEM151B	0.488899	4.51276e-05	0.0011859
LINC00261	ENSG00000151952	TMEM132D	0.557299	2.19418e-06	0.000111667
LINC00261	ENSG00000116833	NR5A2	0.695586	0	0
LINC00261	ENSG00000149506	ZP1	-0.370192	0.00255306	0.0259008
LINC00261	ENSG00000076351	SLC46A1	0.466958	0.000105898	0.00230703
LINC00261	ENSG00000178796	RIIAD1	0.370411	0.00253722	0.0257967
LINC00261	ENSG00000162599	NFIA	0.473907	8.12927e-05	0.0018796
LINC00261	ENSG00000162621	LRRC53	0.350265	0.00423173	0.0370366
LINC00261	ENSG00000130477	UNC13A	0.459003	0.000142419	0.00290083
LINC00261	ENSG00000160741	CRTC2	-0.454808	0.000166064	0.00329169
LINC00261	ENSG00000132846	ZBED3	0.538899	5.23918e-06	0.000219918
LINC00261	ENSG00000198797	BRINP2	0.41542	0.000579219	0.00847316
LINC00261	ENSG00000169860	P2RY1	0.528934	8.24528e-06	0.000315369
LINC00261	ENSG00000117298	ECE1	-0.355594	0.00383541	0.0344627
LINC00261	ENSG00000175166	PSMD2	-0.399213	0.00107727	0.0135108
LINC00261	ENSG00000196268	ZNF493	0.371023	0.00249331	0.0254905
LINC00261	ENSG00000180287	PLD5	0.444668	0.000238899	0.00434819
MAPKAPK5-AS1	ENSG00000089022	MAPKAPK5	0.623252	6.52686e-08	0.000276904
MAPKAPK5-AS1	ENSG00000078142	PIK3C3	-0.468619	9.94601e-05	0.00805889
MAPKAPK5-AS1	ENSG00000196998	WDR45	0.48125	6.11249e-05	0.0060815
MAPKAPK5-AS1	ENSG00000167193	CRK	-0.378497	0.00200938	0.0408376
MAPKAPK5-AS1	ENSG00000084710	EFR3B	-0.395105	0.0012227	0.0307741
MAPKAPK5-AS1	ENSG00000112419	PHACTR2	-0.457649	0.000149691	0.00991181
MAPKAPK5-AS1	ENSG00000189308	LIN54	-0.422684	0.000507308	0.0195534
MAPKAPK5-AS1	ENSG00000256053	APOPT1	0.4184	0.000584282	0.021
MAPKAPK5-AS1	ENSG00000116984	MTR	-0.511189	1.79347e-05	0.00352474
MAPKAPK5-AS1	ENSG00000082175	PGR	-0.378059	0.00203517	0.0410455
MAPKAPK5-AS1	ENSG00000133083	DCLK1	-0.364948	0.00296105	0.0496551
MAPKAPK5-AS1	ENSG00000172493	AFF1	-0.416521	0.000621303	0.0216157
MAPKAPK5-AS1	ENSG00000179111	HES7	0.407587	0.000751878	0.0236552
MAPKAPK5-AS1	ENSG00000181929	PRKAG1	0.372552	0.0023865	0.0447143
MAPKAPK5-AS1	ENSG00000108773	KAT2A	0.373252	0.00233906	0.0440937
MAPKAPK5-AS1	ENSG00000204217	BMPR2	-0.403409	0.000945091	0.0270692
MIR4435-2HG	ENSG00000100351	GRAP2	-0.389991	0.00142845	0.0207625
MIR4435-2HG	ENSG00000156313	RPGR	-0.40153	0.00100236	0.0168495
MIR4435-2HG	ENSG00000197471	SPN	-0.407212	0.000838211	0.015179
MIR4435-2HG	ENSG00000114166	KAT2B	-0.435839	0.000325119	0.00908661
MIR4435-2HG	ENSG00000178607	ERN1	-0.444624	0.000239268	0.00760665
MIR4435-2HG	ENSG00000273079	GRIN2B	-0.387342	0.00143415	0.0207638
MIR4435-2HG	ENSG00000138964	PARVG	-0.383086	0.00175587	0.0232998
MIR4435-2HG	ENSG00000169116	PARM1	-0.422203	0.000515461	0.0115988
MIR4435-2HG	ENSG00000104833	TUBB4A	-0.367351	0.00276733	0.0296713
MIR4435-2HG	ENSG00000113594	LIFR	-0.421766	0.000522977	0.0116826
MIR4435-2HG	ENSG00000143858	SYT2	-0.394056	0.00126258	0.0193728
MIR4435-2HG	ENSG00000198205	ZXDA	-0.600874	2.33638e-07	0.000314805
MIR4435-2HG	ENSG00000198133	TMEM229B	-0.378715	0.0019966	0.0249712
MIR4435-2HG	ENSG00000162241	SLC25A45	-0.335664	0.00650165	0.0484907
MIR4435-2HG	ENSG00000135900	MRPL44	0.371416	0.00246544	0.0278913
MIR4435-2HG	ENSG00000167984	NLRC3	-0.410883	0.000745561	0.0143474
MIR4435-2HG	ENSG00000164109	MAD2L1	0.450262	0.000195723	0.00684808
MIR4435-2HG	ENSG00000174151	CYB561D1	-0.364729	0.00297925	0.030834
MIR4435-2HG	ENSG00000204252	HLA-DOA	-0.442351	0.000259212	0.00790213
MIR4435-2HG	ENSG00000214413	BBIP1	-0.333392	0.00689125	0.0498859
MIR4435-2HG	ENSG00000092871	RFFL	-0.350262	0.00443082	0.0387938
MIR4435-2HG	ENSG00000162946	DISC1	-0.333785	0.00682238	0.0496598
MIR4435-2HG	ENSG00000107104	KANK1	-0.491696	4.03208e-05	0.00309082
MIR4435-2HG	ENSG00000075407	ZNF37A	-0.339117	0.00594691	0.0462989
MIR4435-2HG	ENSG00000137486	ARRB1	-0.466346	0.000108365	0.00508942
MIR4435-2HG	ENSG00000066923	STAG3	-0.510621	1.83749e-05	0.00205732
MIR4435-2HG	ENSG00000168487	BMP1	0.547727	3.46928e-06	0.000902697
MIR4435-2HG	ENSG00000167771	RCOR2	0.347203	0.00480834	0.0406728
MIR4435-2HG	ENSG00000163412	EIF4E3	-0.353846	0.00402226	0.0365146
MIR4435-2HG	ENSG00000122012	SV2C	-0.387281	0.00154971	0.0216071
MIR4435-2HG	ENSG00000141161	UNC45B	-0.400459	0.000948215	0.0163104
MIR4435-2HG	ENSG00000118432	CNR1	-0.515603	1.48353e-05	0.00180307
MIR4435-2HG	ENSG00000033327	GAB2	-0.401267	0.00101059	0.0169571
MIR4435-2HG	ENSG00000173198	CYSLTR1	-0.45778	0.000148973	0.00606195
MIR4435-2HG	ENSG00000132470	ITGB4	0.34257	0.00543442	0.0439945
MIR4435-2HG	ENSG00000143847	PPFIA4	0.477928	6.95919e-05	0.00400511
MIR4435-2HG	ENSG00000010319	SEMA3G	-0.390253	0.00141718	0.0206547
MIR4435-2HG	ENSG00000175311	ANKS4B	-0.350306	0.00442562	0.0387851
MIR4435-2HG	ENSG00000100911	PSME2	0.371416	0.00246544	0.0278913
MIR4435-2HG	ENSG00000204673	AKT1S1	0.349869	0.00447784	0.0389287
MIR4435-2HG	ENSG00000112159	MDN1	-0.384309	0.00169333	0.0227509
MIR4435-2HG	ENSG00000124785	NRN1	-0.364336	0.00301226	0.0310261
MIR4435-2HG	ENSG00000133422	MORC2	0.367701	0.00274011	0.0295551
MIR4435-2HG	ENSG00000180233	ZNRF2	-0.338767	0.00600111	0.0465036
MIR4435-2HG	ENSG00000172061	LRRC15	0.37264	0.00238053	0.027469
MIR4435-2HG	ENSG00000127423	AUNIP	0.416871	0.000614257	0.0126649
MIR4435-2HG	ENSG00000165915	SLC39A13	0.335315	0.00656029	0.0485362
MIR4435-2HG	ENSG00000075275	CELSR1	0.475699	7.58698e-05	0.00413457
MIR4435-2HG	ENSG00000157227	MMP14	0.496023	3.38142e-05	0.00283947
MIR4435-2HG	ENSG00000005102	MEOX1	-0.366171	0.00286096	0.0301847
MIR4435-2HG	ENSG00000198673	FAM19A2	-0.376093	0.00215491	0.0260781
MIR4435-2HG	ENSG00000067191	CACNB1	0.378147	0.00202999	0.0251691
MIR4435-2HG	ENSG00000133561	GIMAP6	-0.419755	0.000558853	0.012047
MIR4435-2HG	ENSG00000123080	CDKN2C	0.348077	0.00469767	0.0399562
MIR4435-2HG	ENSG00000215784	FAM72D	0.484703	5.3344e-05	0.00359663
MIR4435-2HG	ENSG00000196550	FAM72A	0.372509	0.0023895	0.0274696
MIR4435-2HG	ENSG00000213859	KCTD11	0.494537	3.59297e-05	0.00290139
MIR4435-2HG	ENSG00000179111	HES7	0.333024	0.00671469	0.0491405
MIR4435-2HG	ENSG00000160293	VAV2	0.377054	0.0020956	0.0256046
MIR4435-2HG	ENSG00000070748	CHAT	-0.477887	5.67869e-05	0.00368065
MIR4435-2HG	ENSG00000142227	EMP3	0.459222	0.000141277	0.00587828
MIR4435-2HG	ENSG00000167670	CHAF1A	0.390297	0.00141531	0.0206547
MIR4435-2HG	ENSG00000144136	SLC20A1	0.391958	0.00134588	0.0200838
MIR4435-2HG	ENSG00000105479	CCDC114	0.337238	0.00624343	0.047446
MIR4435-2HG	ENSG00000072736	NFATC3	-0.420411	0.000546915	0.0119007
MIR4435-2HG	ENSG00000112679	DUSP22	-0.444318	0.000241868	0.00760848
MIR4435-2HG	ENSG00000151892	GFRA1	-0.431337	0.000379304	0.00974586
MIR4435-2HG	ENSG00000144749	LRIG1	-0.36958	0.00259791	0.0287045
MIR4435-2HG	ENSG00000165376	CLDN2	-0.481993	5.93666e-05	0.00368065
MIR4435-2HG	ENSG00000112137	PHACTR1	-0.38514	0.00165204	0.0224043
MIR4435-2HG	ENSG00000117090	SLAMF1	-0.407955	0.000818656	0.0150187
MIR4435-2HG	ENSG00000177669	MBOAT4	-0.38243	0.00179023	0.0235393
MIR4435-2HG	ENSG00000111206	FOXM1	0.445061	0.000235598	0.00752745
MIR4435-2HG	ENSG00000159111	MRPL10	0.343313	0.00532939	0.0434681
MIR4435-2HG	ENSG00000070814	TCOF1	0.349038	0.00457855	0.03947
MIR4435-2HG	ENSG00000161203	AP2M1	0.562762	1.68039e-06	0.000738075
MIR4435-2HG	ENSG00000185278	ZBTB37	-0.380507	0.00189453	0.0242379
MIR4435-2HG	ENSG00000142599	RERE	-0.397334	0.00114173	0.0181627
MIR4435-2HG	ENSG00000182568	SATB1	-0.36521	0.00293934	0.0306441
MIR4435-2HG	ENSG00000167397	VKORC1	0.494799	3.55476e-05	0.00290139
MIR4435-2HG	ENSG00000166387	PPFIBP2	-0.401005	0.00101889	0.0169965
MIR4435-2HG	ENSG00000185920	PTCH1	-0.389336	0.00145697	0.0209138
MIR4435-2HG	ENSG00000105701	FKBP8	0.388549	0.00149188	0.0212613
MIR4435-2HG	ENSG00000204220	PFDN6	0.350087	0.00445166	0.0388291
MIR4435-2HG	ENSG00000149596	JPH2	0.372334	0.00240151	0.0274879
MIR4435-2HG	ENSG00000240764	PCDHGC5	0.393663	0.00127783	0.0194774
MIR4435-2HG	ENSG00000162433	AK4	0.398339	0.00110683	0.0178823
MIR4435-2HG	ENSG00000126453	BCL2L12	0.340472	0.00574092	0.0454143
MIR4435-2HG	ENSG00000141756	FKBP10	0.425918	0.000455452	0.0107185
MIR4435-2HG	ENSG00000171388	APLN	0.395586	0.00120481	0.0187197
MIR4435-2HG	ENSG00000051341	POLQ	0.380245	0.00190917	0.0243409
MIR4435-2HG	ENSG00000155657	TTN	-0.403016	0.000956825	0.016367
MIR4435-2HG	ENSG00000095059	DHPS	0.353497	0.00406059	0.0367182
MIR4435-2HG	ENSG00000116117	PARD3B	-0.348995	0.0045839	0.0394977
MIR4435-2HG	ENSG00000156970	BUB1B	0.479065	6.65801e-05	0.0039172
MIR4435-2HG	ENSG00000149212	SESN3	-0.395848	0.00119515	0.0186166
MIR4435-2HG	ENSG00000124209	RAB22A	0.336582	0.0063499	0.0479544
MIR4435-2HG	ENSG00000161249	DMKN	0.422115	0.000516956	0.0116183
MIR4435-2HG	ENSG00000138160	KIF11	0.446897	0.000220743	0.0072305
MIR4435-2HG	ENSG00000117411	B4GALT2	0.494012	3.67053e-05	0.00290816
MIR4435-2HG	ENSG00000110002	VWA5A	-0.370935	0.00249954	0.0281736
MIR4435-2HG	ENSG00000163814	CDCP1	0.359135	0.00348054	0.033385
MIR4435-2HG	ENSG00000146276	GABRR1	-0.454119	0.000144901	0.00593549
MIR4435-2HG	ENSG00000135870	RC3H1	-0.459484	0.000139918	0.00584428
MIR4435-2HG	ENSG00000103365	GGA2	-0.385533	0.0016328	0.0223109
RP11-1055B8.4	ENSG00000136731	UGGT1	-0.432299	0.000367081	0.0111905
RP11-1055B8.4	ENSG00000105229	PIAS4	0.375	0.00222414	0.03274
RP11-1055B8.4	ENSG00000174326	SLC16A11	0.404458	0.000914435	0.0192891
RP11-1055B8.4	ENSG00000076984	MAP2K7	0.456731	0.00015481	0.00641248
RP11-1055B8.4	ENSG00000105705	SUGP1	0.37347	0.00232441	0.0337058
RP11-1055B8.4	ENSG00000155287	SLC25A28	0.383348	0.0017423	0.0280866
RP11-1055B8.4	ENSG00000122386	ZNF205	0.447509	0.000215986	0.00791354
RP11-1055B8.4	ENSG00000197119	SLC25A29	0.526224	9.30742e-06	0.00118583
RP11-1055B8.4	ENSG00000100445	SDR39U1	0.528409	8.44154e-06	0.00111611
RP11-1055B8.4	ENSG00000198837	DENND4B	0.421285	0.000531359	0.0139834
RP11-1055B8.4	ENSG00000167962	ZNF598	0.435577	0.00032807	0.0103676
RP11-1055B8.4	ENSG00000114650	SCAP	0.360315	0.00336894	0.0423423
RP11-1055B8.4	ENSG00000005801	ZNF195	0.358479	0.00354396	0.0434447
RP11-1055B8.4	ENSG00000072135	PTPN18	0.379895	0.00192884	0.0300197
RP11-1055B8.4	ENSG00000196504	PRPF40A	-0.408829	0.000796183	0.0179374
RP11-161M6.2	ENSG00000146676	PURB	-0.390385	0.00141158	0.0262085
RP11-161M6.2	ENSG00000108468	CBX1	-0.469274	9.70201e-05	0.00593493
RP11-161M6.2	ENSG00000152292	SH2D6	0.529983	7.86554e-06	0.00129881
RP11-161M6.2	ENSG00000160678	S100A1	0.617614	9.1095e-08	8.85731e-05
RP11-161M6.2	ENSG00000066735	KIF26A	0.518051	1.33404e-05	0.00185301
RP11-161M6.2	ENSG00000139914	FITM1	0.491259	4.10391e-05	0.00364498
RP11-161M6.2	ENSG00000197558	SSPO	0.612019	1.25664e-07	0.000101942
RP11-161M6.2	ENSG00000135503	ACVR1B	0.412238	0.000713794	0.0177975
RP11-161M6.2	ENSG00000163395	IGFN1	0.36792	0.00272323	0.0386694
RP11-161M6.2	ENSG00000124145	SDC4	-0.387281	0.00154971	0.0278767
RP11-161M6.2	ENSG00000058056	USP13	-0.353365	0.00407504	0.048382
RP11-161M6.2	ENSG00000144791	LIMD1	0.541783	4.58398e-06	0.00092459
RP11-161M6.2	ENSG00000163904	SENP2	-0.449781	0.00019913	0.0086355
RP11-161M6.2	ENSG00000130517	PGPEP1	0.399388	0.00107144	0.0224064
RP1-193H18.2	ENSG00000121774	KHDRBS1	-0.345411	0.00504248	0.0311346
RP1-193H18.2	ENSG00000143158	MPC2	0.404327	0.000918217	0.0102003
RP1-193H18.2	ENSG00000174600	CMKLR1	0.351224	0.00431774	0.0280866
RP1-193H18.2	ENSG00000165194	PCDH19	0.325612	0.00838501	0.0440571
RP1-193H18.2	ENSG00000133134	BEX2	0.435271	0.000331543	0.0053353
RP1-193H18.2	ENSG00000133169	BEX1	0.480288	6.3472e-05	0.00201128
RP1-193H18.2	ENSG00000273079	GRIN2B	0.370427	0.00238648	0.0187768
RP1-193H18.2	ENSG00000127423	AUNIP	-0.471591	8.88349e-05	0.00247039
RP1-193H18.2	ENSG00000100911	PSME2	-0.335227	0.00657502	0.0370213
RP1-193H18.2	ENSG00000261609	GAN	-0.328497	0.00780092	0.0417118
RP1-60O19.1	ENSG00000150893	FREM2	0.621635	7.18954e-08	5.06945e-06
RP1-60O19.1	ENSG00000102057	KCND1	0.379895	0.00192884	0.0287598
RP1-60O19.1	ENSG00000196693	ZNF33B	0.472902	8.44898e-05	0.00264101
RP1-60O19.1	ENSG00000168269	FOXI1	0.724272	9.18373e-12	1.09458e-09
RP1-60O19.1	ENSG00000184454	NCMAP	0.638636	2.44102e-08	1.98658e-06
RP1-60O19.1	ENSG00000198947	DMD	0.415778	0.000636519	0.0126988
RP1-60O19.1	ENSG00000124201	ZNFX1	-0.423427	0.00049494	0.0105219
RP1-60O19.1	ENSG00000130294	KIF1A	0.399038	0.00108312	0.018718
RP1-60O19.1	ENSG00000085117	CD82	-0.401792	0.000994183	0.0176771
RP1-60O19.1	ENSG00000138080	EMILIN1	-0.36167	0.00324475	0.0410955
RP1-60O19.1	ENSG00000068724	TTC7A	-0.359091	0.00348474	0.0430904
RP1-60O19.1	ENSG00000164764	SBSPON	0.662238	2.49406e-09	2.49056e-07
RP1-60O19.1	ENSG00000120057	SFRP5	0.867832	0	0
RP1-60O19.1	ENSG00000174032	SLC25A30	0.534135	6.51763e-06	0.000287254
RP1-60O19.1	ENSG00000106266	SNX8	-0.446329	0.000225246	0.0056538
RP1-60O19.1	ENSG00000166670	MMP10	0.457124	0.000152597	0.00421432
RP1-60O19.1	ENSG00000147724	FAM135B	0.357412	0.00346848	0.0430333
RP1-60O19.1	ENSG00000139914	FITM1	0.515122	1.51468e-05	0.000606818
RP1-60O19.1	ENSG00000172062	SMN1	-0.399301	0.00107435	0.0186362
RP1-60O19.1	ENSG00000160741	CRTC2	-0.355507	0.00384456	0.0460003
RP1-60O19.1	ENSG00000187867	PALM3	0.605026	1.85966e-07	1.20545e-05
RP1-60O19.1	ENSG00000173175	ADCY5	0.755769	0	0
RP1-60O19.1	ENSG00000198467	TPM2	-0.351617	0.00427222	0.0497009
RP1-60O19.1	ENSG00000131095	GFAP	0.543706	4.1909e-06	0.000195512
RP1-60O19.1	ENSG00000177103	DSCAML1	0.472115	8.70726e-05	0.00269894
RP1-60O19.1	ENSG00000115155	OTOF	0.438811	0.000293338	0.00707459
RP1-60O19.1	ENSG00000185278	ZBTB37	0.424476	0.000477947	0.010255
RP1-60O19.1	ENSG00000102924	CBLN1	0.420061	0.000553252	0.0114199
RP1-60O19.1	ENSG00000185053	SGCZ	0.574068	5.74579e-07	3.34107e-05
RP1-60O19.1	ENSG00000089250	NOS1	0.410446	0.00075608	0.0145498
RP1-60O19.1	ENSG00000077264	PAK3	0.52076	1.18503e-05	0.000486493
RP1-60O19.1	ENSG00000171303	KCNK3	0.481774	5.98788e-05	0.00198244
RP1-60O19.1	ENSG00000121957	GPSM2	-0.389642	0.0014436	0.0231301
RP1-60O19.1	ENSG00000132819	RBM38	-0.377622	0.00206125	0.0300548
RP1-60O19.1	ENSG00000148358	GPR107	-0.431512	0.000377055	0.00856791
RP1-60O19.1	ENSG00000187048	CYP4A11	0.695248	1.30821e-10	1.4051e-08
RP1-60O19.1	ENSG00000110693	SOX6	0.623164	6.56123e-08	4.75342e-06
RP1-60O19.1	ENSG00000128591	FLNC	-0.427928	0.000425708	0.0093514
RP1-60O19.1	ENSG00000177511	ST8SIA3	0.633486	1.48365e-08	1.26894e-06
RP1-60O19.1	ENSG00000160678	S100A1	0.381774	0.00182519	0.0275253
RP1-60O19.1	ENSG00000101751	POLI	0.366128	0.00286448	0.0377989
RP1-60O19.1	ENSG00000055955	ITIH4	0.672115	0	0
RP1-60O19.1	ENSG00000076555	ACACB	0.502054	2.63623e-05	0.000995945
RP1-60O19.1	ENSG00000057252	SOAT1	0.356643	0.00372704	0.0450611
RP1-60O19.1	ENSG00000112164	GLP1R	0.411538	0.000730033	0.0141666
RP1-60O19.1	ENSG00000215018	COL28A1	0.359965	0.00340167	0.0424611
RP1-60O19.1	ENSG00000184956	MUC6	0.790385	0	0
RP1-60O19.1	ENSG00000136011	STAB2	0.47924	6.61276e-05	0.00215838
RP5-1159O4.1	ENSG00000196693	ZNF33B	0.479371	6.57901e-05	0.0258597
RP5-1159O4.2	ENSG00000143641	GALNT2	-0.448864	0.000205786	0.0131093
RP5-1159O4.2	ENSG00000173175	ADCY5	0.444974	0.000236328	0.0144567
RP5-1159O4.2	ENSG00000004139	SARM1	0.415559	0.000641059	0.0250909
