# Supplementary material for: Comprehensive Analysis of LincRNAs in Classical and Basal-Like Subtypes of Pancreatic Cancer
Source: Cancers (Basel). 2020 Jul 27;12(8):2077. doi: 10.3390/cancers12082077 (PMC7464731; doi:10.3390/cancers12082077)
Supplement: Supplementary file 1 [file cancers-12-02077-s001.zip › Supplementary Material/Table S12.xlsx]

## Sheet: Tabelle1
id	gene	chr	bio_type	length (genomic)	logFC	pValue	FDR	avg CPM KRAS WT	avg CPM KRAS Mut
ENSG00000255474	RP11-234B24.2	12	lincRNA	19685	-7.83496	7.83787e-67	6.92933e-63	36.2326	0.154104
ENSG00000229609	LINC01079	13	lincRNA	1018	-4.90513	1.25083e-51	5.52921e-48	0.877769	0.031679
ENSG00000260172	LINC01413	15	lincRNA	4770	-8.45909	6.45849e-41	1.42746e-37	3.15081	0.00610286
ENSG00000261296	RP11-299H22.6	15	lincRNA	4202	-5.82457	3.04241e-37	4.74661e-34	0.38317	0.00514273
ENSG00000259974	LINC00261	20	lincRNA	30971	-3.56028	2.83752e-36	4.30047e-33	133.543	11.2469
ENSG00000259582	RP11-461F11.3	15	lincRNA	20105	-4.66007	1.76264e-35	2.46051e-32	0.394643	0.0145105
ENSG00000214691	AC104654.1	2	lincRNA	16972	-6.72778	4.34045e-34	5.3544e-31	10.4505	0.101768
ENSG00000212766	EWSAT1	15	lincRNA	22894	-3.47995	1.68684e-29	1.65701e-26	1.10901	0.0987454
ENSG00000259878	RP11-1O10.1	15	lincRNA	1511	-7.10195	1.14013e-28	1.06102e-25	0.255602	0
ENSG00000227306	AP006285.6	11	lincRNA	759	-6.37166	4.22684e-27	3.61634e-24	0.245515	0.00124397
ENSG00000237361	TUSC8	13	lincRNA	5734	-4.37818	1.01208e-23	7.06394e-21	1.05299	0.0482994
ENSG00000250564	RP11-215P8.4	5	lincRNA	31564	-4.67103	7.12291e-22	4.66463e-19	0.395186	0.0136794
ENSG00000258630	RP11-725G5.2	14	lincRNA	5920	-3.18522	3.54516e-21	2.21239e-18	0.56161	0.0630639
ENSG00000177338	LINC00469	17	lincRNA	78190	-5.41528	1.93987e-20	1.11848e-17	0.962792	0.00784377
ENSG00000226917	LINC01276	6	lincRNA	17408	-4.51621	3.13728e-19	1.66417e-16	0.234123	0.00814183
ENSG00000241593	RP11-520D19.2	3	lincRNA	50766	-3.63416	7.26083e-19	3.73933e-16	0.179242	0.0127791
ENSG00000258647	LINC00930	15	lincRNA	4224	-2.82613	4.58529e-17	2.06124e-14	2.16544	0.30805
ENSG00000236289	GACAT3	2	lincRNA	35374	-4.20936	1.5846e-15	6.33756e-13	0.265302	0.0137404
ENSG00000251443	RP11-113I22.1	5	lincRNA	25818	-4.91651	1.58902e-15	6.33756e-13	0.146942	0.00266094
ENSG00000234768	RP11-503C24.1	6	lincRNA	10143	-4.98073	2.32388e-15	9.13111e-13	0.0776464	0.000727684
ENSG00000259616	RP11-507B12.2	15	lincRNA	336658	-4.04048	3.07696e-15	1.19137e-12	0.170413	0.00879853
ENSG00000263574	CTD-2532D12.4	17	lincRNA	18703	-3.77137	6.6877e-15	2.53392e-12	0.664833	0.0329316
ENSG00000227932	RP13-16H11.2	10	lincRNA	11953	-6.01097	3.00074e-14	1.08282e-11	0.525393	0.00412796
ENSG00000234190	RP11-433J22.3	1	lincRNA	11363	-4.41352	6.0272e-14	2.13142e-11	0.165654	0.00633078
ENSG00000224853	LINC00393	13	lincRNA	234780	-5.51662	8.68216e-14	3.0299e-11	0.641937	0.011876
ENSG00000222033	LINC01124	2	lincRNA	2116	-2.30341	1.01848e-13	3.53107e-11	2.72305	0.551019
ENSG00000237457	LINC01351	1	lincRNA	2184	-5.32567	4.45831e-13	1.42464e-10	0.238416	0.00440111
ENSG00000226051	ZNF503-AS1	10	lincRNA	103681	-2.05927	5.20672e-13	1.64399e-10	3.36702	0.832175
ENSG00000227356	LINC00866	10	lincRNA	21320	-2.34969	1.25953e-12	3.86196e-10	0.291464	0.0562648
ENSG00000236963	LINC01141	1	lincRNA	70655	-2.72373	1.33366e-12	4.01955e-10	0.319463	0.0455903
ENSG00000266578	RP11-838N2.5	18	lincRNA	43147	-3.55523	1.35805e-12	4.04706e-10	0.815615	0.0712129
ENSG00000261121	RP11-496D24.2	4	lincRNA	11712	-3.27624	1.59971e-12	4.74059e-10	0.939361	0.0991968
ENSG00000269446	RP4-639J15.3	7	lincRNA	1092	-3.83129	1.82957e-12	5.36186e-10	0.132154	0.00805572
ENSG00000237128	RP11-351M16.3	10	lincRNA	62805	-3.60145	2.49648e-12	7.04566e-10	0.0514333	0.00268393
ENSG00000248461	CTD-2207A17.1	5	lincRNA	5235	-5.47097	7.46465e-12	1.97981e-09	0.875685	0.0178589
ENSG00000233516	RP11-388N2.1	9	lincRNA	3966	-5.73602	1.21921e-11	3.13946e-09	0.124706	0.000456184
ENSG00000177596	RP11-512C24.3	13	lincRNA	6158	-4.74281	1.36718e-11	3.45473e-09	0.13074	0.00287765
ENSG00000267194	RP1-193H18.2	17	lincRNA	2503	-1.37316	1.42105e-11	3.55565e-09	6.25366	2.42238
ENSG00000223486	AC092198.1	X	lincRNA	2906	-3.30388	1.88744e-11	4.65671e-09	0.479757	0.0403727
ENSG00000230623	RP11-469A15.2	1	lincRNA	66493	-1.92982	3.19848e-11	7.74719e-09	0.604712	0.162807
ENSG00000236790	LINC00299	2	lincRNA	375850	-2.15228	4.50719e-11	1.07212e-08	1.14024	0.254458
ENSG00000256433	RP1-102E24.8	12	lincRNA	2243	-1.49058	6.93781e-11	1.56603e-08	2.19176	0.77966
ENSG00000237658	RP5-968D22.3	1	lincRNA	31430	-3.16613	2.24319e-10	4.77872e-08	0.278186	0.0291973
ENSG00000231252	RP11-436K8.1	1	lincRNA	208367	-2.71575	2.81471e-10	5.85516e-08	0.244649	0.0351379
ENSG00000226733	RP11-397G17.1	6	lincRNA	5571	-3.63863	4.55446e-10	9.22104e-08	1.35731	0.112788
ENSG00000266402	SNHG25	17	lincRNA	506	-1.70273	5.21681e-10	1.04425e-07	1.13169	0.356128
ENSG00000237525	AC012668.2	2	lincRNA	180762	-2.48669	1.05789e-09	2.04058e-07	0.0659151	0.00988345
ENSG00000240497	RP11-185E8.1	3	lincRNA	1549	-2.84753	1.24384e-09	2.35641e-07	0.231799	0.031798
ENSG00000222030	AC007131.1	2	lincRNA	61692	-4.64307	1.74234e-09	3.23156e-07	0.156753	0.00278493
ENSG00000248346	RP11-292D4.1	4	lincRNA	18019	-3.872	1.84002e-09	3.38902e-07	0.0425077	0.0012032
ENSG00000253679	KB-1410C5.2	8	lincRNA	1362	-3.09303	2.04334e-09	3.73756e-07	0.0465453	0.00451125
ENSG00000230506	RP11-416N4.4	20	lincRNA	23470	-2.55544	4.19173e-09	7.29017e-07	0.18886	0.0298632
ENSG00000236117	RP4-754E20__A.5	22	lincRNA	9350	-3.62646	8.52694e-09	1.44048e-06	0.0245298	0.000343067
ENSG00000260476	RP11-254F7.1	2	lincRNA	1247	-3.9474	9.07676e-09	1.5285e-06	0.238746	0.0138207
ENSG00000233321	RP11-482E14.1	10	lincRNA	15944	-3.09467	1.77141e-08	2.79655e-06	0.052185	0.00450946
ENSG00000273100	RP11-302L19.3	6	lincRNA	979	-1.65739	1.81407e-08	2.84697e-06	0.708253	0.220266
ENSG00000251132	RP11-438C19.2	5	lincRNA	621	-4.47942	2.1719e-08	3.36868e-06	0.0398598	0
ENSG00000234928	AP000344.3	22	lincRNA	1507	-1.83422	2.65814e-08	4.06343e-06	0.435506	0.11464
ENSG00000248103	CTC-338M12.9	5	lincRNA	2277	-2.33298	3.0166e-08	4.55885e-06	0.0652604	0.0114499
ENSG00000248538	RP11-10A14.5	8	lincRNA	13843	-2.16651	3.59206e-08	5.36734e-06	5.13863	1.16561
ENSG00000236894	RP11-128B16.3	10	lincRNA	1419	-3.30283	3.88241e-08	5.75259e-06	0.0714467	0.00563862
ENSG00000266213	RP11-100K18.1	18	lincRNA	3664	-4.86253	3.91412e-08	5.78341e-06	0.0988901	0.00163823
ENSG00000259222	RP11-809H16.5	15	lincRNA	19108	-3.7913	5.73677e-08	8.3144e-06	0.0456125	0.00162712
ENSG00000239467	AC007405.6	2	lincRNA	7035	-1.01581	7.75878e-08	1.10339e-05	1.72195	0.85126
ENSG00000257472	RP11-159D23.2	14	lincRNA	4345	-3.12935	8.15633e-08	1.15374e-05	0.0526264	0.00447734
ENSG00000270933	CTD-2227E11.1	7	lincRNA	746	-1.53431	1.19902e-07	1.66063e-05	2.54451	0.89855
ENSG00000232448	RP11-416N4.1	20	lincRNA	5540	-2.45862	1.20556e-07	1.66533e-05	0.148811	0.0257693
ENSG00000223872	AC006372.5	7	lincRNA	2255	-3.46075	1.27058e-07	1.74155e-05	0.0643655	0.00421859
ENSG00000270178	RP11-494H4.3	3	lincRNA	303	-2.01436	1.59272e-07	2.13888e-05	0.0707412	0.0165619
ENSG00000261586	RP11-923I11.6	12	lincRNA	2251	-1.20361	2.03671e-07	2.67419e-05	1.06908	0.451611
ENSG00000132204	LINC00470	18	lincRNA	153961	-2.98298	2.04566e-07	2.67931e-05	0.706935	0.0872571
ENSG00000265933	LINC00668	18	lincRNA	10470	-3.74024	2.4005e-07	3.05358e-05	6.29449	0.439187
ENSG00000251209	LINC00923	15	lincRNA	302365	-1.98227	2.41424e-07	3.06372e-05	0.969969	0.258361
ENSG00000230537	RP11-305L7.1	9	lincRNA	2347	-1.26697	4.32247e-07	5.21104e-05	0.536097	0.220306
ENSG00000253844	RP11-546K22.1	8	lincRNA	61516	-1.57583	4.77613e-07	5.68048e-05	0.732279	0.25124
ENSG00000273044	RP4-569D19.8	22	lincRNA	483	-2.82241	5.6167e-07	6.56251e-05	0.104782	0.0132156
ENSG00000245522	RP11-540A21.2	11	lincRNA	4763	-1.40087	5.89588e-07	6.87356e-05	0.737164	0.281924
ENSG00000228697	RP5-968D22.1	1	lincRNA	21827	-2.85626	6.24889e-07	7.23738e-05	0.14265	0.0193114
ENSG00000266835	GAPLINC	18	lincRNA	12728	-1.6485	8.08893e-07	9.07141e-05	2.08387	0.677333
ENSG00000260913	LINC01254	18	lincRNA	9382	-3.21912	9.1642e-07	0.00010153	0.126458	0.0127174
ENSG00000236849	LINC01474	9	lincRNA	2381	-1.4583	9.16963e-07	0.00010153	0.304067	0.112304
ENSG00000273248	RP11-399K21.13	10	lincRNA	353	-1.89349	9.59367e-07	0.00010558	0.155526	0.0422621
ENSG00000273492	AP000230.1	21	lincRNA	46510	-1.62192	1.27526e-06	0.000135835	0.342413	0.110367
ENSG00000265554	RP11-419J16.1	18	lincRNA	19066	-2.48788	1.51214e-06	0.000159466	0.117908	0.0191041
ENSG00000264954	PRR29-AS1	17	lincRNA	3828	-1.92872	2.1182e-06	0.000214427	0.179815	0.0461981
ENSG00000253522	MIR3142HG	5	lincRNA	19158	-1.94134	2.39144e-06	0.000239799	4.70727	1.20324
ENSG00000234350	AC007405.4	2	lincRNA	47682	-1.1926	3.26049e-06	0.000319296	0.450474	0.205015
ENSG00000229891	LINC01315	22	lincRNA	4836	-1.04344	3.40413e-06	0.000331325	1.80592	0.881273
ENSG00000224235	RP5-1027O11.1	1	lincRNA	5805	-3.34303	3.47842e-06	0.000335536	0.0408908	0.00241799
ENSG00000227066	RP3-340N1.2	1	lincRNA	6230	3.76752	4.37288e-06	0.000412739	0.410422	5.50999
ENSG00000243479	MNX1-AS1	7	lincRNA	5621	-1.0025	4.81499e-06	0.000446523	2.61404	1.33823
ENSG00000248783	RP11-308B16.2	5	lincRNA	20747	-3.26934	4.94475e-06	0.000456403	0.0224278	0.000790847
ENSG00000263893	CTD-3010D24.3	17	lincRNA	1759	-1.45756	5.20332e-06	0.000479184	2.25721	0.838759
ENSG00000249375	CASC11	8	lincRNA	47624	5.78922	5.86801e-06	0.000530271	0.0581382	3.56203
ENSG00000234210	AC006372.4	7	lincRNA	33485	-2.48783	6.21288e-06	0.000555754	0.084426	0.0145639
ENSG00000258792	RP11-944C7.1	14	lincRNA	13750	-1.63059	6.89378e-06	0.000606435	0.141956	0.0495269
ENSG00000262877	RP11-1055B8.4	17	lincRNA	2130	-1.30507	7.64248e-06	0.000667531	4.01542	1.6206
ENSG00000254153	CTA-398F10.2	8	lincRNA	4428	-2.09344	7.70002e-06	0.000670686	0.239291	0.0528571
ENSG00000260981	RP11-315A16.1	5	lincRNA	426	-2.79213	8.36974e-06	0.0007157	0.0305947	0.00259708
ENSG00000214546	AC087491.2	17	lincRNA	2900	-1.79134	8.37873e-06	0.0007157	0.734	0.216175
ENSG00000225107	AC092484.1	2	lincRNA	18730	-3.25233	1.04084e-05	0.000873601	0.476102	0.0490848
ENSG00000223400	AP006748.1	21	lincRNA	5184	-2.91488	1.10167e-05	0.000918838	0.101528	0.0117803
ENSG00000231507	LINC01353	1	lincRNA	1649	-1.47522	1.12675e-05	0.000936811	0.423813	0.151498
ENSG00000264734	RP11-260A9.6	17	lincRNA	10752	-3.33872	1.19793e-05	0.000991327	0.0258208	0.00101634
ENSG00000251350	LVCAT1	4	lincRNA	5202	-2.76599	1.20079e-05	0.000992144	0.574244	0.0831252
ENSG00000228906	RP13-216E22.4	X	lincRNA	585	1.40616	1.24886e-05	0.00102866	0.0818406	0.223781
ENSG00000263082	CTD-2034I21.2	16	lincRNA	3892	-1.80766	1.68841e-05	0.00133674	0.305792	0.0860805
ENSG00000233515	LINC01518	10	lincRNA	17526	-3.25147	2.01774e-05	0.00155342	0.210953	0.0217437
ENSG00000237664	LINC00316	21	lincRNA	3400	-1.63816	2.12442e-05	0.00162144	0.117901	0.038891
ENSG00000251676	RP11-614F17.2	4	lincRNA	18180	-2.76169	2.19124e-05	0.00166525	0.0765309	0.0107421
ENSG00000227674	LINC00355	13	lincRNA	89640	-3.40655	2.22358e-05	0.0016826	0.110435	0.00924469
ENSG00000272549	RP11-351J23.2	6	lincRNA	12430	-1.36977	2.29858e-05	0.00172978	0.668699	0.260672
ENSG00000256321	RP11-153K16.1	12	lincRNA	92219	-3.24433	2.38614e-05	0.00178775	0.0599329	0.00497811
ENSG00000259675	RP11-507B12.1	15	lincRNA	75822	-2.74006	2.73087e-05	0.00200914	0.0271276	0.0022559
ENSG00000223855	HRAT92	7	lincRNA	4841	-1.13783	2.89439e-05	0.00211478	2.20569	1.0055
ENSG00000248837	RP11-412P11.1	4	lincRNA	59311	-2.85863	2.90948e-05	0.0021209	0.0337971	0.00317664
ENSG00000224271	RP11-191L9.4	22	lincRNA	223926	-3.46681	2.91076e-05	0.0021209	0.0432276	0.00187704
ENSG00000251164	HULC	6	lincRNA	1709	-2.06199	3.25375e-05	0.00234824	0.175014	0.0417933
ENSG00000260805	RP11-61J19.5	1	lincRNA	1898	-0.818943	3.27269e-05	0.00235869	1.77618	1.00729
ENSG00000237534	LINC00383	13	lincRNA	69808	-3.04211	3.69299e-05	0.00264365	0.0142015	0.000117111
ENSG00000273145	CITF22-92A6.1	22	lincRNA	1892	-0.668189	3.75467e-05	0.0026734	2.5524	1.60578
ENSG00000228569	AC073133.2	7	lincRNA	3310	-1.71227	3.75705e-05	0.0026734	0.132836	0.038207
ENSG00000263588	RP11-595B24.2	18	lincRNA	10720	-1.60925	3.75974e-05	0.0026734	0.387661	0.132086
ENSG00000237476	XXbac-B135H6.15	22	lincRNA	7587	-0.973306	3.87139e-05	0.00272358	1.80877	0.921662
ENSG00000204460	AC079586.1	2	lincRNA	31675	-2.72995	3.94756e-05	0.00276616	0.030985	0.00329108
ENSG00000256995	RP11-114G22.1	12	lincRNA	474266	-2.70881	4.13604e-05	0.002883	0.108688	0.0141476
ENSG00000179136	LINC00670	17	lincRNA	93072	-2.37493	4.41258e-05	0.00302801	0.100479	0.0172438
ENSG00000226087	AC106869.2	2	lincRNA	13431	-2.23182	4.58498e-05	0.00313087	0.0468675	0.00804264
ENSG00000236747	LINC01282	X	lincRNA	24489	-2.04467	4.7227e-05	0.00320763	0.0351622	0.00782069
ENSG00000272086	CTD-2186M15.3	5	lincRNA	801	-0.597835	5.36049e-05	0.00359933	2.42389	1.62055
ENSG00000253363	RP11-962G15.1	8	lincRNA	241773	-2.83657	5.69941e-05	0.00377907	0.0132138	0.000294721
ENSG00000219926	RP11-394A14.2	13	lincRNA	15285	-2.74037	6.24102e-05	0.00408206	0.0244204	0.00233347
ENSG00000249125	RP11-381N20.2	4	lincRNA	31838	-2.20017	6.39125e-05	0.00414962	0.0446771	0.00834768
ENSG00000236760	AC019118.3	2	lincRNA	14199	-2.29401	6.80358e-05	0.00437981	0.0478433	0.00844381
ENSG00000225518	RP11-396C23.2	1	lincRNA	6653	-0.943139	6.89991e-05	0.00443643	0.479103	0.25394
ENSG00000146521	LINC01558	6	lincRNA	12322	-1.30212	7.01451e-05	0.00450466	0.91582	0.382626
ENSG00000270761	RP11-385F7.1	6	lincRNA	329	-0.930434	7.81145e-05	0.00490365	1.37089	0.717564
ENSG00000260411	RP11-420N3.2	16	lincRNA	360336	-2.40563	9.14341e-05	0.0055877	0.0178202	0.00198761
ENSG00000233085	XXyac-YX65C7_A.3	6	lincRNA	2682	-2.03899	0.000106548	0.00634325	0.0770193	0.0168672
ENSG00000269976	RP11-130L8.2	2	lincRNA	438	-0.999277	0.000112327	0.00662044	0.392301	0.190955
ENSG00000223956	RP4-710M16.2	1	lincRNA	1003	-1.12662	0.000118663	0.00693227	0.189713	0.0907363
ENSG00000238268	RP11-229P13.19	9	lincRNA	1887	2.91945	0.000122148	0.00709678	0.032433	0.269042
ENSG00000231083	AC011747.6	2	lincRNA	22050	-1.97742	0.000123199	0.00713438	0.101912	0.0228932
ENSG00000225087	RP4-660H19.1	1	lincRNA	150219	-2.94719	0.000125312	0.00720969	0.0681162	0.00727982
ENSG00000230561	LINC01183	5	lincRNA	238244	-0.986478	0.000125315	0.00720969	0.649484	0.325939
ENSG00000259664	CTD-2147F2.2	15	lincRNA	151440	-2.26347	0.000128884	0.007383	0.274651	0.057547
ENSG00000260418	RP3-406A7.7	6	lincRNA	373	-0.831763	0.000136388	0.00774021	1.99107	1.13148
ENSG00000230454	U73166.2	3	lincRNA	3055	-0.835798	0.000138768	0.00784751	0.81744	0.465075
ENSG00000255362	RP11-619A14.3	11	lincRNA	5069	-1.05342	0.000148775	0.00834227	0.361765	0.178178
ENSG00000273143	RP11-525A16.4	10	lincRNA	67364	-1.77814	0.000155094	0.00865086	0.217318	0.0624214
ENSG00000248238	RP11-3J1.1	4	lincRNA	284659	-2.44095	0.000162442	0.0090133	0.0245557	0.00288843
ENSG00000251391	RP11-305P14.1	5	lincRNA	24476	-2.54893	0.000164806	0.00912539	0.0175383	0.00166166
ENSG00000261455	LINC01003	7	lincRNA	1763	-0.57565	0.000171809	0.00943194	4.26928	2.87415
ENSG00000233714	AC012506.2	2	lincRNA	4210	-2.19861	0.000177651	0.00966036	0.0400223	0.00781779
ENSG00000272692	RP11-399K21.14	10	lincRNA	2685	-0.916333	0.000190978	0.0102018	0.558299	0.298138
ENSG00000266554	LINC01443	18	lincRNA	27503	-2.64354	0.0001925	0.0102625	0.365976	0.058958
ENSG00000233424	RP11-175I6.5	9	lincRNA	6739	-2.27313	0.000194675	0.0103576	0.00857772	0.000409243
ENSG00000236924	RP11-390F4.6	9	lincRNA	24679	-1.85955	0.000201088	0.010656	0.155309	0.0409857
ENSG00000259417	LINC01314	15	lincRNA	56729	-1.17846	0.000202636	0.0107183	3.27593	1.45417
ENSG00000203688	RP11-351J23.1	6	lincRNA	4161	-1.17395	0.00020287	0.0107183	1.13613	0.515103
ENSG00000248587	GDNF-AS1	5	lincRNA	35361	-1.25012	0.000203296	0.0107302	0.308861	0.125039
ENSG00000233967	RP11-250B2.3	6	lincRNA	22583	-0.891987	0.000206202	0.0108633	0.52975	0.284668
ENSG00000260645	RP11-250B2.5	6	lincRNA	2122	-0.923917	0.000219027	0.0113793	0.500418	0.256499
ENSG00000258512	LINC00239	14	lincRNA	2085	-0.888258	0.000272786	0.0136124	1.76529	0.947281
ENSG00000233214	AC002511.2	19	lincRNA	590	-1.48637	0.000296684	0.0145584	0.278644	0.0945827
ENSG00000253376	RP11-44D19.1	8	lincRNA	1233	-2.32689	0.000318199	0.0153532	0.0305401	0.00466716
ENSG00000254100	RP11-675F6.4	8	lincRNA	6772	-1.29145	0.000318468	0.0153532	0.222625	0.0915732
ENSG00000251027	CTC-254B4.1	5	lincRNA	195817	-2.08918	0.000319107	0.0153532	0.0223712	0.00332399
ENSG00000228566	RP11-170M17.1	10	lincRNA	325904	-1.86282	0.000330503	0.0157966	0.0446136	0.0104409
ENSG00000272727	RP11-142A22.4	4	lincRNA	5158	-1.80475	0.000331774	0.0158399	0.262067	0.0724222
ENSG00000270673	YTHDF3-AS1	8	lincRNA	717	-0.78476	0.000346699	0.0162893	0.852184	0.498382
ENSG00000225539	AC018799.1	2	lincRNA	75376	-2.76017	0.000377697	0.0174217	0.0354182	0.0034765
ENSG00000238043	RP11-699L21.2	3	lincRNA	25484	-1.78122	0.000379229	0.017462	0.0430099	0.0102393
ENSG00000260057	LINC01571	16	lincRNA	10654	-2.37401	0.000386353	0.0177284	0.0998615	0.0170641
ENSG00000262155	RP11-266L9.5	16	lincRNA	2006	1.0589	0.000396944	0.0180893	0.0984833	0.210153
ENSG00000228386	RP5-1125A11.4	20	lincRNA	2780	-1.95664	0.000411289	0.0186151	0.0232887	0.0051144
ENSG00000223806	LINC00114	21	lincRNA	8439	-1.81997	0.000424908	0.0190849	0.102484	0.0277672
ENSG00000230269	RP1-40E16.9	6	lincRNA	13012	-2.38271	0.000439631	0.0195903	0.0575496	0.00887791
ENSG00000271789	RP5-1112D6.7	6	lincRNA	1384	-0.956487	0.000445842	0.0197575	0.334168	0.171514
ENSG00000228709	AP001065.15	21	lincRNA	4711	-1.72787	0.000455043	0.0200796	0.709757	0.222732
ENSG00000243081	RP11-231E6.1	3	lincRNA	12487	-1.83367	0.000502663	0.0218376	0.242166	0.0647988
ENSG00000271200	RP11-430G17.3	1	lincRNA	426	-1.26957	0.000518277	0.0223457	0.134357	0.0547506
ENSG00000248975	CTD-2251F13.1	14	lincRNA	344646	-2.40824	0.000525427	0.0225822	0.0131118	0.00102298
ENSG00000261489	CTD-2515H24.3	15	lincRNA	845	-2.07943	0.000532269	0.0228248	0.0196492	0.00363621
ENSG00000233064	RP3-380B8.4	6	lincRNA	18714	-1.63191	0.000552288	0.0234679	0.100668	0.0320068
ENSG00000259672	RP11-69G7.1	15	lincRNA	11533	-2.1199	0.000554492	0.0235116	0.0221047	0.00377741
ENSG00000232139	LINC00867	10	lincRNA	7995	-1.79673	0.000587328	0.0245701	0.039244	0.0100377
ENSG00000261087	KB-1460A1.5	8	lincRNA	2824	-0.732365	0.000601323	0.0249782	6.52021	3.93103
ENSG00000248550	OTX2-AS1	14	lincRNA	338994	-2.22819	0.000626684	0.0258093	0.0187776	0.00295269
ENSG00000272338	RP11-722E23.2	8	lincRNA	576	-0.593126	0.000641841	0.0263517	0.988513	0.654323
ENSG00000227240	RP11-563D10.1	1	lincRNA	49221	-1.73885	0.000655711	0.0266939	0.0857524	0.0230355
ENSG00000224549	RP11-370B11.3	9	lincRNA	1141	-1.65997	0.000676314	0.0272975	0.129164	0.0411645
ENSG00000254054	RP11-156K13.3	8	lincRNA	2131	-1.68716	0.000729908	0.0288454	0.261444	0.0828746
ENSG00000232224	LINC00202-1	10	lincRNA	10795	-0.92558	0.000730311	0.0288454	0.511108	0.267003
ENSG00000231106	LINC01436	21	lincRNA	2500	-1.6158	0.000748927	0.0294273	2.87074	0.963724
ENSG00000236318	AC019117.1	7	lincRNA	91797	3.45422	0.000750421	0.0294642	0.0506037	0.602156
ENSG00000262585	RP11-353N14.5	17	lincRNA	11473	-0.967766	0.000762756	0.029838	1.91831	1.01131
ENSG00000259976	RP11-553L6.5	3	lincRNA	1678	-0.451968	0.000811926	0.0312318	24.7634	17.9114
ENSG00000267446	CTB-39G8.2	17	lincRNA	655	-1.684	0.000830244	0.0317293	0.0312419	0.0090723
ENSG00000237807	RP11-400K9.4	8	lincRNA	8760	1.45521	0.00084456	0.0320455	0.70975	1.99292
ENSG00000231990	RP11-53B5.1	9	lincRNA	1250	-2.32932	0.000856237	0.032419	0.0123981	0.00101283
ENSG00000260807	RP11-161M6.2	16	lincRNA	5835	-0.936837	0.000866857	0.0327044	13.5993	7.17304
ENSG00000267644	CTD-2008P7.10	17	lincRNA	720	-1.20117	0.000910371	0.0339835	0.0808894	0.0349399
ENSG00000196421	LINC00176	20	lincRNA	5618	-0.78687	0.00091143	0.0339912	1.51634	0.874358
ENSG00000272827	RP11-445P19.3	1	lincRNA	321	-2.11779	0.00094433	0.0348916	0.0377948	0.0070936
ENSG00000265927	CTD-2532D12.5	17	lincRNA	4447	-2.25947	0.000950702	0.0350273	0.0291659	0.00434133
ENSG00000235038	RP11-393I23.4	1	lincRNA	20135	-2.23359	0.000961428	0.0352633	0.126908	0.0252856
ENSG00000180712	RP11-290F5.2	4	lincRNA	13221	-0.897241	0.000973938	0.0356293	0.562428	0.308684
ENSG00000272733	KB-208E9.1	22	lincRNA	2979	-0.939984	0.000976263	0.0356898	0.328347	0.168342
ENSG00000226846	LINC00348	13	lincRNA	153276	-2.35204	0.000984462	0.03594	0.275687	0.0542078
ENSG00000217258	AC007249.3	2	lincRNA	3233	-0.997486	0.000989479	0.0360983	0.149882	0.0756591
ENSG00000260657	RP11-315D16.4	15	lincRNA	10202	-1.56964	0.00101048	0.0366877	0.101795	0.0316547
ENSG00000265352	RP11-723G8.2	18	lincRNA	55513	-2.19111	0.0010139	0.0367365	0.00986109	0.000826997
ENSG00000234423	LINC01250	2	lincRNA	230978	-2.18849	0.0010188	0.0367885	0.0465272	0.00907504
ENSG00000225554	RP11-527D7.1	1	lincRNA	9200	-1.43754	0.00103828	0.0373012	0.319489	0.114166
ENSG00000230156	LINC00443	13	lincRNA	18247	3.85918	0.00106931	0.0380936	0.204691	3.1368
ENSG00000255135	RP11-111M22.3	11	lincRNA	3318	-0.596627	0.00107538	0.0382136	2.94928	1.95768
ENSG00000260704	LINC00543	13	lincRNA	1844	-0.780285	0.00113347	0.0397652	3.08898	1.84953
ENSG00000260257	RP5-1085F17.3	20	lincRNA	2130	-0.62551	0.00113744	0.0398781	7.736	4.86058
ENSG00000259403	RP11-315L6.1	15	lincRNA	47111	-2.5971	0.00115821	0.0404991	0.0192688	0.00180823
ENSG00000273192	CITF22-1A6.3	22	lincRNA	2348	-0.669544	0.00117211	0.040835	0.597912	0.376386
ENSG00000261211	RP1-80N2.3	6	lincRNA	3324	-0.842334	0.00120182	0.0415584	1.32521	0.762841
ENSG00000271387	RP11-382D12.2	1	lincRNA	951	-0.994127	0.00121529	0.0418691	0.182782	0.0911925
ENSG00000272576	RP11-365H22.2	4	lincRNA	609	-0.86464	0.00121554	0.0418691	0.331721	0.181703
ENSG00000271384	RP11-435O5.7	9	lincRNA	672	-0.969224	0.00121819	0.0419329	0.165576	0.087845
ENSG00000234199	LINC01191	2	lincRNA	27733	-1.09891	0.00122183	0.0419768	0.221318	0.106432
ENSG00000263731	RP11-498C9.15	17	lincRNA	2681	-0.633713	0.00123071	0.0421211	1.92589	1.2219
ENSG00000237923	XXbac-BPG27H4.8	6	lincRNA	8633	-2.0337	0.0012308	0.0421211	0.0459699	0.0097438
ENSG00000248515	RP11-608O21.1	4	lincRNA	454256	-3.32428	0.00124184	0.0422536	0.0368429	0.00189811
ENSG00000272953	RP11-1275H24.2	7	lincRNA	631	-0.912484	0.00125243	0.0425323	0.710194	0.38245
ENSG00000258919	RP11-1029J19.4	14	lincRNA	3546	-1.52261	0.00126068	0.0427029	1.5201	0.519961
ENSG00000236947	RP11-98G7.1	1	lincRNA	10165	-1.28461	0.00130483	0.0438855	0.130933	0.0547553
ENSG00000246223	LINC01550	14	lincRNA	52514	-0.982133	0.00130746	0.0438949	1.34007	0.668239
ENSG00000263312	RP11-459C13.1	17	lincRNA	4796	-1.76938	0.00133386	0.0444909	0.0521916	0.0142039
ENSG00000248359	CTC-537E7.2	5	lincRNA	1840	-2.03456	0.00136199	0.0450696	0.0165319	0.00183485
ENSG00000259245	RP11-684B21.1	15	lincRNA	3447	-1.77395	0.00142604	0.0465791	0.0354175	0.00896802
ENSG00000231683	RP1-27K12.2	6	lincRNA	55882	-2.39914	0.0014394	0.0468888	0.391838	0.0756426
ENSG00000242781	RP11-47P18.2	3	lincRNA	24457	-2.50072	0.00144112	0.0468888	0.0555824	0.00848512
ENSG00000261104	RP11-734K21.5	2	lincRNA	3272	-1.77859	0.00144171	0.0468888	1.69226	0.509679
ENSG00000273321	RP11-621L6.3	18	lincRNA	561	-1.53936	0.0014614	0.047384	0.116864	0.0401983
ENSG00000248810	RP11-362F19.1	4	lincRNA	13168	1.38437	0.00147338	0.0475709	1.39791	3.78449
ENSG00000272369	RP11-446N19.1	12	lincRNA	115048	-0.715836	0.00149954	0.0481495	0.408759	0.257037
ENSG00000235665	LINC00298	2	lincRNA	355659	-1.86596	0.00165942	0.0520238	0.0718224	0.0183245
ENSG00000262454	MIR193BHG	16	lincRNA	25355	1.11685	0.00167131	0.0521808	0.253122	0.55106
ENSG00000182648	LINC01006	7	lincRNA	168458	-0.775702	0.00167259	0.0521897	10.8887	6.39197
ENSG00000272829	XXbac-B135H6.18	22	lincRNA	394	-0.839806	0.00172368	0.0534657	0.322658	0.184777
ENSG00000250049	RP11-348J24.2	5	lincRNA	396829	-2.26876	0.00172457	0.0534657	0.125985	0.0233744
ENSG00000267143	RP11-677O4.6	18	lincRNA	441	-1.86327	0.00177729	0.0545582	0.0176228	0.00361656
ENSG00000271992	RP11-42O15.3	1	lincRNA	465	-0.904801	0.00178067	0.0545987	0.211821	0.117344
ENSG00000237423	LINC01522	20	lincRNA	8256	-1.80765	0.00178356	0.054604	0.16008	0.0440222
ENSG00000228719	RP5-1119A7.14	22	lincRNA	9549	-1.35712	0.00181166	0.0552614	0.0581479	0.0220679
ENSG00000269978	RP11-338N10.3	1	lincRNA	266	-1.07415	0.00190229	0.0572684	0.241322	0.114365
ENSG00000272774	RP11-433A10.3	3	lincRNA	531	-1.96674	0.00191571	0.0575106	0.0584506	0.0122053
ENSG00000231435	AC011747.3	2	lincRNA	31909	-1.14341	0.00193888	0.0578448	0.160869	0.0739419
ENSG00000238005	RP11-443B7.1	1	lincRNA	12720	-0.770481	0.00194194	0.0579033	0.889421	0.530057
ENSG00000261126	RP11-795F19.1	18	lincRNA	48582	-0.734817	0.00194754	0.0580378	0.780206	0.467501
ENSG00000271420	RP5-1057J7.7	1	lincRNA	649	-0.886432	0.00197627	0.0586634	0.596961	0.333565
ENSG00000272068	RP11-284F21.9	1	lincRNA	3221	-1.46724	0.00198642	0.0589315	12.8812	4.74777
ENSG00000258474	RP11-187E13.1	14	lincRNA	5529	-1.1744	0.00203756	0.0600124	0.655741	0.294878
ENSG00000235052	RP1-150O5.3	1	lincRNA	1776	-1.18441	0.00207124	0.0606676	0.0992107	0.0389922
ENSG00000248771	LINC01207	4	lincRNA	49731	-1.4102	0.00212469	0.061722	9.93088	3.85732
ENSG00000249599	BMPR1B-AS1	4	lincRNA	13733	-1.88695	0.00214452	0.062051	0.0631948	0.0158551
ENSG00000258534	CTD-2134A5.4	14	lincRNA	25745	-0.825776	0.00214762	0.062051	0.947539	0.543162
ENSG00000231811	RP3-527G5.1	6	lincRNA	1294	-2.06317	0.00217277	0.0626044	0.0261084	0.00435356
ENSG00000250313	RP11-5P22.3	5	lincRNA	4060	-1.999	0.00221079	0.0634243	0.0061922	0.000194918
ENSG00000257660	RP11-579D7.4	12	lincRNA	1388	-0.830617	0.00221356	0.063435	0.401765	0.235694
ENSG00000231265	TRERNA1	20	lincRNA	788	-1.79601	0.00223447	0.0638962	0.0366215	0.00826963
ENSG00000226320	AC018359.1	3	lincRNA	403543	-2.58257	0.00243298	0.0681402	0.0334822	0.00271531
ENSG00000267397	RP11-873E20.1	18	lincRNA	1608	-0.936967	0.00246325	0.0686978	0.382764	0.196562
ENSG00000236452	AC123023.1	3	lincRNA	65567	-2.15584	0.00251442	0.0696346	0.0477298	0.00775015
ENSG00000235621	LINC00494	20	lincRNA	10679	-1.5943	0.002573	0.0708276	2.14636	0.595189
ENSG00000230699	RP11-54O7.1	1	lincRNA	3513	2.02878	0.00257855	0.0709067	0.0474189	0.191063
ENSG00000254290	RP11-150O12.3	8	lincRNA	2378	-1.0786	0.00267056	0.0728857	2.82575	1.34846
ENSG00000258871	RP3-514A23.2	14	lincRNA	42545	3.65287	0.0026725	0.0728857	0	0.0218465
ENSG00000226067	LINC00623	1	lincRNA	96016	-0.524579	0.00267596	0.0729426	6.04009	4.15974
ENSG00000256988	RP11-234B24.4	12	lincRNA	2099	-2.14394	0.00267776	0.0729541	0.0591693	0.0117681
ENSG00000248079	DPH6-AS1	15	lincRNA	312806	-0.919957	0.00273376	0.0740615	0.285899	0.149727
ENSG00000257883	RP11-497G19.1	12	lincRNA	36483	-1.51166	0.00276152	0.0745089	0.0305626	0.00953663
ENSG00000267134	RP11-146N18.1	18	lincRNA	319510	-1.89527	0.00279204	0.0749514	0.0294131	0.00694916
ENSG00000265055	AC145343.2	17	lincRNA	5428	-0.861714	0.00280255	0.0749827	0.326099	0.184416
ENSG00000271784	RP1-28H20.3	20	lincRNA	630	-0.879461	0.0028031	0.0749827	0.153676	0.0857194
ENSG00000231680	AP003774.6	11	lincRNA	1489	2.3457	0.00280966	0.0750446	0.0173272	0.104143
ENSG00000259865	RP11-488L18.10	1	lincRNA	1245	-0.585132	0.00309749	0.0804241	7.81745	5.11851
ENSG00000264026	RP11-1124B17.1	17	lincRNA	12196	-1.43108	0.0032401	0.083016	0.0849163	0.0303306
ENSG00000268655	CTB-60B18.10	19	lincRNA	1237	1.68339	0.00324583	0.083016	0.111079	0.356208
ENSG00000230817	LINC01362	1	lincRNA	263632	-1.66653	0.00330054	0.0840015	0.0212074	0.00535378
ENSG00000226137	BAIAP2-AS1	17	lincRNA	5751	-0.408767	0.00334284	0.0847208	25.8863	19.5359
ENSG00000271843	RP11-245J9.5	3	lincRNA	610	0.764089	0.00336953	0.0852751	0.120167	0.202968
ENSG00000257084	U47924.27	12	lincRNA	1201	-0.794137	0.0033794	0.0854027	4.75182	2.7511
ENSG00000205056	RP11-693J15.5	12	lincRNA	25640	2.32061	0.00339112	0.0855767	0.122709	0.505356
ENSG00000248701	CTC-493L21.2	5	lincRNA	2595	-1.82842	0.00349758	0.0869499	0.00519097	0
ENSG00000248474	CTD-2292M14.1	5	lincRNA	19148	3.45844	0.00357048	0.0882144	0.0239546	0.296003
ENSG00000176754	LINC00303	1	lincRNA	8818	-1.65464	0.00358883	0.0885027	0.0387407	0.0116088
ENSG00000270607	RP11-359E10.1	11	lincRNA	1685	1.35731	0.00367654	0.0902462	0.583577	1.51284
ENSG00000224854	CDKN2A-AS1	9	lincRNA	822	3.3352	0.00376533	0.0915782	0.00348352	0.0533532
ENSG00000250786	SNHG18	5	lincRNA	4409	-0.65025	0.00377029	0.0916491	10.9206	6.8282
ENSG00000272057	CTB-40H15.4	5	lincRNA	381	-1.40507	0.00377917	0.0917046	0.0872976	0.0315249
ENSG00000259862	RP11-143E21.6	12	lincRNA	17046	-1.78733	0.00382139	0.0923908	0.0537646	0.0152215
ENSG00000270372	RP11-109M17.2	9	lincRNA	109	-2.40242	0.00394773	0.0945167	0.228436	0.0434103
ENSG00000237590	RP11-20J15.2	10	lincRNA	2211	-1.93061	0.00398821	0.0953808	0.0272689	0.00602302
ENSG00000258957	RP11-363J20.1	14	lincRNA	31072	-0.88269	0.00400752	0.0957561	0.140913	0.0788672
ENSG00000232721	RP11-403I13.5	1	lincRNA	3440	-1.30436	0.00412531	0.0977779	0.772571	0.326543
ENSG00000260550	RP11-457I16.2	16	lincRNA	1235	-1.97862	0.00413828	0.0979541	0.00834149	0.000805126
ENSG00000261685	RP11-401P9.4	16	lincRNA	3440	-0.816062	0.00419396	0.0989189	10.1811	5.76208
ENSG00000250920	RP11-297P16.4	4	lincRNA	8200	-2.58339	0.00425665	0.100027	0.199439	0.0319941
ENSG00000258404	RP11-1029J19.5	14	lincRNA	96654	-1.45132	0.00428132	0.100399	0.571079	0.203812
ENSG00000235823	OLMALINC	10	lincRNA	9753	-0.645236	0.00433527	0.10144	6.52077	4.16571
ENSG00000267767	CTC-523E23.4	19	lincRNA	44287	1.12609	0.00442	0.102878	0.0997117	0.218046
ENSG00000271914	RP4-789D17.5	1	lincRNA	395	-0.875466	0.00445815	0.103463	0.153298	0.082314
ENSG00000226453	RP11-379B8.1	6	lincRNA	88295	-1.10105	0.00454746	0.104924	0.661068	0.31524
ENSG00000271757	RP11-111M22.5	11	lincRNA	709	-1.03046	0.00457831	0.105222	0.0876252	0.0407869
ENSG00000235884	LINC00941	12	lincRNA	7030	1.35554	0.0046258	0.10604	1.59433	4.17095
ENSG00000260118	RP6-201G10.2	X	lincRNA	1431	-0.753884	0.00469332	0.107033	0.38514	0.225255
ENSG00000242924	RP11-298O21.6	3	lincRNA	12144	-1.95138	0.00472963	0.107537	0.0141282	0.00241891
ENSG00000224817	RP11-190J1.3	10	lincRNA	3749	-2.53823	0.00479772	0.108534	0.0855378	0.0136577
ENSG00000233571	RP11-545D19.1	X	lincRNA	208812	-2.0971	0.00481198	0.108664	0.00818567	0.000399694
ENSG00000258815	RP11-408B11.2	12	lincRNA	24852	-2.30103	0.00486431	0.109577	0.0857405	0.0165398
ENSG00000242753	RP11-716O23.2	6	lincRNA	28484	-1.78121	0.00488521	0.109791	0.0249856	0.00570422
ENSG00000180422	LINC00304	16	lincRNA	5099	-1.13258	0.00490871	0.109959	0.296692	0.129319
ENSG00000266258	RP11-41O4.1	18	lincRNA	17020	-0.8147	0.00494839	0.110707	0.395718	0.224793
ENSG00000205037	RP11-863P13.4	16	lincRNA	12944	1.86029	0.00495659	0.110781	0.0392201	0.142512
ENSG00000261241	RP11-883G14.1	16	lincRNA	16852	-1.56928	0.0049878	0.111167	0.0712521	0.0231541
ENSG00000272087	RP11-379F4.7	3	lincRNA	648	-0.731491	0.00508189	0.112669	1.19079	0.725185
ENSG00000262714	RP11-44F14.8	16	lincRNA	2141	-0.982061	0.0050849	0.112669	1.19565	0.618224
ENSG00000273156	RP11-127B20.2	4	lincRNA	664	-0.768581	0.00509699	0.112754	0.662885	0.382546
ENSG00000235295	FLJ41941	22	lincRNA	8583	-1.51401	0.00513626	0.113197	0.0512116	0.0161762
ENSG00000272235	RP11-22L13.1	1	lincRNA	3460	-1.00861	0.00515354	0.113431	0.722532	0.343469
ENSG00000255375	RP1-65P5.5	11	lincRNA	10880	-2.19534	0.00520978	0.114101	0.0180049	0.00254324
ENSG00000228379	AC010891.2	Y	lincRNA	4198	-1.78786	0.00527274	0.115195	0.00483335	9.74019e-05
ENSG00000223768	LINC00205	21	lincRNA	4069	-0.462263	0.00528437	0.115306	3.97244	2.84899
ENSG00000224635	RP4-564F22.5	20	lincRNA	10786	-0.954225	0.00541995	0.117156	0.306429	0.153592
ENSG00000273093	RP11-532L16.3	1	lincRNA	532	-2.11896	0.00542441	0.117205	0.015813	0.00237639
ENSG00000244260	RP11-521D12.2	2	lincRNA	34390	-1.66092	0.00546203	0.117826	0.00507299	0.000275295
ENSG00000231533	RP1-232L24.3	6	lincRNA	1008	-1.85874	0.00548521	0.118012	0.057618	0.014754
ENSG00000224259	LINC01133	1	lincRNA	23532	1.64822	0.00553037	0.118557	7.74306	24.5815
ENSG00000260973	RP11-105C19.2	16	lincRNA	1665	-2.10184	0.0056062	0.119718	0.0509452	0.00991831
ENSG00000203266	RP11-560A15.3	20	lincRNA	7177	-1.71808	0.00584062	0.122992	0.00802966	0.00130085
ENSG00000261886	RP11-63A1.1	17	lincRNA	6264	-1.37568	0.00588876	0.123662	0.0595536	0.0229395
ENSG00000272301	RP11-111M22.4	11	lincRNA	480	-0.804355	0.00589399	0.123674	0.479448	0.276951
ENSG00000238242	RP11-575B7.3	1	lincRNA	34804	-2.1224	0.00592155	0.123958	0.0121052	0.0014598
ENSG00000232719	RP11-13J8.1	2	lincRNA	1754	1.73031	0.00595312	0.124177	0.0271336	0.080471
ENSG00000271737	CTB-113I20.2	5	lincRNA	415	-0.691108	0.00598288	0.124651	0.712851	0.448548
ENSG00000251015	SLC25A30-AS1	13	lincRNA	2209	-0.815955	0.0060141	0.125105	0.122342	0.0697779
ENSG00000227088	AC084149.2	2	lincRNA	2255	-2.13647	0.00604142	0.125526	0.0118254	0.00124351
ENSG00000228933	RP11-268G12.1	X	lincRNA	224077	-1.84261	0.00609484	0.126142	0.0593683	0.0157627
ENSG00000226380	AC058791.1	7	lincRNA	36501	0.844411	0.00652671	0.132503	0.738983	1.30604
ENSG00000230676	RP11-65J3.3	9	lincRNA	20770	-1.3621	0.0065662	0.133047	0.159217	0.0500999
ENSG00000235475	LINC01372	7	lincRNA	4048	-0.635171	0.00662002	0.133844	0.448233	0.285753
ENSG00000176075	LINC00302	1	lincRNA	1327	-1.7366	0.0066278	0.133932	0.00516417	0.000435628
ENSG00000226644	RP11-128M1.1	20	lincRNA	5934	-0.995984	0.00667836	0.134391	0.292816	0.149743
ENSG00000233067	PTCHD1-AS	X	lincRNA	1033349	-1.94438	0.00671249	0.1348	0.0201204	0.00342715
ENSG00000271020	RP11-10C24.1	3	lincRNA	532	0.567341	0.00676845	0.135484	0.423471	0.636948
ENSG00000271172	RP11-660M5.1	4	lincRNA	510	-1.39628	0.0071602	0.140828	0.0323516	0.0104216
ENSG00000259230	CTD-2555C10.3	14	lincRNA	10572	1.55266	0.00723719	0.14165	0.287382	0.861297
ENSG00000255947	RP11-855O10.3	11	lincRNA	1037	-1.65793	0.00732639	0.142826	0.00962307	0.00163045
ENSG00000237390	RP11-139I14.2	1	lincRNA	7383	-1.09653	0.0073431	0.143092	0.0528167	0.0248742
ENSG00000272644	RP11-33O4.1	2	lincRNA	455	-0.506125	0.00735689	0.14322	0.831425	0.58895
ENSG00000256120	RP11-778H2.1	12	lincRNA	14694	-2.0974	0.00739003	0.143486	0.0102742	0.00109737
ENSG00000239482	RP11-90K6.1	3	lincRNA	30313	-1.07116	0.00741041	0.143724	0.0621667	0.0304021
ENSG00000236882	LINC01554	5	lincRNA	7901	-0.852529	0.00741606	0.143781	0.356547	0.187087
ENSG00000273059	XXyac-YX155B6.7	1	lincRNA	429	-1.30195	0.00756987	0.145487	0.0456067	0.0186766
ENSG00000270035	RP11-338N10.2	1	lincRNA	569	-1.04765	0.00760667	0.146035	0.150898	0.0722382
ENSG00000258354	MIR3180-1	16	lincRNA	1458	-1.16936	0.00782711	0.148653	0.0959648	0.0435418
ENSG00000257060	RP11-266O8.1	15	lincRNA	256926	1.86645	0.00786305	0.149122	0.0185619	0.0632022
ENSG00000251490	RP11-237D3.1	4	lincRNA	1055	-2.85797	0.0079039	0.149554	0.0180746	0.000711309
ENSG00000231740	RP11-63G10.2	1	lincRNA	12806	-1.75321	0.00798135	0.15024	0.00991711	0.00150084
ENSG00000259673	IQCH-AS1	15	lincRNA	118225	-0.357944	0.00804667	0.151042	6.09748	4.81543
ENSG00000250968	RP11-322J23.1	4	lincRNA	1249	-1.78635	0.00805537	0.151149	0.0495578	0.0133329
ENSG00000259473	RP11-96C21.1	15	lincRNA	2021	2.70441	0.00812219	0.151919	0.00129104	0.0220809
ENSG00000233393	AP000688.29	21	lincRNA	4809	1.55926	0.00828528	0.153938	0.247007	0.754141
ENSG00000230015	RP11-80B9.4	1	lincRNA	434	-2.09345	0.00842376	0.155314	0.0130577	0.00182687
ENSG00000229729	RP11-159G9.5	3	lincRNA	79699	0.61585	0.00845723	0.155567	0.853844	1.33017
ENSG00000251218	RP11-1057B8.2	8	lincRNA	31964	-1.83067	0.00847171	0.155567	0.0135497	0.00284768
ENSG00000223396	RP11-134G8.5	1	lincRNA	11771	-0.482876	0.00850914	0.156074	2.00511	1.4402
ENSG00000248428	CTC-551A13.1	5	lincRNA	37948	-1.25084	0.0085309	0.15642	0.0217437	0.00737735
ENSG00000205662	RP11-706O15.7	X	lincRNA	7986	4.35839	0.00890528	0.161057	0.00129104	0.0658507
ENSG00000223907	LINC01226	1	lincRNA	5810	-1.51815	0.00900762	0.162189	0.385443	0.125812
ENSG00000226825	LINC01509	9	lincRNA	10518	-1.5418	0.00903844	0.162303	0.0261198	0.00775522
ENSG00000232190	RP11-134D3.1	16	lincRNA	6207	2.60007	0.00915254	0.163577	0	0.00924556
ENSG00000259869	AL022344.7	10	lincRNA	967	0.89266	0.00917058	0.163789	0.217526	0.401297
ENSG00000269892	RP4-761J14.10	12	lincRNA	656	-0.630455	0.00919427	0.164046	0.410355	0.262725
ENSG00000273344	PAXIP1-AS1	7	lincRNA	2255	-0.402613	0.00929859	0.165268	8.27823	6.314
ENSG00000228430	RP11-15B24.5	9	lincRNA	291676	1.63065	0.0094291	0.166778	0.00726072	0.0290651
ENSG00000235407	RP11-470L19.2	1	lincRNA	2578	3.00581	0.00951735	0.167544	0.0665245	0.569424
ENSG00000272308	RP11-231G3.1	5	lincRNA	478	-0.640919	0.00954779	0.167814	0.392787	0.25171
ENSG00000233760	AC004947.2	7	lincRNA	5378	-1.05204	0.00955312	0.167838	0.185443	0.0879868
ENSG00000228208	C1orf143	1	lincRNA	15882	2.44172	0.00968879	0.169282	0.00176623	0.017645
ENSG00000266490	CTD-2349P21.9	17	lincRNA	461	-0.529592	0.0097616	0.169939	0.611792	0.424376
ENSG00000271889	RP11-493E12.1	2	lincRNA	10672	-0.743295	0.00983672	0.170575	0.160199	0.0926711
ENSG00000251264	RP11-545H22.1	4	lincRNA	6221	-1.72729	0.0098617	0.170637	0.0078325	0.000689572
ENSG00000261411	RP11-268G13.1	20	lincRNA	2179	-1.27609	0.00991276	0.170832	0.117628	0.0457562
ENSG00000226328	NUP50-AS1	22	lincRNA	30761	-0.427176	0.0099213	0.170869	9.02251	6.70098
ENSG00000257261	RP11-96H19.1	12	lincRNA	492480	-0.483792	0.010098	0.173125	1.13934	0.838579
ENSG00000258791	LINC00520	14	lincRNA	15553	2.3664	0.0101558	0.173623	0.130542	0.714186
ENSG00000246331	RP11-77I22.2	12	lincRNA	25665	1.48483	0.0101967	0.17403	0.0243553	0.0739955
ENSG00000227012	RP1-97J1.2	6	lincRNA	1362	-2.29995	0.0102103	0.174038	0.0311098	0.00528212
ENSG00000225470	JPX	X	lincRNA	126084	0.370058	0.0103101	0.174784	8.66225	11.111
ENSG00000253673	CTC-436K13.1	5	lincRNA	24620	-1.54657	0.0103375	0.175026	0.0102152	0.00199457
ENSG00000225785	RP4-583K8.1	20	lincRNA	4155	-1.59205	0.0103772	0.175339	0.00477457	0.000407284
ENSG00000224177	LINC00570	2	lincRNA	9096	-1.21135	0.0104358	0.175791	0.140595	0.0613178
ENSG00000273038	RP11-479G22.8	10	lincRNA	2056	-0.583996	0.0104413	0.175828	7.08844	4.78255
ENSG00000236268	LINC01361	1	lincRNA	12326	-1.43225	0.0104535	0.175869	0.0593668	0.020198
ENSG00000272567	RP11-73K9.3	4	lincRNA	348	-0.674966	0.0106927	0.178085	0.21004	0.134307
ENSG00000245164	LINC00861	8	lincRNA	28941	1.34116	0.0107738	0.178816	0.929637	2.03751
ENSG00000236846	RP11-239E10.2	1	lincRNA	905	1.84877	0.0110071	0.181442	0.0116377	0.0479909
ENSG00000254166	CASC19	8	lincRNA	17587	1.90307	0.0110455	0.181696	0.104651	0.414568
ENSG00000260260	SNHG19	16	lincRNA	561	-0.624118	0.0110919	0.181927	8.70175	5.62507
ENSG00000243083	LINC00870	3	lincRNA	23075	-1.09332	0.0112355	0.183494	0.319873	0.142819
ENSG00000231487	AP006285.7	11	lincRNA	759	-1.50365	0.0113534	0.185002	0.00342474	0
ENSG00000267443	AC010641.1	19	lincRNA	1584	-1.73601	0.0114193	0.185482	0.0196739	0.00509032
ENSG00000268912	CTD-2619J13.17	19	lincRNA	2516	0.604282	0.0114404	0.185753	0.556116	0.83093
ENSG00000251292	ERVH-1	4	lincRNA	10317	-1.75027	0.0114678	0.185856	0.0164322	0.00282568
ENSG00000251409	AC008592.4	5	lincRNA	16778	-0.962254	0.0116244	0.187194	0.0608742	0.0297525
ENSG00000228140	RP3-467K16.4	1	lincRNA	6454	1.10567	0.0116302	0.18722	0.135901	0.303108
ENSG00000253929	CASC21	8	lincRNA	53357	1.33751	0.0119645	0.190702	0.0258465	0.0726997
ENSG00000230805	AL132709.1	14	lincRNA	4041	-1.56698	0.0119958	0.190856	0.0577042	0.016112
ENSG00000153363	LINC00467	1	lincRNA	52530	-0.389377	0.0120033	0.190862	7.92588	6.1137
ENSG00000227683	RP11-445N18.5	10	lincRNA	17199	-1.6268	0.0120206	0.190908	0.128829	0.0410423
ENSG00000236335	RP4-591L5.1	1	lincRNA	2078	-1.44267	0.0121309	0.191798	0.0030622	0
ENSG00000238034	RP5-1185K9.1	20	lincRNA	23136	-1.79348	0.0121725	0.192024	0.054167	0.0135233
ENSG00000268266	AC003005.2	19	lincRNA	5347	2.2222	0.0121777	0.192024	0.00305727	0.0216133
ENSG00000264876	RP11-138E9.2	18	lincRNA	49248	2.82751	0.0123177	0.193139	0	0.0109943
ENSG00000249867	RP11-115J23.1	11	lincRNA	361206	2.79113	0.0124275	0.193941	0.00486975	0.0478793
ENSG00000258292	RP11-536G4.1	12	lincRNA	20210	-1.92045	0.0124309	0.193941	0.018168	0.00400168
ENSG00000229896	RP11-456H18.2	6	lincRNA	1186	-0.813197	0.012452	0.194042	0.411901	0.247272
ENSG00000243832	RP11-202A13.1	3	lincRNA	2392	2.208	0.0125594	0.195028	0.00349668	0.0232281
ENSG00000249231	CASC16	16	lincRNA	100015	-1.15191	0.0127852	0.197609	0.123943	0.0540446
ENSG00000258077	RP11-114H23.1	12	lincRNA	420813	1.48061	0.012874	0.198229	0.0573301	0.166712
ENSG00000264464	RP11-110H1.8	18	lincRNA	2470	-1.29103	0.0129982	0.199376	0.0064969	0.000884795
ENSG00000232211	RP11-395D3.1	9	lincRNA	64349	-1.55267	0.0130865	0.200108	0.0104369	0.00200557
ENSG00000272482	RP11-474O21.5	1	lincRNA	344	0.911062	0.0131184	0.200365	0.35187	0.66771
ENSG00000249806	RP11-223C24.1	4	lincRNA	94931	1.29328	0.0132019	0.201234	0.0811249	0.200999
ENSG00000225857	RP11-46A10.2	1	lincRNA	2515	-1.21969	0.0133655	0.202738	0.0489521	0.020555
ENSG00000254731	CTD-2005H7.1	11	lincRNA	10993	1.15553	0.0135134	0.204513	0.0229347	0.0578273
ENSG00000270069	MIR222HG	X	lincRNA	25063	0.777778	0.0138866	0.208784	3.11292	5.28124
ENSG00000233387	RP11-342D11.3	10	lincRNA	20415	2.59667	0.0139651	0.209576	0.00129104	0.0191108
ENSG00000225413	AP000345.4	22	lincRNA	1108	-1.97766	0.0139683	0.209576	0.0138165	0.00213307
ENSG00000273406	RP11-114O18.1	1	lincRNA	475	3.71206	0.0142215	0.212142	0	0.024107
ENSG00000256906	RP11-474D1.2	12	lincRNA	2360	-1.42993	0.0143308	0.213114	0.0424066	0.0155877
ENSG00000223403	MEG9	14	lincRNA	3026	-1.00146	0.0144229	0.214025	1.15598	0.541805
ENSG00000261754	CTC-523E23.1	19	lincRNA	2756	0.883354	0.0146154	0.215954	0.257481	0.475737
ENSG00000253633	KB-1980E6.3	8	lincRNA	9928	-1.06972	0.0148871	0.218399	0.154984	0.0711937
ENSG00000248131	LINC01194	5	lincRNA	229506	-2.69891	0.0150263	0.219458	0.0464775	0.0062054
ENSG00000263821	RP11-527H14.1	18	lincRNA	1100	-2.0659	0.015056	0.21977	0.012825	0.00199069
ENSG00000273424	CTA-223H9.9	22	lincRNA	441	-0.762183	0.0153247	0.22253	0.282244	0.166887
ENSG00000267834	RP11-167N5.5	9	lincRNA	496	-0.651619	0.0155206	0.224027	0.241907	0.153086
ENSG00000260409	RP11-403B2.7	15	lincRNA	26436	1.25309	0.0155689	0.224376	0.0165375	0.0442226
ENSG00000267453	AC004791.2	19	lincRNA	12911	1.90812	0.0157242	0.226088	0.0487595	0.162009
ENSG00000232645	LINC01431	20	lincRNA	1522	-0.684625	0.0157884	0.226779	0.329943	0.199209
ENSG00000203971	RP13-379L11.2	20	lincRNA	2534	-1.27336	0.0158181	0.226898	0.10666	0.0392521
ENSG00000247011	RP11-700H6.1	17	lincRNA	9724	-0.878582	0.0158859	0.227676	0.24632	0.137598
ENSG00000236499	LINC00896	22	lincRNA	2127	-0.890053	0.0160225	0.228841	0.885259	0.495607
ENSG00000223732	RP11-321C24.1	13	lincRNA	101048	-1.67061	0.0161907	0.230031	0.00611454	0.000739222
ENSG00000238192	LL22NC03-121E8.4	22	lincRNA	1540	-1.31738	0.0162012	0.230031	0.00258208	0
ENSG00000234318	RP4-771M4.3	1	lincRNA	5630	-1.37824	0.0162167	0.230066	0.0225149	0.00736416
ENSG00000203721	LINC00862	1	lincRNA	31810	-1.02248	0.0164033	0.23203	0.148788	0.0721777
ENSG00000256927	RP5-944M2.2	12	lincRNA	8018	1.72922	0.016461	0.23264	0.00476964	0.0231905
ENSG00000267919	RP11-256I23.3	2	lincRNA	541	-1.41315	0.0165002	0.232689	0.0664373	0.0244915
ENSG00000235601	BARX1-AS1	9	lincRNA	3543	3.01077	0.0165423	0.233126	0.00346091	0.0428295
ENSG00000267461	RP11-120M18.5	17	lincRNA	25061	-1.08173	0.0168761	0.23595	0.0521235	0.0237
ENSG00000223530	AC012506.1	2	lincRNA	1380	-1.59237	0.0172544	0.238828	0.00637417	0.000550421
ENSG00000261320	RP11-297D21.2	16	lincRNA	797	-0.997329	0.0172889	0.239013	0.0921034	0.0473242
ENSG00000273381	RP11-305L7.7	9	lincRNA	4124	-0.565962	0.0173557	0.23959	0.357237	0.248111
ENSG00000232680	AC002511.3	19	lincRNA	1685	-0.947957	0.0173578	0.23959	0.216827	0.107536
ENSG00000270522	RP11-168P13.1	13	lincRNA	261	-1.41696	0.0176874	0.243001	0.0266408	0.00887067
ENSG00000269954	RP11-148O21.6	8	lincRNA	503	2.42363	0.0177065	0.243113	0.00159439	0.0179735
ENSG00000248596	RP11-844P9.2	5	lincRNA	56210	1.20833	0.0177092	0.243113	0.464733	1.11924
ENSG00000250173	RP11-661C8.3	5	lincRNA	1935	-1.05752	0.0177523	0.243374	0.0305752	0.0130284
ENSG00000272800	RP11-438L19.1	2	lincRNA	1081	-0.524225	0.0178892	0.244507	0.382304	0.266145
ENSG00000264015	RP11-176N18.2	18	lincRNA	139144	-1.68271	0.0179074	0.244638	0.0184418	0.00450023
ENSG00000232328	AC011286.1	2	lincRNA	20981	-1.96815	0.0179245	0.244737	0.0214891	0.00364083
ENSG00000226447	RP11-393J16.4	10	lincRNA	15642	-1.69611	0.018125	0.246081	0.00530854	0.000362268
ENSG00000243701	DUBR	3	lincRNA	86272	0.51386	0.0181549	0.246381	2.24651	3.21953
ENSG00000179406	LINC00174	7	lincRNA	25294	-0.455931	0.0182222	0.247085	7.70032	5.61089
ENSG00000272906	RP11-533E19.7	1	lincRNA	988	-0.645488	0.0183697	0.248455	0.552781	0.358163
ENSG00000228623	ZNF883	9	lincRNA	52923	0.64359	0.0187225	0.251235	1.22311	1.92526
ENSG00000234556	LINC00701	10	lincRNA	9992	-1.82204	0.0188325	0.25199	0.0180331	0.00399033
ENSG00000254367	RP11-211C9.1	8	lincRNA	58786	-1.37353	0.0189837	0.253204	0.0792217	0.0300015
ENSG00000250903	GMDS-AS1	6	lincRNA	236274	-0.356307	0.0190106	0.253425	4.17529	3.27942
ENSG00000271185	RP5-855F16.1	7	lincRNA	312	-1.41324	0.0192045	0.254761	0.0263366	0.00819902
ENSG00000183674	LINC00518	6	lincRNA	5619	1.7672	0.019429	0.256601	0.0173605	0.0659229
ENSG00000261435	RP13-126P21.2	X	lincRNA	10822	-1.4069	0.0194416	0.256601	0.0475718	0.0154771
ENSG00000226363	HAGLROS	2	lincRNA	1291	-0.77272	0.019811	0.259155	0.377511	0.223748
ENSG00000259977	AL121578.2	X	lincRNA	43258	2.89601	0.0200077	0.260774	0.00472575	0.0395249
ENSG00000228951	RP11-336A10.4	10	lincRNA	1299	2.54144	0.0200189	0.260774	0.0328802	0.19989
ENSG00000262468	LINC01569	16	lincRNA	7964	-0.422708	0.0202375	0.262277	2.9295	2.20394
ENSG00000232053	AC009784.3	7	lincRNA	344501	-1.35423	0.0204242	0.263537	0.118149	0.0451382
ENSG00000233532	LINC00460	13	lincRNA	1654	-1.21362	0.0205992	0.264912	3.80895	1.58223
ENSG00000255080	RP11-1082L8.3	8	lincRNA	22632	1.30245	0.0206586	0.265464	0.0254096	0.0661125
ENSG00000230587	AC093609.1	2	lincRNA	4945	0.826905	0.0207778	0.266072	0.22103	0.372879
ENSG00000260364	RP11-256I9.3	16	lincRNA	199764	-1.61333	0.0209401	0.267205	0.00526983	0.000423176
ENSG00000228742	RP5-884M6.1	7	lincRNA	20553	1.71566	0.0209531	0.267286	0.778007	2.59454
ENSG00000267058	RP11-15A1.3	19	lincRNA	10001	0.637087	0.0210368	0.267634	0.205579	0.309203
ENSG00000261824	LINC00662	19	lincRNA	109360	0.303706	0.0212174	0.268754	3.99722	4.92294
ENSG00000259959	RP11-121C2.2	4	lincRNA	4217	-0.319286	0.021381	0.269715	2.04122	1.63751
ENSG00000232560	LINC01549	21	lincRNA	10295	-1.35311	0.0215689	0.271183	0.0358964	0.0139794
ENSG00000271643	RP11-10C24.3	3	lincRNA	1262	0.441441	0.0217579	0.272525	0.936695	1.29286
ENSG00000205293	LINC01602	8	lincRNA	5768	4.44019	0.0220191	0.273987	0.00612439	0.180471
ENSG00000234763	RP11-203H2.2	6	lincRNA	1084	-1.48311	0.0221766	0.274964	0.0257367	0.00754408
ENSG00000272217	XXbac-BPG157A10.21	6	lincRNA	781	-0.734047	0.0222572	0.275477	0.197952	0.11851
ENSG00000224899	RP11-3B12.5	7	lincRNA	2285	-1.2548	0.0222584	0.275477	0.0903146	0.0372995
ENSG00000205611	LINC01597	20	lincRNA	9573	-0.991483	0.0222718	0.275515	1.16674	0.587868
ENSG00000228648	RP11-568A7.2	6	lincRNA	4025	-1.30821	0.0223811	0.276222	0.0448872	0.0177629
ENSG00000261083	RP11-93I21.3	4	lincRNA	58492	-0.875057	0.0224039	0.27644	0.201228	0.107999
ENSG00000269489	RP11-98D18.17	1	lincRNA	548	-0.840345	0.0225329	0.277065	0.155777	0.087478
ENSG00000272931	RP5-943J3.2	1	lincRNA	694	-0.673221	0.0227032	0.278191	0.404522	0.247125
ENSG00000225489	RP11-390F4.3	9	lincRNA	10943	-0.665941	0.0227719	0.278904	3.37738	2.1366
ENSG00000225826	LINC00626	1	lincRNA	5947	2.50709	0.0228063	0.279132	0.00663496	0.0371959
ENSG00000259725	CTD-3032H12.1	16	lincRNA	885	3.05736	0.0229565	0.280131	0	0.0146403
ENSG00000253433	NCRNA00250	8	lincRNA	4568	-1.20641	0.0229741	0.280281	0.0291284	0.0107643
ENSG00000224652	LINC00885	3	lincRNA	18254	1.324	0.022994	0.280459	0.13738	0.365865
ENSG00000163009	C2orf48	2	lincRNA	70343	-0.880202	0.023049	0.280841	0.450424	0.243836
ENSG00000254842	RP11-890B15.2	11	lincRNA	21370	1.27131	0.02336	0.283307	0.0783474	0.190345
ENSG00000230533	RP11-95M15.1	6	lincRNA	1094	-1.26456	0.0236315	0.285189	0.279399	0.117629
ENSG00000261863	RP11-141J13.5	17	lincRNA	7201	-1.5201	0.0236762	0.285563	0.044323	0.0145079
ENSG00000269947	RP11-849F2.9	17	lincRNA	673	-0.528606	0.0237763	0.28625	0.333282	0.230486
ENSG00000232593	KANTR	X	lincRNA	72869	0.780077	0.0238785	0.287002	0.339537	0.55781
ENSG00000228265	RALY-AS1	20	lincRNA	11305	-0.429243	0.0239124	0.287236	1.26663	0.958311
ENSG00000229807	XIST	X	lincRNA	32102	3.60291	0.0240266	0.287956	2.98559	35.4958
ENSG00000240476	LINC00973	3	lincRNA	2038	2.42045	0.024391	0.290384	0.0982329	0.533547
ENSG00000254968	RP11-65M17.3	11	lincRNA	228611	-1.16966	0.0245236	0.29154	0.0552478	0.0228959
ENSG00000257906	RP1-90J4.1	12	lincRNA	5171	1.70193	0.02454	0.29167	0.0161207	0.0608448
ENSG00000246640	RP11-1094H24.4	17	lincRNA	5390	0.791096	0.0245661	0.291811	0.511244	0.909182
ENSG00000272524	RP11-254F7.4	2	lincRNA	331	-1.04966	0.0248517	0.293729	0.050025	0.0248542
ENSG00000206532	RP11-553A10.1	3	lincRNA	5092	1.13725	0.0248828	0.294032	0.064822	0.146305
ENSG00000250551	RP11-254I22.1	5	lincRNA	165404	-0.746228	0.0251515	0.295837	0.0859706	0.0510729
ENSG00000237980	RP11-338C15.3	1	lincRNA	11435	0.949838	0.0253121	0.297053	0.0411132	0.081576
ENSG00000253154	CTA-392E5.1	8	lincRNA	111378	-1.93844	0.0254321	0.297803	0.0537794	0.013514
ENSG00000259884	RP11-1100L3.8	12	lincRNA	1044	-1.12219	0.025453	0.297916	1.30869	0.574708
ENSG00000227036	LINC00511	17	lincRNA	317349	-0.423183	0.0255418	0.298297	31.265	23.5602
ENSG00000229740	U91324.1	2	lincRNA	3867	-1.82232	0.0255799	0.298413	0.010333	0.00137799
ENSG00000226530	RP11-348F1.2	X	lincRNA	69150	1.14737	0.0257676	0.299287	0.0272487	0.0602589
ENSG00000271888	RP11-560J1.2	6	lincRNA	1077	-0.640446	0.0258865	0.299828	0.239257	0.156239
ENSG00000230345	RP13-455A7.1	22	lincRNA	1391	-1.66142	0.0258878	0.299828	0.00577087	0.000698607
ENSG00000235431	AC006373.1	7	lincRNA	20793	-1.42734	0.0259044	0.299828	0.0118292	0.0017581
ENSG00000268362	CTD-2017D11.1	19	lincRNA	33464	-0.500758	0.0259996	0.300152	1.36039	0.957596
ENSG00000254802	AC022182.3	8	lincRNA	1973	-1.11386	0.0260047	0.300152	0.327344	0.144499
ENSG00000228361	RP11-503C24.3	6	lincRNA	10983	-1.56774	0.0262226	0.301797	0.00468121	0.000432688
ENSG00000235007	RP11-344B5.4	9	lincRNA	1492	2.91367	0.0263809	0.30265	0	0.0118132
ENSG00000258918	RP11-219E7.4	14	lincRNA	38270	2.72575	0.0264301	0.30287	0	0.0104161
ENSG00000241316	SUCLG2-AS1	3	lincRNA	293016	0.584535	0.0264707	0.303196	0.330488	0.494386
ENSG00000230649	AC024084.1	7	lincRNA	58907	-1.634	0.0265837	0.303527	0.047471	0.0138833
ENSG00000232229	LINC00865	10	lincRNA	11351	0.644914	0.0266825	0.303924	1.65737	2.59999
ENSG00000225948	RP11-554I8.1	10	lincRNA	6630	1.68497	0.0267338	0.30398	0.00755349	0.0260931
ENSG00000214293	APTR	7	lincRNA	38605	-0.346708	0.0270019	0.305463	11.5833	9.26443
ENSG00000181908	AP003774.4	11	lincRNA	2583	0.86391	0.0271355	0.306583	0.135739	0.242322
ENSG00000257948	RP11-123M21.1	12	lincRNA	4151	-1.76659	0.0272731	0.307482	0.00572763	0.00021733
ENSG00000224015	AC063976.3	5	lincRNA	1894	-1.71932	0.0273213	0.307959	0.00774625	0.00120497
ENSG00000272140	RP11-574K11.29	10	lincRNA	9846	0.401057	0.0274612	0.308684	0.301222	0.406164
ENSG00000259925	CTA-363E6.2	16	lincRNA	58046	1.26763	0.0276877	0.310185	0.762908	1.90384
ENSG00000272667	RP11-395A13.2	2	lincRNA	629	-0.366368	0.0278268	0.310621	1.0081	0.783503
ENSG00000254587	RP11-360K13.1	11	lincRNA	123505	-1.65059	0.0278473	0.310785	0.0067311	0.00092126
ENSG00000244310	RP11-734K21.3	2	lincRNA	1687	-1.28123	0.0280103	0.311964	0.185089	0.0780693
ENSG00000179066	CTD-2527I21.15	19	lincRNA	1349	-0.800146	0.0282066	0.312837	1.04917	0.613221
ENSG00000249645	RP11-552M14.1	4	lincRNA	17985	-1.60627	0.0284032	0.313918	0.0190475	0.00546831
ENSG00000233569	RP11-500B12.1	9	lincRNA	8421	-1.09595	0.0284369	0.313918	0.27636	0.131295
ENSG00000260785	CASC17	17	lincRNA	104402	-1.60865	0.0284782	0.313982	0.0127551	0.00307399
ENSG00000224843	LINC00240	6	lincRNA	66932	-0.454747	0.0284918	0.313982	0.687833	0.504886
ENSG00000235840	AC012363.13	2	lincRNA	7291	-1.27928	0.0284949	0.313982	0.0294816	0.0121357
ENSG00000258735	LINC00637	14	lincRNA	10328	-1.04129	0.0286171	0.314728	0.0899215	0.0437784
ENSG00000260303	RP11-203B7.2	4	lincRNA	4158	3.06237	0.0287453	0.315547	0.00986316	0.0767649
ENSG00000248358	AE000658.31	14	lincRNA	1467	-1.32312	0.028895	0.316877	0.0302684	0.00949326
ENSG00000254952	AP001257.1	11	lincRNA	1135	2.05412	0.0291647	0.318536	0.00286549	0.019576
ENSG00000198221	MLLT4-AS1	6	lincRNA	2833	-0.470232	0.0291926	0.318536	1.654	1.21474
ENSG00000254777	AC022182.1	8	lincRNA	56504	-0.88303	0.0291973	0.318536	0.218452	0.107088
ENSG00000261823	RP11-48G14.1	15	lincRNA	1703	1.22903	0.0292863	0.318861	0.0184204	0.0470928
ENSG00000246067	RAB30-AS1	11	lincRNA	34653	-0.317902	0.0294515	0.320084	4.29164	3.4487
ENSG00000248874	C5orf17	5	lincRNA	226915	2.13021	0.0297135	0.321401	0.0592212	0.280244
ENSG00000258140	RP11-324P9.1	12	lincRNA	12119	-1.39734	0.0297715	0.321636	0.00318879	0.000103263
ENSG00000253396	RP11-15G16.1	8	lincRNA	5121	-1.61373	0.0297983	0.321693	0.00708462	0.000852164
ENSG00000272911	RP11-74E22.6	17	lincRNA	487	-0.789724	0.0303038	0.325003	0.11144	0.061782
ENSG00000272824	RP6-74O6.6	1	lincRNA	441	-0.802455	0.0303419	0.325281	0.656015	0.376991
ENSG00000253361	RP11-675F6.3	8	lincRNA	9028	-0.835001	0.0303685	0.325434	0.253135	0.142866
ENSG00000226004	RP11-10J5.1	6	lincRNA	2723	1.9264	0.0303805	0.325496	0.00825268	0.0380527
ENSG00000205663	RP11-706O15.5	X	lincRNA	29308	3.11267	0.0305111	0.326145	0.0293754	0.264627
ENSG00000254136	RP11-546K22.2	8	lincRNA	12145	-1.56599	0.0305271	0.326145	0.00736526	0.00151663
ENSG00000250337	LINC01021	5	lincRNA	24109	1.76289	0.0306716	0.32703	0.0326926	0.121756
ENSG00000262223	RP11-1055B8.3	17	lincRNA	9359	0.842434	0.0307173	0.32732	0.0559854	0.101889
ENSG00000230733	AC092171.4	7	lincRNA	4007	-0.367295	0.0310393	0.329296	8.36075	6.39058
ENSG00000259004	RP11-8L8.2	14	lincRNA	2686	1.07853	0.0311184	0.329806	0.106381	0.222215
ENSG00000270641	TSIX	X	lincRNA	37026	1.86967	0.0314544	0.331908	0.0328524	0.126665
ENSG00000251259	AC004069.2	4	lincRNA	3339	-0.738502	0.0315523	0.332676	0.252223	0.150977
ENSG00000235049	LINC00940	12	lincRNA	7372	1.22046	0.0316485	0.333285	0.0476292	0.118964
ENSG00000249388	RP11-834C11.6	12	lincRNA	20575	-1.1741	0.0316675	0.333322	0.0989291	0.0412994
ENSG00000272566	RP11-462G22.2	4	lincRNA	609	2.07546	0.0317448	0.333776	0.00342474	0.0199488
ENSG00000253130	CTD-3023L14.2	8	lincRNA	8297	-1.60853	0.0317745	0.333848	0.0103283	0.00249754
ENSG00000255090	MIR100HG	11	lincRNA	267449	1.07541	0.0318208	0.333848	0.113936	0.236652
ENSG00000256092	RP13-942N8.1	12	lincRNA	2245	-0.477314	0.0321402	0.335736	0.712221	0.506149
ENSG00000225978	HAR1A	20	lincRNA	2181	0.940439	0.0322812	0.336689	0.285067	0.555432
ENSG00000268027	AC006129.2	19	lincRNA	10270	1.06203	0.0324063	0.337299	0.514603	0.891964
ENSG00000227029	RP11-168P8.3	10	lincRNA	1792	-1.56276	0.0324501	0.337513	0.00596968	0.000738915
ENSG00000248846	CTD-2016O11.1	5	lincRNA	3235	-1.1179	0.0324684	0.337571	0.183691	0.087886
ENSG00000231720	RP11-568A7.3	6	lincRNA	2972	-1.36734	0.0325988	0.338438	0.0612984	0.0228538
ENSG00000257893	RP11-587P21.2	12	lincRNA	3264	3.78355	0.0327545	0.339547	0.0380483	0.581984
ENSG00000247844	CCAT1	8	lincRNA	11222	1.85666	0.0330209	0.341094	0.785306	2.9701
ENSG00000236009	RP11-293F5.1	1	lincRNA	1594	-1.48924	0.0330324	0.341094	0.00708462	0.0010076
ENSG00000259240	RP11-108K3.1	15	lincRNA	256424	1.75264	0.0330772	0.341392	0.0281174	0.0977369
ENSG00000196366	C9orf163	9	lincRNA	2572	-0.599504	0.0331077	0.341392	0.457844	0.306945
ENSG00000249328	RP11-26J3.1	8	lincRNA	102387	-0.941347	0.0332642	0.342373	0.0679211	0.0346421
ENSG00000261804	RP11-44F14.2	16	lincRNA	11252	-0.806056	0.0335004	0.344052	0.479853	0.282137
ENSG00000233942	AC004012.1	7	lincRNA	2163	-0.889817	0.0335968	0.344343	0.0870023	0.0466526
ENSG00000229694	RP11-305L7.6	9	lincRNA	63700	-0.843739	0.0336192	0.344428	0.108384	0.0594293
ENSG00000260369	CTD-2526A2.2	17	lincRNA	994	-0.797962	0.0337881	0.345602	0.0896591	0.0511461
ENSG00000255121	RP11-110I1.12	11	lincRNA	3180	0.507599	0.0338432	0.345968	0.410698	0.584288
ENSG00000227301	RP11-384P7.5	9	lincRNA	2865	-1.29273	0.0338684	0.346022	0.0125461	0.00340232
ENSG00000272672	RP11-302M6.5	1	lincRNA	546	-1.22941	0.034198	0.347849	0.0250306	0.00981922
ENSG00000248265	FLJ12825	12	lincRNA	63980	-0.784471	0.0342204	0.347942	0.610402	0.353578
ENSG00000236140	RP11-89F3.2	1	lincRNA	1145	-1.06082	0.0342268	0.347942	0.0602795	0.0269934
ENSG00000259153	RP6-65G23.3	14	lincRNA	5198	0.703968	0.0342957	0.348292	0.787275	1.263
ENSG00000235127	AC068286.1	2	lincRNA	21017	-1.50303	0.0344882	0.349395	0.00662775	0.00101336
ENSG00000241657	TRBV11-2	7	lincRNA	499	1.18715	0.0346436	0.350175	0.0627683	0.133482
ENSG00000272622	RP11-395N3.2	2	lincRNA	10883	0.962603	0.0346605	0.350203	0.219746	0.431073
ENSG00000233656	RP11-716O23.1	6	lincRNA	63889	-1.92111	0.0346824	0.350291	0.0127551	0.00105478
ENSG00000260209	RP11-680F20.10	11	lincRNA	1497	-1.15512	0.0347568	0.350755	0.176466	0.0816714
ENSG00000224322	AC004009.3	7	lincRNA	48095	1.74959	0.034888	0.351664	0.111578	0.394633
ENSG00000261542	RP11-16E18.3	8	lincRNA	2053	-0.405504	0.0351432	0.3534	0.611486	0.466894
ENSG00000204241	RP11-713P17.3	11	lincRNA	14577	-0.631268	0.0351502	0.3534	0.633894	0.403554
ENSG00000251363	RP11-129M6.1	14	lincRNA	20979	-1.31482	0.0351665	0.353431	0.241928	0.101239
ENSG00000269729	AC006262.4	19	lincRNA	16754	1.58631	0.0354506	0.355277	0.029971	0.0913637
ENSG00000226101	AC007461.2	17	lincRNA	21148	-0.6563	0.035606	0.356093	0.142618	0.0935597
ENSG00000265843	LINC01029	18	lincRNA	22428	-1.41814	0.03581	0.356789	0.00387313	0.000447709
ENSG00000250256	RP11-267A15.3	5	lincRNA	7611	-1.39266	0.0358644	0.356995	0.0370392	0.013549
ENSG00000233605	AC073628.1	2	lincRNA	2077	-1.43477	0.0358899	0.357074	0.00348352	0.000110639
ENSG00000270124	RP11-118F19.1	16	lincRNA	3562	-1.28599	0.0359298	0.357311	0.0347353	0.0141085
ENSG00000232316	RP1-124C6.1	6	lincRNA	4881	1.48906	0.0361596	0.358722	0.0191994	0.0594007
ENSG00000230834	AC068580.7	11	lincRNA	1458	1.467	0.0361997	0.35886	0.11043	0.319238
ENSG00000229654	RP1-60O19.2	6	lincRNA	4459	-1.04501	0.0362328	0.35886	0.0263885	0.0104606
ENSG00000272138	LINC01607	8	lincRNA	34700	-0.685899	0.036248	0.35886	0.210423	0.132518
ENSG00000248599	FLJ42969	8	lincRNA	24197	-0.905542	0.0362749	0.35886	0.122025	0.0626041
ENSG00000227071	FOCAD-AS1	9	lincRNA	1384	-0.864764	0.0362834	0.35886	0.0418822	0.0227555
ENSG00000235499	AC073046.25	2	lincRNA	1211	0.679762	0.0362972	0.35886	0.150947	0.249686
ENSG00000261212	RP3-507I15.2	X	lincRNA	353	2.37927	0.0363021	0.35886	0	0.00779902
ENSG00000225579	EDNRB-AS1	13	lincRNA	5728	-0.991911	0.0363627	0.359258	0.0309108	0.0135693
ENSG00000231966	RP11-12M5.4	1	lincRNA	6515	-0.723257	0.0365115	0.360372	0.088562	0.0532787
ENSG00000233208	LINC00642	14	lincRNA	3675	1.7769	0.0366016	0.360539	0.00572631	0.0244636
ENSG00000270189	RP11-258C19.7	X	lincRNA	1817	-0.382701	0.0368029	0.361594	4.7108	3.54004
ENSG00000225431	AP001626.1	21	lincRNA	15778	-0.705813	0.0368392	0.361594	0.550417	0.341769
ENSG00000234139	RP4-550H1.4	20	lincRNA	12819	1.31212	0.0368445	0.361594	0.0160384	0.0442368
ENSG00000272417	CTD-2199O4.6	5	lincRNA	440	-0.733056	0.0369362	0.361897	0.122491	0.0738421
ENSG00000231327	AC016700.5	2	lincRNA	1281	-0.506488	0.0371657	0.362866	0.272178	0.193684
ENSG00000267940	RP11-290F24.6	11	lincRNA	1352	-0.557212	0.0373016	0.363792	1.04817	0.719177
ENSG00000260542	RP13-379O24.2	20	lincRNA	2187	3.10595	0.0374172	0.364389	0.0126633	0.123701
ENSG00000260151	RP11-748L13.6	10	lincRNA	1481	-1.47969	0.0375114	0.3649	0.0134151	0.00401606
ENSG00000273056	RP11-77E14.2	9	lincRNA	583	-1.0698	0.0377645	0.366346	0.0440595	0.0193605
ENSG00000237290	LINC01343	1	lincRNA	5733	-1.38967	0.0381596	0.368434	0.021072	0.00670493
ENSG00000273153	RP11-406H21.2	10	lincRNA	249	-0.746342	0.0382487	0.368694	0.0748249	0.0416296
ENSG00000230387	RP4-737E23.2	20	lincRNA	2346	-0.897011	0.0386726	0.370956	1.15937	0.573419
ENSG00000233878	AC073133.1	7	lincRNA	7799	-0.824718	0.0388137	0.371571	0.135509	0.0754123
ENSG00000273366	CTA-989H11.1	22	lincRNA	658	-0.508135	0.0389025	0.372054	0.507539	0.367976
ENSG00000235461	RP5-928E24.2	X	lincRNA	8992	-1.1958	0.0390601	0.372721	0.0213765	0.00906662
ENSG00000249265	AC113167.2	5	lincRNA	2663	-1.66952	0.0393068	0.37413	0.0115504	0.00200997
ENSG00000267013	CTD-2171N6.1	18	lincRNA	18402	1.87112	0.0395564	0.375324	0.2962	0.959253
ENSG00000223573	TINCR	19	lincRNA	9867	-0.657118	0.0396045	0.375324	1.07932	0.68115
ENSG00000255133	RP11-646J21.2	11	lincRNA	7218	2.38968	0.0399686	0.377248	0	0.00851328
ENSG00000235387	LINC00961	9	lincRNA	2203	0.604212	0.0400773	0.377757	0.33859	0.512142
ENSG00000254539	RP4-791M13.3	1	lincRNA	2697	-1.31052	0.0403633	0.378886	0.0103231	0.00309393
ENSG00000233124	LINC00456	13	lincRNA	7153	2.51412	0.0406587	0.380445	0	0.00870754
ENSG00000245750	DRAIC	15	lincRNA	108414	-0.747408	0.040847	0.381284	0.633138	0.370069
ENSG00000273073	RP11-109E12.1	2	lincRNA	1794	-0.895673	0.0409983	0.381938	0.0881517	0.0459819
ENSG00000259504	RP11-352D13.5	15	lincRNA	16647	-0.90642	0.0410626	0.382365	0.0412215	0.0240261
ENSG00000259789	RP11-1078H9.6	14	lincRNA	2625	-1.46172	0.0411083	0.382493	0.00454969	0.000632603
ENSG00000258740	RP11-293M10.1	14	lincRNA	30667	-1.4004	0.0412841	0.383255	0.0133091	0.0038601
ENSG00000178248	AP000345.1	22	lincRNA	24894	-1.0554	0.0414158	0.383749	0.0811154	0.0345513
ENSG00000235728	AC007349.5	7	lincRNA	1781	1.38661	0.0415026	0.383881	0.0145649	0.0453927
ENSG00000255760	RP11-428G5.5	12	lincRNA	10124	2.32382	0.0417338	0.384738	0.0565596	0.204152
ENSG00000228058	RP11-552D4.1	1	lincRNA	4432	1.66115	0.0419022	0.385521	0.0196157	0.062947
ENSG00000251574	RP11-6N13.1	5	lincRNA	1009672	-1.45889	0.0419709	0.385982	0.0177611	0.00498042
ENSG00000270160	RP11-264E20.2	11	lincRNA	896	1.73961	0.0425151	0.388851	0.00679603	0.0278469
ENSG00000267924	RP11-255H23.4	19	lincRNA	57102	-0.902628	0.0426865	0.38986	0.0447956	0.0228667
ENSG00000265478	CTD-2145A24.5	17	lincRNA	984	-0.59926	0.043107	0.391892	0.269141	0.177402
ENSG00000227482	RP11-18B16.2	9	lincRNA	31899	-1.03689	0.0432164	0.392402	0.0896409	0.0411182
ENSG00000258517	RP6-91H8.1	14	lincRNA	5583	2.09773	0.0432569	0.392555	0.00129104	0.0131136
ENSG00000229404	LINC00858	10	lincRNA	14679	-1.46496	0.0434052	0.393107	0.458454	0.168123
ENSG00000259031	CTD-2062F14.3	14	lincRNA	1470	0.877569	0.0434954	0.39333	0.0330718	0.0633421
ENSG00000206129	CTD-2008L17.2	18	lincRNA	187649	2.38445	0.0434965	0.39333	0.00958371	0.0571116
ENSG00000233456	LINC01077	13	lincRNA	2678	2.75701	0.0438953	0.395453	0.00328228	0.0345703
ENSG00000228573	RP11-279N8.1	13	lincRNA	10626	1.85559	0.0439458	0.395667	0.0107986	0.0425877
ENSG00000254111	RP11-150O12.5	8	lincRNA	5011	-1.28289	0.0439892	0.395886	0.0935426	0.0377391
ENSG00000251533	LINC00605	14	lincRNA	1807	-0.590319	0.0444565	0.398142	0.644667	0.433031
ENSG00000205334	LINC01460	2	lincRNA	9946	-1.0024	0.044722	0.399097	0.118061	0.0594063
ENSG00000258700	LINC00871	14	lincRNA	560880	-1.72055	0.0447571	0.399152	0.0176723	0.00361754
ENSG00000225127	LINC00237	20	lincRNA	18754	-1.53148	0.0449773	0.400199	0.0407705	0.012311
ENSG00000257114	RP11-25I15.3	12	lincRNA	24903	1.17881	0.0449931	0.400199	0.03181	0.0737124
ENSG00000215374	FAM66B	8	lincRNA	53743	0.626192	0.0453535	0.402159	0.229512	0.353993
ENSG00000271204	RP11-138A9.1	7	lincRNA	1997	-0.810966	0.0455138	0.403051	0.0673779	0.0382953
ENSG00000259478	RP11-753A21.1	15	lincRNA	8633	2.25742	0.0455818	0.403384	0.00308544	0.0233997
ENSG00000233817	RP11-168K11.3	9	lincRNA	3406	0.955625	0.0460011	0.40521	0.110197	0.222454
ENSG00000262165	RP11-81A22.5	17	lincRNA	5854	-0.686243	0.0463733	0.407061	0.237538	0.149336
ENSG00000258240	RP1-46F2.3	12	lincRNA	6129	-1.25393	0.0464291	0.407303	0.0102947	0.00371663
ENSG00000249306	LINC01411	5	lincRNA	196162	-0.932523	0.0464916	0.407658	0.193794	0.100629
ENSG00000273139	XXbac-B444P24.14	22	lincRNA	464	-0.751066	0.046495	0.407658	0.105507	0.062175
ENSG00000263470	RP11-160O5.1	17	lincRNA	10246	-0.392411	0.0466867	0.408636	1.35397	1.02883
ENSG00000229960	RP11-278H7.4	1	lincRNA	24206	-1.37151	0.0468085	0.408978	0.0237883	0.00816879
ENSG00000257835	RP1-97G4.1	12	lincRNA	11044	-1.68935	0.0468229	0.408978	0.00829974	0.00101255
ENSG00000269504	AC003973.4	19	lincRNA	18356	-1.48822	0.0468618	0.40925	0.0074981	0.00169528
ENSG00000258651	RP11-545M17.1	14	lincRNA	672	1.25061	0.047301	0.411797	0.00645099	0.018721
ENSG00000257729	RP11-788H18.1	12	lincRNA	23222	-1.40573	0.0474143	0.412242	0.00417648	0.000260927
ENSG00000224717	RP11-576D8.4	1	lincRNA	13095	-1.04669	0.0475413	0.412806	0.100942	0.0472763
ENSG00000259587	RP11-463I20.2	15	lincRNA	2722	-1.48278	0.0476426	0.413437	0.00774017	0.00172214
ENSG00000264016	CTC-297N7.9	17	lincRNA	27749	-0.447736	0.0478909	0.414424	0.381273	0.285113
ENSG00000236544	AC008060.8	7	lincRNA	35893	-1.71673	0.0478997	0.414424	0.0121132	0.00259431
ENSG00000267069	RP11-64C12.8	18	lincRNA	3180	1.3235	0.0480655	0.415102	0.0712498	0.188419
ENSG00000258914	CTD-2134A5.3	14	lincRNA	2423	-0.670394	0.0484385	0.417157	0.176941	0.111904
ENSG00000260676	LINC01541	18	lincRNA	58994	-1.65845	0.0484996	0.417287	0.00857704	0.00149964
ENSG00000257647	RP11-701H24.3	15	lincRNA	4311	0.85188	0.0486544	0.417942	0.0655031	0.115679
ENSG00000256733	RP11-881M11.8	11	lincRNA	11798	1.46391	0.0487835	0.418251	0.00524483	0.0177533
ENSG00000248323	LUCAT1	5	lincRNA	11373	1.42214	0.0487894	0.418251	0.190651	0.526229
ENSG00000258312	RP11-690J15.1	12	lincRNA	179431	-1.57578	0.0489327	0.418651	0.0169614	0.00400411
ENSG00000230658	KLHL7-AS1	7	lincRNA	4475	-0.725216	0.0489636	0.41875	0.387591	0.233631
ENSG00000224968	RP1-35C21.1	1	lincRNA	14686	1.13468	0.0489806	0.41875	0.0263316	0.0631759
ENSG00000271590	RP11-181E10.3	2	lincRNA	1481	0.795997	0.0490726	0.418902	0.0972336	0.17285
ENSG00000249430	CTD-2231H16.1	5	lincRNA	47712	1.22794	0.0491186	0.419025	0.0629222	0.143935
ENSG00000237414	RP11-321L2.2	9	lincRNA	3064	-1.33049	0.0493593	0.419258	0.00296746	0.000164309
ENSG00000258346	RP11-148B3.2	12	lincRNA	20707	-1.39127	0.04938	0.419366	0.014983	0.00498442
ENSG00000255992	RP11-417L19.4	12	lincRNA	4615	-0.646592	0.0497719	0.421088	0.15691	0.101712
ENSG00000213468	FIRRE	X	lincRNA	127993	0.815683	0.0499796	0.421959	0.284048	0.510646
ENSG00000238031	AC090505.1	3	lincRNA	4702	2.02066	0.0501093	0.422591	0.00177116	0.0133813
ENSG00000267586	LINC00907	18	lincRNA	532139	-0.715724	0.050278	0.4234	0.178691	0.10594
ENSG00000260317	RP11-48B3.4	8	lincRNA	1804	-0.436753	0.0507041	0.425435	1.16385	0.845031
ENSG00000259438	CTD-2650P22.1	15	lincRNA	8096	-0.85202	0.050782	0.425483	0.0550096	0.0312172
ENSG00000215483	LINC00598	13	lincRNA	84873	-0.539004	0.0509132	0.425636	0.266533	0.17839
ENSG00000227681	RP11-307P5.1	6	lincRNA	293234	-1.13404	0.0509138	0.425636	0.0357411	0.0157238
ENSG00000272798	CTA-390C10.9	22	lincRNA	603	-1.42717	0.0509956	0.426128	0.0132023	0.00324611
ENSG00000231131	LINC01468	10	lincRNA	19659	-1.47085	0.0510374	0.426276	0.142545	0.0522555
ENSG00000221571	RNU6ATAC35P	1	lincRNA	443	-1.0108	0.0512084	0.427192	0.0383651	0.0178239
ENSG00000250846	EPHA5-AS1	4	lincRNA	28068	-1.36788	0.0513078	0.427592	0.087712	0.033144
ENSG00000273115	KB-1466C5.1	21	lincRNA	311	-1.12451	0.0514495	0.4281	0.0157278	0.00575578
ENSG00000237713	AC006000.5	7	lincRNA	25848	-1.74135	0.0515655	0.428528	0.0382159	0.0103212
ENSG00000231028	LINC00271	6	lincRNA	218254	-0.485555	0.0518617	0.430113	0.484408	0.346333
ENSG00000269051	CTD-2245F17.3	19	lincRNA	13904	0.580027	0.0520872	0.4313	0.434072	0.653024
ENSG00000254233	RP11-242J7.1	4	lincRNA	40937	-1.14416	0.0521741	0.431557	0.143433	0.0621042
ENSG00000248261	CTD-2333K2.1	5	lincRNA	2495	-1.31869	0.0522662	0.431982	0.00308681	0.000255873
ENSG00000226676	RP11-589B3.6	10	lincRNA	3431	-0.972632	0.0523969	0.432523	0.0308366	0.0138031
ENSG00000233008	RP11-475O6.1	1	lincRNA	285247	-0.525471	0.0524554	0.432669	0.266755	0.180974
ENSG00000255191	RP11-626H12.1	11	lincRNA	29939	1.11434	0.0528859	0.434174	0.202079	0.439799
ENSG00000223414	LINC00473	6	lincRNA	79246	1.23437	0.0530774	0.435014	0.292273	0.692704
ENSG00000234076	TPRG1-AS1	3	lincRNA	5924	0.737721	0.0531651	0.435207	0.148344	0.253008
ENSG00000253184	RP11-13N12.2	8	lincRNA	60624	2.69725	0.0532386	0.435558	0	0.0115795
ENSG00000242258	LINC00996	7	lincRNA	14486	1.07897	0.0533504	0.436146	0.321583	0.656454
ENSG00000204904	LINC01545	X	lincRNA	12286	-0.681502	0.0536648	0.43726	0.0734559	0.0459508
ENSG00000272662	RP11-190C22.8	3	lincRNA	503	-0.761945	0.0536796	0.43726	0.106232	0.0635787
ENSG00000232774	FLJ22447	14	lincRNA	88156	0.873462	0.0538852	0.437966	0.40732	0.7211
ENSG00000248508	SRP14-AS1	15	lincRNA	27979	-0.325019	0.0539215	0.438153	2.60004	2.06343
ENSG00000258649	CTD-2142D14.1	14	lincRNA	11940	-1.48339	0.0541434	0.439216	0.0066904	0.00126914
ENSG00000197180	CH17-340M24.3	X	lincRNA	4099	-0.357192	0.054291	0.439607	3.2069	2.51854
ENSG00000254761	RP11-672A2.1	11	lincRNA	7212	-1.49326	0.0543335	0.43975	0.0249968	0.00831675
ENSG00000255198	SNHG9	16	lincRNA	550	-0.482913	0.054498	0.440208	3.49195	2.45693
ENSG00000250081	CTD-2116N20.1	5	lincRNA	604	-0.821387	0.0545198	0.440317	0.0985544	0.0531903
ENSG00000205634	LINC00898	22	lincRNA	10526	-1.57336	0.0547187	0.441101	0.0154552	0.00445251
ENSG00000270164	LINC01480	19	lincRNA	1721	0.721181	0.0551599	0.442579	0.717215	1.11137
ENSG00000260877	RP11-211G23.2	11	lincRNA	1049	1.30445	0.0552946	0.443428	1.8257	4.48931
ENSG00000257253	RP11-70F11.7	12	lincRNA	4595	-1.34023	0.0553382	0.443483	0.00645521	0.00192027
ENSG00000261997	RP11-212I21.4	16	lincRNA	3827	0.607449	0.0554958	0.444209	0.224511	0.348161
ENSG00000253343	CTD-3023L14.3	8	lincRNA	5227	-1.37538	0.0555211	0.444334	0.00516417	0.000853935
ENSG00000255693	RP11-766N7.3	12	lincRNA	94128	-0.647089	0.0555692	0.444462	0.110571	0.0728592
ENSG00000233237	LINC00472	6	lincRNA	76425	0.56369	0.0557262	0.445122	0.592941	0.901059
ENSG00000243550	LINC01214	3	lincRNA	21961	-1.23692	0.0558901	0.445776	0.0303456	0.0111465
ENSG00000259269	RP11-624L4.2	15	lincRNA	8503	1.98584	0.0558912	0.445776	0.00149242	0.0119855
ENSG00000271973	RP11-572O6.1	3	lincRNA	278	-0.637386	0.0559729	0.446076	0.138335	0.087696
ENSG00000249742	RP11-217E13.1	4	lincRNA	42483	2.08595	0.0560892	0.446466	0.00190921	0.0132738
ENSG00000251093	RP11-414H23.3	5	lincRNA	596	2.80714	0.0562427	0.447025	0	0.0116178
ENSG00000272720	CTA-228A9.3	22	lincRNA	1432	-0.454377	0.0562913	0.447148	2.35562	1.74845
ENSG00000264968	RP11-387H17.4	17	lincRNA	11859	-0.62911	0.0565198	0.448011	0.101456	0.0633277
ENSG00000271109	CTC-523E23.11	19	lincRNA	11298	0.558799	0.056618	0.448388	0.621783	0.903963
ENSG00000268649	RP4-806M20.4	20	lincRNA	593	-0.758425	0.056672	0.448414	0.0899781	0.0519649
ENSG00000239774	RP11-496B10.3	3	lincRNA	35217	1.42006	0.057081	0.450373	0.00447726	0.0165364
ENSG00000269246	CTC-246B18.10	19	lincRNA	172	-0.692853	0.0571637	0.45064	0.230189	0.143258
ENSG00000228718	RP11-145H9.3	6	lincRNA	3065	1.4975	0.05718	0.450685	0.00353738	0.0125372
ENSG00000244041	LINC01011	6	lincRNA	3206	-0.340409	0.0576661	0.452099	2.81541	2.23191
ENSG00000232063	RP11-307E17.8	9	lincRNA	28472	0.975388	0.057862	0.452698	0.138124	0.276139
ENSG00000253400	RP11-337A23.6	9	lincRNA	4129	-1.6533	0.0578896	0.452762	0.0609567	0.0179411
ENSG00000237857	RP11-435O5.2	9	lincRNA	11962	-0.509924	0.0579545	0.452952	1.06887	0.76596
ENSG00000232931	LINC00342	2	lincRNA	9097	0.654845	0.0580478	0.453135	22.2737	35.9751
ENSG00000267151	MIR2117HG	17	lincRNA	6493	1.49559	0.0582262	0.453873	0.0126709	0.0402646
ENSG00000226965	AC003088.1	7	lincRNA	102515	-1.26539	0.0585554	0.455435	0.0163732	0.00520339
ENSG00000250230	RP11-855O10.2	11	lincRNA	19056	-0.900499	0.0592945	0.45883	0.102075	0.0506487
ENSG00000227744	FLJ43879	2	lincRNA	6967	2.09359	0.0593526	0.458981	0.093686	0.422134
ENSG00000259363	CTD-2054N24.2	15	lincRNA	70125	0.783803	0.0593768	0.459065	0.233193	0.397217
ENSG00000257726	RP11-116D17.1	12	lincRNA	1733	-1.35448	0.0596978	0.460272	0.00516417	0.00108064
ENSG00000270460	RP11-796E10.1	2	lincRNA	316	1.28087	0.0597651	0.460338	0.151784	0.370154
ENSG00000232987	LINC01219	11	lincRNA	2373	1.44255	0.0597743	0.460338	0.00533395	0.018395
ENSG00000271856	LINC01215	3	lincRNA	12789	1.61186	0.0600939	0.461581	0.387005	0.983624
ENSG00000235532	LINC00402	13	lincRNA	28519	1.77139	0.0605108	0.463078	0.0923868	0.269895
ENSG00000270171	RP11-338N10.1	1	lincRNA	1720	-0.946902	0.0608821	0.465144	0.0713908	0.036758
ENSG00000250156	CTC-498M16.2	5	lincRNA	30108	-0.89054	0.0610097	0.46566	0.0536682	0.0272446
ENSG00000259237	RP11-209E8.1	15	lincRNA	13333	1.36783	0.0612055	0.466517	0.0296728	0.081377
ENSG00000247982	LINC00926	15	lincRNA	7404	0.873633	0.0612124	0.466517	3.58588	5.43226
ENSG00000230417	LINC00856	10	lincRNA	372170	1.15506	0.0613938	0.467205	0.0169909	0.0424522
ENSG00000233395	LINC00841	10	lincRNA	5463	-1.23684	0.0613976	0.467205	0.00278346	0.000279075
ENSG00000260473	RP11-923I11.4	12	lincRNA	11993	-0.974702	0.0614249	0.467205	0.0341554	0.0154639
ENSG00000272465	RP1-136B1.1	6	lincRNA	700	-0.580913	0.0614362	0.467223	0.159175	0.110445
ENSG00000213057	C1orf220	1	lincRNA	6137	0.654851	0.0615551	0.467762	0.509121	0.791909
ENSG00000229961	RP11-71G12.1	1	lincRNA	2017	2.35028	0.0615599	0.467762	0.00173046	0.0147409
ENSG00000271855	RP11-214N9.1	2	lincRNA	876	-0.539269	0.0615819	0.467855	0.398453	0.272716
ENSG00000256672	RP11-218M22.2	12	lincRNA	9326	-1.16757	0.0615986	0.467855	0.0108915	0.00381036
ENSG00000180279	MGC45922	19	lincRNA	10006	-0.660701	0.0617404	0.468256	0.160824	0.0944833
ENSG00000236008	AC011747.4	2	lincRNA	23959	-0.521945	0.0617925	0.468389	1.56565	1.11445
ENSG00000250954	RP11-79E3.3	4	lincRNA	263546	-1.63406	0.0618656	0.468608	0.0135286	0.00345028
ENSG00000241169	RP4-752I6.1	1	lincRNA	2384	1.59529	0.0620423	0.46941	0.00190921	0.00872263
ENSG00000240707	LINC01168	10	lincRNA	10820	-1.03865	0.0620514	0.469412	0.0635209	0.0326928
ENSG00000255491	RP11-1082L8.4	8	lincRNA	4064	-1.31098	0.0625882	0.471054	0.0176744	0.00569853
ENSG00000227078	AC004448.2	17	lincRNA	5322	1.88021	0.0626699	0.471444	0.00177116	0.010894
ENSG00000271811	RP1-79C4.4	1	lincRNA	2044	-0.883077	0.0626766	0.471444	0.650395	0.327944
ENSG00000261135	RP4-798A10.7	1	lincRNA	1109	-0.604585	0.0629194	0.472474	0.150942	0.101309
ENSG00000253853	GS1-57L11.1	8	lincRNA	95164	1.45271	0.0630654	0.473035	0.0113151	0.0345509
ENSG00000257808	RP11-1136G11.8	12	lincRNA	1414	-0.930208	0.0631205	0.473114	0.0270792	0.0139824
ENSG00000269908	RP11-1406H17.1	4	lincRNA	496	-1.06521	0.0631803	0.473133	0.0872173	0.0367416
ENSG00000272523	LINC01023	5	lincRNA	435	-0.41021	0.0632675	0.473413	1.45534	1.09915
ENSG00000256973	RP11-359J14.2	12	lincRNA	3395	0.612326	0.0635798	0.474998	0.133417	0.203983
ENSG00000224023	FLJ37035	10	lincRNA	19130	-0.393268	0.0637101	0.475517	0.430175	0.326639
ENSG00000228223	HCG11	6	lincRNA	3129	0.431235	0.0638905	0.476261	4.23069	5.72614
ENSG00000225791	TRAM2-AS1	6	lincRNA	6686	-0.219005	0.0641499	0.477465	4.42298	3.78262
ENSG00000268388	FENDRR	16	lincRNA	34570	0.817437	0.0641959	0.477557	2.25365	4.07158
ENSG00000168367	LINC00917	16	lincRNA	17839	2.64343	0.0642582	0.477793	0.00176623	0.0228772
ENSG00000228559	RP3-340B19.3	6	lincRNA	1037	-1.32789	0.0645092	0.478878	0.0178531	0.00551119
ENSG00000253199	RP11-421P23.1	8	lincRNA	21322	-1.44651	0.0645124	0.478878	0.00933523	0.00201851
ENSG00000264520	RP4-777O23.2	7	lincRNA	7882	0.755006	0.0648611	0.480323	0.0427829	0.0729583
ENSG00000203334	RP11-25I9.3	11	lincRNA	2079	-1.3354	0.064952	0.480596	0.00336062	0.000236283
ENSG00000226751	AF127936.5	21	lincRNA	1380	1.10619	0.064968	0.480645	0.047135	0.101742
ENSG00000231133	HAR1B	20	lincRNA	6826	1.09831	0.0650215	0.48084	0.0693479	0.15712
ENSG00000273454	RP11-797D24.3	3	lincRNA	551	-0.510286	0.0651871	0.481527	0.0967107	0.0655181
ENSG00000272021	AC008592.8	5	lincRNA	546	-0.737402	0.0653952	0.482259	0.0580985	0.0322642
ENSG00000230663	FAM224B	Y	lincRNA	26954	-1.41774	0.0654672	0.48264	0.0266351	0.00901262
ENSG00000257515	RP11-498M15.1	12	lincRNA	1203	1.8374	0.0659049	0.484267	0.0044913	0.0230797
ENSG00000254991	RP13-631K18.3	11	lincRNA	6085	1.47065	0.0661435	0.484644	0.0162691	0.0505395
ENSG00000251129	RP11-734I18.1	4	lincRNA	158009	2.86796	0.0662536	0.485082	0.0030215	0.0359175
ENSG00000214797	RP11-1036E20.9	11	lincRNA	15157	-1.11971	0.0663459	0.485539	0.184463	0.0807958
ENSG00000258489	RP11-398J10.2	15	lincRNA	30178	2.00743	0.0664152	0.485764	0.00159439	0.0119026
ENSG00000232827	LINC01189	9	lincRNA	6827	-1.38412	0.0666359	0.487007	0.00465535	0.000677754
ENSG00000228412	RP4-625H18.2	6	lincRNA	2588	-0.638797	0.0666915	0.487108	0.324788	0.203554
ENSG00000272205	RP11-277B15.3	1	lincRNA	681	-0.592049	0.0668479	0.487818	0.377513	0.251888
ENSG00000245466	CTD-2540L5.6	14	lincRNA	32500	1.28723	0.0669122	0.487881	0.0780612	0.191771
ENSG00000272541	XXbac-BPGBPG55C20.1	6	lincRNA	577	-0.818645	0.0669182	0.487881	0.0831992	0.0440036
ENSG00000269843	CTC-490E21.10	19	lincRNA	5989	0.563453	0.0671221	0.488116	0.220726	0.321819
ENSG00000231412	CTC-490G23.2	19	lincRNA	2135	1.43552	0.0672409	0.488216	0.0931413	0.255958
ENSG00000232527	RP11-14N7.2	1	lincRNA	23258	0.57189	0.0673105	0.488371	0.297333	0.431462
ENSG00000273125	RP11-115H18.1	3	lincRNA	32982	1.02581	0.0673598	0.488422	0.0257168	0.0550916
ENSG00000230939	RP11-314C16.1	6	lincRNA	1267	-0.503935	0.0674301	0.488596	0.23587	0.165356
ENSG00000180861	LINC01559	12	lincRNA	16078	1.53935	0.067491	0.488756	6.40908	18.6086
ENSG00000259553	AC140725.4	15	lincRNA	1560	-1.35296	0.0675477	0.488756	0.0147232	0.00513922
ENSG00000258548	LINC00645	14	lincRNA	27048	4.29119	0.0676271	0.489063	0.00499403	0.128949
ENSG00000237310	GS1-124K5.4	7	lincRNA	1768	-0.392659	0.0676816	0.489134	0.766506	0.584017
ENSG00000253164	RP11-563N12.2	8	lincRNA	22559	2.39537	0.0677968	0.489619	0	0.00834423
ENSG00000196243	LINC00615	12	lincRNA	30646	2.44332	0.0678704	0.489856	0.00129104	0.0170023
ENSG00000259685	CTD-2315E11.1	15	lincRNA	30796	-1.09023	0.0679727	0.49016	0.0225472	0.0107016
ENSG00000205830	AC024132.1	4	lincRNA	10899	-1.02784	0.0680187	0.490329	0.00335268	0.000263664
ENSG00000187013	C17orf82	17	lincRNA	1529	-0.637984	0.0683827	0.491436	0.615914	0.401366
ENSG00000258876	RP11-270M14.5	14	lincRNA	663	1.31501	0.0687395	0.492867	0.0102947	0.0280104
ENSG00000271815	CTD-2235C13.3	5	lincRNA	482	-0.743257	0.0688374	0.493243	0.17776	0.110056
ENSG00000271390	RP11-89C3.3	11	lincRNA	498	-0.791573	0.069212	0.494681	0.0889998	0.0490058
ENSG00000260633	RP11-375I20.6	3	lincRNA	1945	0.739842	0.0697695	0.496254	0.0897183	0.15258
ENSG00000234460	XXyac-YM21GA2.4	9	lincRNA	2124	1.60734	0.0697721	0.496254	0.0319529	0.106226
ENSG00000256101	RP11-90D4.3	12	lincRNA	7738	1.69324	0.0701808	0.497844	0.0138994	0.0452188
ENSG00000267073	AC005256.1	19	lincRNA	689	-1.08676	0.0707529	0.50038	0.551205	0.262912
ENSG00000226097	AC099342.1	7	lincRNA	15004	1.83708	0.0710442	0.501536	0.0106148	0.0430141
ENSG00000273448	RP11-166O4.6	7	lincRNA	1336	-0.438583	0.0710538	0.501537	0.427413	0.316219
ENSG00000273437	RP11-434H6.7	3	lincRNA	334	-0.431132	0.0712298	0.502199	0.725837	0.536429
ENSG00000255433	AP000479.1	11	lincRNA	29600	-1.42184	0.0714071	0.502426	0.118061	0.0442107
ENSG00000250237	CTC-498J12.1	5	lincRNA	5303	0.649654	0.0714537	0.502523	0.110234	0.182102
ENSG00000259341	RP11-20G13.1	15	lincRNA	4019	1.16789	0.0717164	0.503333	0.117909	0.278709
ENSG00000260963	RP11-297L17.2	16	lincRNA	6559	-0.818252	0.0717898	0.503552	0.494763	0.292829
ENSG00000235660	LINC00345	13	lincRNA	519	-0.886814	0.0721108	0.504699	0.0297531	0.0135108
ENSG00000234426	RP11-459O1.2	6	lincRNA	122083	-1.38005	0.0721427	0.504808	0.0117014	0.00355038
ENSG00000270361	RP11-307C12.13	1	lincRNA	689	-0.771715	0.0723355	0.505207	0.0505389	0.0292374
ENSG00000272129	RP11-250B2.6	6	lincRNA	1435	-0.399508	0.0726478	0.506399	0.491472	0.370198
ENSG00000229401	MIR5689HG	6	lincRNA	22465	1.2006	0.0726914	0.506399	0.0104377	0.0288017
ENSG00000258088	RP11-114H23.2	12	lincRNA	4806	1.1375	0.07285	0.506399	0.0216045	0.052915
ENSG00000229563	LINC01204	X	lincRNA	124814	1.7003	0.0730266	0.506995	0.009203	0.0331443
ENSG00000260331	RP11-111J6.2	2	lincRNA	818	-0.395889	0.0730409	0.506995	0.214716	0.155027
ENSG00000225498	AC002064.5	7	lincRNA	10096	-0.768845	0.0730876	0.507186	0.0632881	0.0365792
ENSG00000225675	RP4-784A16.5	1	lincRNA	8276	-0.909702	0.0731705	0.507495	0.0471505	0.0236133
ENSG00000265400	RP11-471L13.2	17	lincRNA	13667	-1.47118	0.0733887	0.5084	0.00722268	0.00134206
ENSG00000272537	GS1-166A23.1	7	lincRNA	189	-0.841089	0.0738121	0.509805	0.0490752	0.0255442
ENSG00000260646	LA16c-385E7.1	16	lincRNA	1696	-0.546057	0.0740394	0.510718	0.128258	0.0884452
ENSG00000256582	RP11-75L1.1	12	lincRNA	5273	1.73328	0.0740881	0.510987	0.0079628	0.0258309
ENSG00000237378	RP11-473M10.3	13	lincRNA	4339	-1.17019	0.0744393	0.512676	0.00258208	0.000217718
ENSG00000212743	RP11-563J2.3	10	lincRNA	2446	0.695571	0.0749834	0.514814	0.314463	0.51453
ENSG00000258717	RP11-566J3.2	14	lincRNA	3954	-1.25784	0.0750022	0.514814	0.0186199	0.00595205
ENSG00000267636	AC008992.1	19	lincRNA	5305	-1.02163	0.075202	0.515586	0.0303587	0.0130173
ENSG00000258308	RP11-554E23.2	12	lincRNA	7392	-1.08262	0.0754983	0.516949	0.0205026	0.00828344
ENSG00000259439	RP11-89K21.1	2	lincRNA	18122	-0.970895	0.0756752	0.517693	2.22162	1.12383
ENSG00000272989	RP13-616I3.1	3	lincRNA	1724	-0.616639	0.075886	0.518281	0.409181	0.266474
ENSG00000259820	AC083843.1	8	lincRNA	6252	0.387357	0.0758882	0.518281	3.61308	4.7498
ENSG00000253632	RP11-486M23.1	8	lincRNA	3011	-0.694082	0.0761537	0.519171	0.221468	0.137627
ENSG00000231551	RP11-495P10.1	1	lincRNA	30029	-0.415553	0.0765841	0.521121	0.949957	0.71016
ENSG00000214870	AC004540.5	7	lincRNA	95663	-0.365878	0.0766415	0.521237	1.25499	0.979372
ENSG00000273325	RP1-90G24.11	22	lincRNA	448	-0.942731	0.0766551	0.521237	0.0812761	0.0427552
ENSG00000267496	FAM215A	17	lincRNA	791	1.74183	0.0769944	0.522287	0.00621817	0.0199861
ENSG00000251628	RP11-371M22.1	5	lincRNA	1168	1.58083	0.0771156	0.522626	0.00190921	0.0105709
ENSG00000254573	AP004550.1	11	lincRNA	9660	-1.36237	0.0772401	0.522887	0.0535533	0.017654
ENSG00000233610	LINC00462	13	lincRNA	1114	1.52555	0.0772704	0.522887	0.0838351	0.255214
ENSG00000224559	LINC01087	2	lincRNA	12590	-0.844145	0.0775355	0.523604	0.107962	0.0621261
ENSG00000261526	CTB-31O20.2	19	lincRNA	1298	-0.351744	0.0776233	0.523987	2.45789	1.92549
ENSG00000230138	RP11-117D22.2	1	lincRNA	1577	1.50894	0.0776314	0.523987	0.0223534	0.0593835
ENSG00000242767	ZBTB20-AS4	3	lincRNA	2638	0.940232	0.0777286	0.524407	0.021826	0.0443989
ENSG00000228484	RP11-106M7.1	10	lincRNA	15115	1.14833	0.0777441	0.524407	0.0112043	0.0293784
ENSG00000267325	LINC01415	18	lincRNA	4994	0.81456	0.077929	0.52512	0.100714	0.176574
ENSG00000231943	PGM5P4-AS1	2	lincRNA	15104	0.894863	0.0780063	0.525219	0.0338364	0.0596373
ENSG00000240859	AC093627.10	7	lincRNA	5868	-0.439904	0.0781657	0.525913	4.21205	3.2032
ENSG00000269399	CTD-3222D19.12	19	lincRNA	2068	-0.391858	0.0783354	0.526454	0.899014	0.691817
ENSG00000273230	RP11-1246C19.1	7	lincRNA	3025	-0.340933	0.0783967	0.526599	2.21894	1.75027
ENSG00000260887	CASC22	16	lincRNA	22074	-1.33599	0.0791423	0.528461	0.00485659	0.000848631
ENSG00000214146	RP11-699L21.1	3	lincRNA	46287	-0.647566	0.0792151	0.528616	0.107106	0.0655841
ENSG00000234308	AC093381.2	2	lincRNA	23933	-1.42591	0.0792697	0.528847	0.00680326	0.00141058
ENSG00000234880	LINC00163	21	lincRNA	4222	1.49192	0.0793542	0.528945	0.00654079	0.0214952
ENSG00000237604	AP001056.1	21	lincRNA	964	0.99597	0.0797631	0.530005	0.0304731	0.0597
ENSG00000234608	MAPKAPK5-AS1	12	lincRNA	3138	-0.207811	0.0799191	0.530527	13.3814	11.5938
ENSG00000234883	MIR155HG	21	lincRNA	13259	0.686462	0.0799678	0.530701	0.698159	1.04148
ENSG00000273287	CTA-268H5.14	22	lincRNA	1312	-0.721769	0.0801513	0.531387	0.151723	0.0927254
ENSG00000253686	LINC01484	5	lincRNA	38597	-0.526247	0.0802653	0.53181	0.331608	0.226237
ENSG00000253967	RP11-333A23.4	8	lincRNA	14553	-1.1621	0.0805413	0.532641	0.265391	0.119804
ENSG00000267123	CTD-2357A8.3	17	lincRNA	14668	1.00108	0.0808012	0.533644	0.332822	0.689771
ENSG00000260955	RP11-30L15.6	8	lincRNA	2640	-0.72076	0.0809153	0.534248	0.0565673	0.0355091
ENSG00000254038	RP11-419C23.1	8	lincRNA	1977	1.15038	0.0809616	0.534421	0.0275159	0.06443
ENSG00000260979	RP11-77H9.8	16	lincRNA	4284	-0.723844	0.0811365	0.535018	0.0804631	0.0483059
ENSG00000233928	RP11-305F18.1	X	lincRNA	215772	-1.02378	0.0812556	0.535296	0.0796608	0.0339085
ENSG00000248597	RP11-259O2.2	5	lincRNA	3545	-0.980861	0.081424	0.53594	0.0201738	0.00800204
ENSG00000261275	RP11-760D2.11	7	lincRNA	4161	-1.27431	0.0815131	0.536127	0.00411921	0.000949824
ENSG00000251221	LINC01337	5	lincRNA	13901	-0.962437	0.0815876	0.536302	0.0375767	0.0186133
ENSG00000259776	RP11-544D21.2	1	lincRNA	3010	-1.40585	0.0815903	0.536302	0.011719	0.00370578
ENSG00000259203	RP11-209K10.2	15	lincRNA	3328	0.970568	0.0816641	0.536574	0.104815	0.210476
ENSG00000267567	CTD-2538C1.3	19	lincRNA	1297	-0.884118	0.0817143	0.536785	0.0423268	0.0228569
ENSG00000228789	HCG22	6	lincRNA	6440	1.28413	0.0818034	0.536866	0.0248098	0.061587
ENSG00000247516	MIR4458HG	5	lincRNA	12352	-0.357527	0.0818095	0.536866	4.33291	3.40661
ENSG00000265552	RP11-958F21.3	18	lincRNA	1160	-1.28209	0.0818998	0.537072	0.0047747	0.000844522
ENSG00000272691	RP11-290M5.4	1	lincRNA	242	-0.676856	0.0819788	0.537295	0.0595311	0.0371422
ENSG00000224568	AC096669.3	2	lincRNA	26839	-0.861659	0.0821173	0.53785	0.272922	0.131876
ENSG00000225744	AC017002.4	2	lincRNA	4677	1.70862	0.0822336	0.538196	0.00491924	0.020996
ENSG00000238198	RP11-31F15.2	1	lincRNA	61418	0.532862	0.0824034	0.538842	0.125715	0.183271
ENSG00000272892	RP11-57G10.8	10	lincRNA	1221	-0.632378	0.0826649	0.53979	0.111739	0.0717885
ENSG00000214548	MEG3	14	lincRNA	81621	-0.5993	0.0828755	0.54053	83.3813	52.5682
ENSG00000228340	MIR646HG	20	lincRNA	439618	0.793904	0.0832916	0.541911	0.155826	0.267934
ENSG00000224761	RP11-508N22.9	10	lincRNA	47709	2.27637	0.0836094	0.542582	0	0.00724767
ENSG00000248870	CTD-2015A6.2	5	lincRNA	635	-1.0572	0.0837457	0.543134	0.0279022	0.0131386
ENSG00000177788	RP5-1061H20.4	1	lincRNA	12747	-0.337366	0.0838213	0.543359	0.707975	0.56278
ENSG00000253585	KB-1184D12.1	8	lincRNA	6558	-1.02951	0.0845743	0.545738	0.0946881	0.0413679
ENSG00000249550	LINC01234	12	lincRNA	94224	-1.13738	0.0849088	0.546906	1.43478	0.694771
ENSG00000266905	RP11-1058N17.1	18	lincRNA	990	-1.15184	0.0849387	0.546992	0.0130902	0.00488308
ENSG00000215241	RP11-266K4.9	12	lincRNA	7149	0.550235	0.08509	0.547434	0.373412	0.548515
ENSG00000261292	RP11-389G6.3	3	lincRNA	2009	1.24542	0.0851927	0.54783	0.0361305	0.0907839
ENSG00000237471	AC073115.6	7	lincRNA	10534	0.9874	0.0854622	0.548764	0.0238322	0.0455081
ENSG00000272248	RP3-406P24.4	6	lincRNA	489	-0.702771	0.0857103	0.549706	0.0533716	0.0336813
ENSG00000273348	RP11-535A5.1	18	lincRNA	406	0.664342	0.085716	0.549706	0.0823935	0.134288
ENSG00000228031	AC078842.3	7	lincRNA	9553	-1.14825	0.0863398	0.551202	0.0205797	0.00844678
ENSG00000243885	RP11-278L15.2	3	lincRNA	1621	0.726057	0.0866267	0.552289	0.151015	0.263555
ENSG00000251598	RP11-789C2.1	4	lincRNA	119221	2.45368	0.0868991	0.553302	0.00137307	0.0173323
ENSG00000253792	CTC-436K13.5	5	lincRNA	2821	-1.27201	0.0869533	0.553361	0.00344282	0.000364295
ENSG00000258733	CTD-2341M24.1	14	lincRNA	195068	0.643092	0.087104	0.55381	0.233366	0.353071
ENSG00000266893	AC005616.1	19	lincRNA	140864	2.12939	0.0875029	0.554617	0	0.00337524
ENSG00000233123	LINC01007	7	lincRNA	6227	-1.08163	0.0877145	0.555096	0.0105484	0.00367647
ENSG00000245954	RP11-18H21.1	4	lincRNA	3966	1.2622	0.0878272	0.555586	0.135362	0.299409
ENSG00000273293	RP11-445N20.3	7	lincRNA	221	-0.704786	0.0881731	0.556802	0.0507855	0.0313664
ENSG00000258604	AL161668.5	14	lincRNA	5099	0.962067	0.0883529	0.557341	0.0214381	0.0464363
ENSG00000231776	LINC01611	6	lincRNA	135124	-1.19858	0.08921	0.559831	0.0286077	0.0113229
ENSG00000229459	AC023669.1	7	lincRNA	33405	2.09295	0.0899335	0.562158	0	0.00596912
ENSG00000203635	AC144450.2	2	lincRNA	4909	-1.33933	0.0900163	0.562158	0.0777117	0.029874
ENSG00000267922	AC007193.6	19	lincRNA	95096	1.31572	0.090202	0.562529	0.0993127	0.251213
ENSG00000269483	AC006272.1	19	lincRNA	3400	0.606615	0.0903026	0.562864	0.0558487	0.0885487
ENSG00000223675	RP11-86H7.6	1	lincRNA	6741	-0.96354	0.0904646	0.563425	0.019543	0.00936567
ENSG00000273142	RP11-458F8.4	7	lincRNA	3440	-0.350446	0.0906638	0.563953	7.5936	5.93218
ENSG00000226490	AC138647.1	8	lincRNA	4099	-0.840391	0.0906732	0.563953	0.00335268	0.000395001
ENSG00000226854	RP11-212D3.4	X	lincRNA	1753	-1.27208	0.0909039	0.564571	0.0035036	0.000394713
ENSG00000272626	RP11-468N14.13	4	lincRNA	5975	0.743139	0.0911651	0.565531	0.236198	0.412813
ENSG00000236494	RP11-89N17.4	7	lincRNA	9988	-0.772946	0.0912651	0.565952	0.0532537	0.0295622
ENSG00000257543	RP11-321F8.4	12	lincRNA	688	-0.494295	0.0913627	0.565974	0.223321	0.159843
ENSG00000258672	RP11-543C4.3	14	lincRNA	2203	-1.27611	0.09161	0.567031	0.00704099	0.00157546
ENSG00000231326	RP11-69C17.4	10	lincRNA	20334	-1.23017	0.0923517	0.569164	0.00320479	0.000317709
ENSG00000234283	RP11-495P10.6	1	lincRNA	8865	1.35668	0.0925354	0.569701	0.00959029	0.0265576
ENSG00000247317	RP11-273G15.2	8	lincRNA	36699	0.660631	0.0926296	0.570016	0.38961	0.623736
ENSG00000245156	RP11-867G23.3	11	lincRNA	8693	0.410687	0.0927276	0.57042	0.374145	0.504022
ENSG00000224739	AC016735.1	2	lincRNA	4705	-0.565133	0.0929796	0.571059	1.95708	1.36698
ENSG00000227764	RP11-354K1.1	1	lincRNA	14886	1.60916	0.0932979	0.571873	0.0379161	0.116189
ENSG00000238121	LINC00426	13	lincRNA	36875	0.737174	0.0935751	0.57243	0.849967	1.32398
ENSG00000253669	KB-1732A1.1	8	lincRNA	4454	0.53288	0.0938639	0.57342	0.473621	0.680445
ENSG00000231983	LINC00415	13	lincRNA	1109	1.77149	0.0939244	0.573592	0.00173046	0.0101579
ENSG00000249406	RP11-893F2.5	17	lincRNA	5487	1.02539	0.0939524	0.573623	0.0194324	0.0410993
ENSG00000228422	LINC00687	20	lincRNA	70252	-1.29864	0.0940186	0.573804	0.00696212	0.0017739
ENSG00000258760	CTD-2509G16.5	14	lincRNA	82310	0.80078	0.0941923	0.574177	0.0447008	0.0744895
ENSG00000230839	RP5-968J1.1	20	lincRNA	13590	-0.674649	0.0942047	0.574177	0.0824749	0.0491927
ENSG00000215859	RP6-74O6.2	1	lincRNA	21094	-0.482458	0.0943877	0.574453	0.374211	0.265562
ENSG00000258675	RP11-299L17.3	14	lincRNA	8170	-0.882701	0.094408	0.574453	0.0479257	0.0247962
ENSG00000254171	RP11-67M9.1	5	lincRNA	26941	-1.27788	0.0944152	0.574453	0.00344282	0.000200429
ENSG00000259831	LINC00567	13	lincRNA	3408	-1.01845	0.094572	0.574787	0.142926	0.0722977
ENSG00000198685	LINC01565	3	lincRNA	4086	2.05678	0.0951083	0.576409	0	0.00566421
ENSG00000223546	LINC00630	X	lincRNA	116245	0.290524	0.0951606	0.576429	0.841273	1.03539
ENSG00000234721	AC125421.1	17	lincRNA	13991	-1.01119	0.0952308	0.576434	0.0442377	0.0230505
ENSG00000223783	AC124944.5	3	lincRNA	24211	-1.05142	0.0953217	0.576434	0.0926334	0.0459503
ENSG00000227542	AC092614.2	2	lincRNA	17007	0.441304	0.0954358	0.576581	0.109905	0.152034
ENSG00000254002	RP11-213G6.2	8	lincRNA	16711	2.13425	0.0955442	0.576581	0.00715994	0.0390326
ENSG00000272342	RP13-539J13.1	2	lincRNA	576	-1.15829	0.0956219	0.576918	0.03891	0.0164483
ENSG00000233005	AC067959.1	2	lincRNA	749784	1.36712	0.0959415	0.577926	0.0333421	0.0919778
ENSG00000234191	RP11-157D23.2	X	lincRNA	33572	-0.668104	0.0968487	0.581213	0.0324806	0.0189869
ENSG00000226519	LINC00390	13	lincRNA	30858	1.15875	0.0970005	0.581861	0.00624775	0.0170906
ENSG00000236451	AC067956.1	2	lincRNA	253887	-1.04358	0.0972891	0.582794	0.0195965	0.00821771
ENSG00000267732	RP11-456O19.3	18	lincRNA	4609	-0.932995	0.0973999	0.583004	0.00335268	0.000268542
ENSG00000234142	RP11-276E17.2	1	lincRNA	14267	1.44498	0.0974444	0.583169	0.00475195	0.0165189
ENSG00000244459	RP11-1398P2.1	4	lincRNA	6191	0.502468	0.0977157	0.583796	1.23525	1.77536
ENSG00000272361	GS1-166A23.2	7	lincRNA	598	-0.515685	0.0977579	0.583877	0.170096	0.122914
ENSG00000238078	LINC01352	1	lincRNA	3174	0.694529	0.0990859	0.587132	0.152398	0.235941
ENSG00000227712	RP11-418J17.3	1	lincRNA	67038	-1.13811	0.0992065	0.587519	0.0174553	0.00714273
ENSG00000248866	USP46-AS1	4	lincRNA	2262	0.257897	0.100112	0.590314	1.08131	1.30321
ENSG00000262097	CTD-2135D7.5	16	lincRNA	6736	0.84565	0.100142	0.590422	0.0575941	0.0977054
ENSG00000272619	RP11-563K23.1	7	lincRNA	330	-0.907254	0.100215	0.590433	0.0213814	0.0116452
ENSG00000224371	RP11-235G24.1	6	lincRNA	45761	-1.03789	0.100802	0.592128	0.00950045	0.00337826
ENSG00000263317	RP11-429O1.1	17	lincRNA	145186	-1.06249	0.100955	0.592646	0.0322315	0.0153372
ENSG00000237530	RP3-449H6.1	6	lincRNA	1495	1.78562	0.101487	0.594055	0.00173046	0.0101525
ENSG00000250400	LINC00977	8	lincRNA	24783	2.10876	0.10199	0.595693	0	0.00613991
ENSG00000272094	RP4-665J23.4	1	lincRNA	2370	-1.09423	0.102119	0.595986	0.0114365	0.00491422
ENSG00000260475	RP11-85A1.3	10	lincRNA	863	-0.598705	0.102346	0.596682	0.0905343	0.0588697
ENSG00000247765	RP11-32B5.7	15	lincRNA	27008	1.92913	0.102366	0.596682	0	0.00454827
ENSG00000273415	RP11-702B10.2	11	lincRNA	3127	1.68538	0.102387	0.596682	0.101951	0.294742
ENSG00000189238	LINC00943	12	lincRNA	19982	1.03113	0.102431	0.596682	0.0569072	0.116432
ENSG00000228889	UBAC2-AS1	13	lincRNA	4333	-0.334521	0.1025	0.596827	0.620138	0.500075
ENSG00000235687	LINC00993	10	lincRNA	37846	3.06404	0.102899	0.598157	0.00660451	0.0759324
ENSG00000269927	RP6-91H8.3	14	lincRNA	2128	1.31093	0.103048	0.598631	0.0834452	0.215168
ENSG00000231204	AC011752.1	2	lincRNA	243653	2.07352	0.103082	0.598631	0	0.00582737
ENSG00000239407	LL0XNC01-237H1.2	X	lincRNA	21744	0.45201	0.103167	0.59866	0.226106	0.297486
ENSG00000272360	RP11-359I18.5	3	lincRNA	461	-0.530006	0.103219	0.598716	0.192457	0.135183
ENSG00000231566	RP5-1158E12.3	X	lincRNA	3416	0.837762	0.103375	0.599	0.0683172	0.124821
ENSG00000253832	CTD-2168K21.1	8	lincRNA	17775	-1.31774	0.103452	0.599282	0.0071711	0.00140375
ENSG00000264243	RP11-6N17.1	17	lincRNA	1848	2.09927	0.103534	0.599469	0	0.00639852
ENSG00000257139	RP11-320P7.2	12	lincRNA	21666	-0.994724	0.104618	0.603137	0.0068362	0.00169665
ENSG00000237076	RP5-836J3.1	1	lincRNA	11185	-0.924561	0.104775	0.603909	0.0375297	0.0205405
ENSG00000271553	RP11-274B21.10	7	lincRNA	1113	-0.414124	0.104821	0.604112	0.699427	0.516064
ENSG00000248319	RP11-205M3.3	4	lincRNA	58141	-1.17426	0.104997	0.604622	0.0151104	0.00537537
ENSG00000251665	RP11-700H6.2	17	lincRNA	4646	-0.698148	0.105164	0.605168	0.0494636	0.0307512
ENSG00000249951	RP11-554D13.1	4	lincRNA	27325	-1.31574	0.105258	0.60551	0.012263	0.00384992
ENSG00000256643	RP11-349K16.1	12	lincRNA	3378	-1.35787	0.105702	0.606639	0.122756	0.0459005
ENSG00000253143	RP11-333A23.3	8	lincRNA	9511	-1.3414	0.105714	0.606639	0.00818781	0.00203179
ENSG00000231210	LINC01510	7	lincRNA	43860	1.3626	0.105715	0.606639	0.0130127	0.0384799
ENSG00000235491	AC097499.1	2	lincRNA	54873	-1.2012	0.105866	0.607049	0.0313343	0.0131706
ENSG00000262094	AC139099.5	17	lincRNA	7194	-0.905995	0.106104	0.607461	0.0258354	0.0139388
ENSG00000271344	RP11-274B21.9	7	lincRNA	1266	-0.466897	0.106216	0.60769	0.450006	0.329415
ENSG00000226643	RP11-358H9.1	1	lincRNA	1967	1.49045	0.10624	0.60769	0.00171237	0.00822906
ENSG00000267279	RP11-879F14.2	18	lincRNA	21170	0.655062	0.106314	0.608023	0.167791	0.264589
ENSG00000259920	RP11-2E11.5	7	lincRNA	2901	-0.454458	0.106369	0.608144	0.173148	0.121472
ENSG00000227748	RP11-497D6.3	6	lincRNA	3900	-1.17075	0.106783	0.609128	0.00943484	0.00338608
ENSG00000273006	RP11-314C9.2	2	lincRNA	281	-0.867944	0.106943	0.609335	0.024306	0.0128957
ENSG00000251615	RP11-774O3.3	4	lincRNA	3248	-0.27687	0.107106	0.609747	3.92284	3.22717
ENSG00000229660	RP5-1142J19.1	7	lincRNA	1150	-0.581671	0.107185	0.609983	0.300374	0.204128
ENSG00000259134	LINC00924	15	lincRNA	74752	0.706924	0.107711	0.611388	0.5306	0.834396
ENSG00000233973	LINC01360	1	lincRNA	49083	-1.25108	0.107895	0.611773	0.00447983	0.000741256
ENSG00000230844	ZNF674-AS1	X	lincRNA	2915	-0.269479	0.108096	0.612108	2.47246	2.02006
ENSG00000267421	AC005498.3	19	lincRNA	2419	-0.576655	0.108653	0.613723	0.124824	0.0831698
ENSG00000260957	RP11-299H22.7	15	lincRNA	816	-1.22518	0.109018	0.615002	0.00318879	0.000358175
ENSG00000262343	RP11-353N14.3	17	lincRNA	2052	-1.07611	0.109139	0.615467	0.0270579	0.0119621
ENSG00000225680	AL163953.2	14	lincRNA	14194	-0.670475	0.109147	0.615467	0.207895	0.134848
ENSG00000273416	RP4-597N16.4	1	lincRNA	429	-0.635558	0.109214	0.615691	0.0996284	0.0655001
ENSG00000234509	AP000253.1	21	lincRNA	5907	0.69932	0.109247	0.615691	0.0359797	0.0636135
ENSG00000231601	RP11-164C1.2	10	lincRNA	966	-1.06499	0.109495	0.616311	0.00258208	0.000459014
ENSG00000228768	AC003101.1	17	lincRNA	4517	-0.900828	0.109531	0.616321	0.0174991	0.00728572
ENSG00000270332	SMC2-AS1	9	lincRNA	13049	-0.591179	0.10955	0.616364	0.191322	0.127604
ENSG00000258425	CTD-2207P18.1	14	lincRNA	7867	1.08742	0.109829	0.61728	0.0190163	0.0432889
ENSG00000256039	RP11-291B21.2	12	lincRNA	4686	1.18716	0.109871	0.617387	0.127784	0.274628
ENSG00000256576	RP13-977J11.2	12	lincRNA	2960	0.488016	0.110091	0.617767	0.627721	0.874593
ENSG00000235119	RP11-9M16.2	9	lincRNA	1779	-0.786409	0.110107	0.617794	0.018184	0.00895521
ENSG00000253438	PCAT1	8	lincRNA	173959	0.727431	0.110142	0.617865	0.141658	0.239059
ENSG00000271862	RP11-343L5.2	5	lincRNA	1588	-0.377709	0.110143	0.617865	0.383838	0.290428
ENSG00000271734	RP1-111B22.3	6	lincRNA	469	-0.534054	0.110278	0.617997	0.110375	0.0774905
ENSG00000256923	RP11-449P1.1	12	lincRNA	509	-1.10348	0.110521	0.618431	0.0204892	0.00907478
ENSG00000258301	RP11-488C13.5	14	lincRNA	4991	-0.307448	0.110546	0.618431	0.848172	0.680451
ENSG00000242790	RP11-451G4.3	3	lincRNA	2988	-0.940027	0.110723	0.618697	0.0177376	0.00784575
ENSG00000267712	LINC01539	18	lincRNA	54180	1.86611	0.110744	0.618753	0.00735088	0.0263928
ENSG00000237670	AC080094.1	2	lincRNA	4463	-1.27611	0.110889	0.619236	0.00353246	0.000259637
ENSG00000254001	RP11-91P17.1	8	lincRNA	5812	-1.31341	0.110983	0.619239	0.00670535	0.000791277
ENSG00000270720	RP11-84C13.2	4	lincRNA	587	-0.482825	0.111715	0.621296	0.223475	0.161689
ENSG00000227456	LINC00310	21	lincRNA	32520	0.564633	0.111822	0.621678	0.112717	0.165913
ENSG00000256915	RP11-221N13.4	12	lincRNA	18965	1.84266	0.111854	0.621679	0.00190921	0.011394
ENSG00000258175	RP11-412H8.2	14	lincRNA	21400	2.50353	0.112077	0.622341	0.036823	0.222474
ENSG00000228826	RP11-344P13.4	1	lincRNA	16004	-0.774178	0.112477	0.623026	0.0371043	0.0205759
ENSG00000251575	CTD-2170G1.2	5	lincRNA	2895	-0.910463	0.112699	0.623497	0.0261176	0.013061
ENSG00000205300	RP11-352D3.2	20	lincRNA	5013	1.71029	0.112764	0.623497	0.00173046	0.00972296
ENSG00000273443	RP11-54O7.18	1	lincRNA	1080	0.810717	0.112803	0.623605	0.132635	0.239
ENSG00000236769	RP11-168P8.5	10	lincRNA	10961	-1.14167	0.11295	0.623887	0.00661625	0.00158021
ENSG00000271850	RP11-16D22.2	13	lincRNA	266127	-0.668641	0.112975	0.623887	0.0947341	0.0606028
ENSG00000260509	RP11-271M24.2	13	lincRNA	1314	-0.707918	0.113307	0.624727	0.0598807	0.0350398
ENSG00000217455	AC091801.1	7	lincRNA	34420	-0.801087	0.113783	0.626819	0.203717	0.121194
ENSG00000265971	RP11-269G24.6	17	lincRNA	824	-0.659458	0.114106	0.62788	0.0998056	0.0634757
ENSG00000271983	RP11-28H5.2	15	lincRNA	491	-0.632233	0.114476	0.628745	0.248439	0.164128
ENSG00000261706	LINC00165	21	lincRNA	823	1.48641	0.114507	0.628745	0.0191961	0.0554084
ENSG00000234918	RP11-20F24.2	10	lincRNA	1162	3.7032	0.114625	0.628973	0	0.0251407
ENSG00000232453	RP4-794H19.1	1	lincRNA	20879	-0.397789	0.114658	0.629009	1.19109	0.895199
ENSG00000260972	RP1-58B11.1	1	lincRNA	1696	1.21824	0.114667	0.629009	0.0362585	0.0884992
ENSG00000272092	RP11-350N15.5	8	lincRNA	1097	0.444773	0.114845	0.629657	0.291433	0.40826
ENSG00000260011	RP13-20L14.1	17	lincRNA	1580	-0.537504	0.114851	0.629657	0.112316	0.0792712
ENSG00000244227	LINC01330	3	lincRNA	28063	-0.776289	0.115496	0.631911	0.0745596	0.0416704
ENSG00000272243	RP11-554D15.3	6	lincRNA	204031	2.43923	0.115769	0.632758	0	0.00818582
ENSG00000261092	RP11-21B23.2	16	lincRNA	4217	-1.0761	0.115959	0.633412	0.159203	0.0755363
ENSG00000249790	RP11-20D14.6	12	lincRNA	7532	1.4139	0.11605	0.6336	0.0922545	0.263303
ENSG00000261729	GS1-204I12.4	1	lincRNA	2166	-0.906513	0.116058	0.6336	0.0287591	0.0145265
ENSG00000272347	RP11-43F13.4	5	lincRNA	1584	-0.447194	0.116428	0.634526	0.377161	0.277787
ENSG00000257527	MIR3179-3	16	lincRNA	542	-1.19243	0.116447	0.634526	0.00342474	0.000616432
ENSG00000226308	RP4-813D12.3	20	lincRNA	16201	-1.04697	0.116804	0.635538	0.0809388	0.0381724
ENSG00000272940	CTA-384D8.33	22	lincRNA	447	-0.652542	0.117022	0.636038	0.0683527	0.0453177
ENSG00000254235	RP11-115J16.1	8	lincRNA	164297	-0.947796	0.117037	0.636038	0.0604714	0.0273244
ENSG00000260176	CTD-3126B10.4	16	lincRNA	1130	0.797619	0.117184	0.636301	0.0284613	0.0491293
ENSG00000225434	LINC01504	9	lincRNA	37780	0.6231	0.117932	0.638403	0.887846	1.383
ENSG00000272810	U91328.22	6	lincRNA	516	-0.513364	0.118023	0.638701	0.143246	0.101133
ENSG00000237721	AF064858.11	21	lincRNA	4681	-0.610408	0.118275	0.639006	0.183143	0.121463
ENSG00000246898	LINC00920	16	lincRNA	3611	-0.494263	0.118351	0.639171	3.71073	2.69023
ENSG00000212939	RP1-29C18.10	22	lincRNA	7792	-0.900497	0.118723	0.639887	0.0864175	0.0459078
ENSG00000272690	RP11-803B1.8	3	lincRNA	22138	-0.441246	0.118886	0.639997	0.311124	0.232258
ENSG00000257613	LINC01481	12	lincRNA	2730	-0.617792	0.11945	0.641382	0.0809663	0.0523423
ENSG00000233746	LINC00656	20	lincRNA	7553	1.31691	0.119818	0.642382	0.0178318	0.0465528
ENSG00000273162	RP11-108L7.15	10	lincRNA	976	-0.569409	0.120298	0.643849	0.380208	0.256561
ENSG00000234184	RP5-887A10.1	1	lincRNA	111033	1.6996	0.120475	0.644411	0.193467	0.473222
ENSG00000235578	XXbac-B33L19.4	22	lincRNA	1162	-1.26445	0.120687	0.644955	0.0146443	0.00440196
ENSG00000261386	CTD-2012K14.6	16	lincRNA	14744	-0.43396	0.120892	0.645598	0.228382	0.168237
ENSG00000227579	RP1-35C21.2	1	lincRNA	204422	-1.12865	0.121049	0.645606	0.0548346	0.0242442
ENSG00000229140	CCDC26	8	lincRNA	328548	1.29552	0.121125	0.645868	0.0067911	0.0203862
ENSG00000236837	AC139712.4	2	lincRNA	6064	-1.188	0.121215	0.645931	0.00530361	0.000991891
ENSG00000260289	CTD-2535I10.1	16	lincRNA	5906	-1.02079	0.121293	0.646056	0.00949676	0.00319274
ENSG00000248779	RP11-53O19.2	5	lincRNA	12795	1.42665	0.121307	0.646056	0.00367544	0.012139
ENSG00000227421	RP11-476B1.1	1	lincRNA	16077	1.94479	0.1216	0.646775	0.00137307	0.0115244
ENSG00000268355	AC006129.1	19	lincRNA	968	0.643212	0.121787	0.647117	0.112358	0.16897
ENSG00000228043	AC097721.2	2	lincRNA	83414	0.411664	0.122291	0.648626	0.15355	0.210849
ENSG00000234663	AC104820.2	2	lincRNA	297627	0.918689	0.122633	0.649663	0.0975879	0.173818
ENSG00000250101	RP11-1252I4.2	5	lincRNA	43432	-0.714095	0.122671	0.649799	0.0356477	0.0175111
ENSG00000224342	AC007879.1	2	lincRNA	49156	1.33215	0.122875	0.65028	0.00320479	0.0105945
ENSG00000232850	PTGES2-AS1	9	lincRNA	2099	-0.507684	0.122967	0.650373	0.965294	0.694373
ENSG00000272366	RP11-573G6.10	10	lincRNA	238	-0.985019	0.12302	0.650373	0.0207382	0.00992288
ENSG00000272795	RP11-602N24.3	4	lincRNA	363	-0.684295	0.123456	0.651504	0.0585364	0.0356563
ENSG00000255364	RP11-94A24.1	8	lincRNA	14219	1.55704	0.123638	0.651743	0.0389917	0.116255
ENSG00000268287	CTB-60B18.18	19	lincRNA	597	1.17585	0.124093	0.652821	0.111318	0.258247
ENSG00000223975	AP001048.4	21	lincRNA	1989	-0.74497	0.124207	0.652849	0.00335268	0.000479323
ENSG00000236385	RP11-114M1.2	3	lincRNA	6905	-0.894951	0.124213	0.652849	0.082169	0.0440049
ENSG00000272654	RP11-422P24.11	1	lincRNA	1417	-0.253068	0.124246	0.652849	1.08447	0.905173
ENSG00000264278	RP11-162A12.2	18	lincRNA	27563	-0.294629	0.124431	0.653146	0.789049	0.632183
ENSG00000273487	RP4-621B10.8	1	lincRNA	1470	-0.458367	0.124732	0.653655	0.225865	0.166615
ENSG00000231505	AC108868.5	2	lincRNA	16176	1.15004	0.125025	0.654492	0.00638212	0.0167378
ENSG00000238113	LINC01410	9	lincRNA	12025	0.51193	0.125199	0.654893	0.524478	0.739661
ENSG00000270403	RP11-35P15.1	11	lincRNA	375	-1.06043	0.125408	0.655459	0.0193369	0.00859533
ENSG00000248441	LINC01197	15	lincRNA	118030	0.582102	0.125472	0.655533	0.582487	0.828109
ENSG00000233625	RP5-905G11.3	20	lincRNA	797	-0.739768	0.125554	0.655706	0.0355027	0.0180199
ENSG00000253339	RP11-434I12.3	8	lincRNA	3875	-1.06267	0.125682	0.656232	0.0857046	0.038267
ENSG00000272853	RP11-398C13.6	10	lincRNA	998	-0.344729	0.125958	0.656976	0.739412	0.579093
ENSG00000236481	AC002331.1	16	lincRNA	10058	0.771411	0.126219	0.657491	0.0671988	0.116507
ENSG00000205837	LINC00487	2	lincRNA	42134	0.914206	0.126641	0.658985	0.11499	0.183836
ENSG00000145063	AC062028.1	2	lincRNA	27504	-0.484335	0.126678	0.659038	0.140986	0.105179
ENSG00000254266	PKIA-AS1	8	lincRNA	132400	0.808304	0.127163	0.660114	0.0300956	0.0537578
ENSG00000265485	RP11-449D8.1	18	lincRNA	34016	0.827849	0.127275	0.66021	0.202608	0.36877
ENSG00000236377	AC084809.3	17	lincRNA	922	-0.570597	0.127906	0.6618	0.126303	0.0851575
ENSG00000227121	RP11-319F12.2	10	lincRNA	2327	3.05882	0.127928	0.661847	0.00129104	0.0275032
ENSG00000267521	RP11-87G24.6	17	lincRNA	1199	1.62064	0.128306	0.662909	0.0050298	0.0182793
ENSG00000215190	LINC00680	6	lincRNA	15427	-0.243953	0.128453	0.662909	3.73538	3.10597
ENSG00000231682	AC097713.4	2	lincRNA	10005	1.55668	0.128523	0.662909	0.00761656	0.0242565
ENSG00000260163	RP11-521O16.2	2	lincRNA	4475	-0.920833	0.12861	0.663048	0.0487102	0.0227684
ENSG00000237560	LINC01497	17	lincRNA	21831	-1.07531	0.128708	0.66336	0.0718593	0.033558
ENSG00000224959	AC017002.2	2	lincRNA	2868	0.795644	0.128771	0.663404	0.0342263	0.0596646
ENSG00000272053	RP11-367G6.3	6	lincRNA	27218	0.954252	0.128855	0.663537	0.141468	0.270059
ENSG00000258418	RP11-662J14.1	14	lincRNA	542	-1.07201	0.128997	0.663753	0.00887173	0.00325805
ENSG00000273160	RP11-104L21.3	1	lincRNA	2149	0.54607	0.129263	0.664413	0.0756296	0.118594
ENSG00000230555	RP11-517P14.2	10	lincRNA	1362	0.338514	0.12934	0.664617	0.524355	0.662494
ENSG00000236989	AC142119.1	2	lincRNA	20619	-1.31941	0.129765	0.665255	0.0140462	0.00571174
ENSG00000188825	LINC00910	17	lincRNA	19354	0.246639	0.130099	0.665978	1.7277	2.07027
ENSG00000232740	AC062020.1	2	lincRNA	7330	-1.67323	0.130186	0.666195	0.00670535	0.000683668
ENSG00000266821	RP11-6N17.2	17	lincRNA	2926	0.874299	0.130203	0.666195	0.0191742	0.0392577
ENSG00000272444	RP11-1017G21.6	14	lincRNA	647	-0.378772	0.130426	0.666492	0.412828	0.318694
ENSG00000256155	RP11-277P12.9	12	lincRNA	2581	1.41317	0.13082	0.666492	0.00353246	0.0121625
ENSG00000233978	AC016735.3	2	lincRNA	2589	1.62037	0.130828	0.666492	0.00149242	0.00949224
ENSG00000268746	CTD-2571L23.8	19	lincRNA	125574	0.771136	0.130885	0.666492	0.0492958	0.0844616
ENSG00000223891	OSER1-AS1	20	lincRNA	15067	-0.252105	0.131243	0.666492	6.52995	5.51471
ENSG00000253948	RP11-410L14.2	8	lincRNA	16281	-0.325954	0.131651	0.666492	0.615947	0.486333
ENSG00000271761	XXbac-BPGBPG55C20.3	6	lincRNA	539	-0.701109	0.132027	0.666492	0.0429133	0.0261248
ENSG00000258955	LINC00519	14	lincRNA	23970	0.71685	0.132031	0.666492	0.17986	0.291457
ENSG00000231156	AC093702.1	2	lincRNA	454	-0.995703	0.132033	0.666492	0.0369877	0.0182096
ENSG00000255325	RP11-96B2.1	8	lincRNA	4300	1.37592	0.132526	0.666492	0.033869	0.0915711
ENSG00000269893	SNHG8	4	lincRNA	1114	-0.299589	0.132691	0.666492	36.8168	29.8844
ENSG00000231704	AC004895.4	7	lincRNA	11982	-0.635099	0.133148	0.666492	0.0454049	0.0303485
ENSG00000251144	CTD-2532K18.2	5	lincRNA	6297	-0.783444	0.1332	0.666492	0.641968	0.36155
ENSG00000270937	RP5-856G1.1	6	lincRNA	731	-0.831808	0.133202	0.666492	0.242229	0.13149
ENSG00000226133	RP4-683M8.2	1	lincRNA	41077	-1.03925	0.133341	0.666492	0.0159485	0.0070633
ENSG00000189229	AC069277.2	3	lincRNA	245650	-1.01117	0.133644	0.666492	0.215432	0.110878
ENSG00000235159	RP6-109B7.4	22	lincRNA	2535	-0.404773	0.133687	0.666492	0.20384	0.151654
ENSG00000196096	AC079610.2	2	lincRNA	7653	0.892997	0.133726	0.666492	0.0240545	0.0446704
ENSG00000273319	RP11-138A9.2	7	lincRNA	3197	-0.511031	0.134144	0.666492	0.162182	0.114017
ENSG00000260683	CTD-2076M15.1	X	lincRNA	1899	-0.926919	0.134228	0.666492	0.00173046	0
ENSG00000232193	AL157359.4	21	lincRNA	17925	-0.92691	0.134228	0.666492	0.00171237	0
ENSG00000226764	AC010145.4	2	lincRNA	65836	-0.926846	0.134228	0.666492	0.00159439	0
ENSG00000260478	RP11-142G1.1	16	lincRNA	31358	-0.926697	0.134228	0.666492	0.00137307	0
ENSG00000230600	RP11-73B2.2	7	lincRNA	5323	-0.926628	0.134228	0.666492	0.00129104	0
ENSG00000238277	AC068483.1	2	lincRNA	7879	-0.940842	0.134228	0.666492	0.00171237	0
ENSG00000261517	LINC00558	13	lincRNA	60700	-0.944469	0.134228	0.666492	0.00177116	0
ENSG00000266335	RP11-25O3.1	18	lincRNA	2664	-0.878773	0.134228	0.666492	0.00149242	0
ENSG00000269796	AC011516.1	19	lincRNA	3532	-0.949118	0.134228	0.666492	0.00176623	0
ENSG00000253949	RP11-790J24.1	8	lincRNA	45705	-0.94017	0.134228	0.666492	0.00171237	0
ENSG00000228160	RP13-57D9.3	X	lincRNA	688	-0.838188	0.134228	0.666492	0.00129104	0
ENSG00000260673	RP4-529N6.2	6	lincRNA	3133	-0.857011	0.134228	0.666492	0.00129104	0
ENSG00000267094	CTC-360P9.5	19	lincRNA	22514	-0.911511	0.134228	0.666492	0.00159439	0
ENSG00000225942	AC093326.2	2	lincRNA	862	-0.953773	0.134228	0.666492	0.00177116	0
ENSG00000251510	AC022486.1	Y	lincRNA	55958	-0.884518	0.134228	0.666492	0.00137307	0
ENSG00000272299	RP11-394A14.4	13	lincRNA	736	-0.83852	0.134228	0.666492	0.00129104	0
ENSG00000267133	AC011518.2	19	lincRNA	2954	-0.938952	0.134228	0.666492	0.00190921	0
ENSG00000230920	RP11-527D15.1	9	lincRNA	4361	-0.8722	0.134228	0.666492	0.00137307	0
ENSG00000237019	GS1-433O24.1	X	lincRNA	70509	-0.832336	0.134228	0.666492	0.00137307	0
ENSG00000263667	RP3-416J7.4	6	lincRNA	24018	1.68638	0.134686	0.667631	0.00286549	0.0124356
ENSG00000230552	AC092162.1	2	lincRNA	95042	1.04424	0.134848	0.667877	0.0269269	0.0495287
ENSG00000226355	RP11-65J3.2	9	lincRNA	902	-0.743384	0.135099	0.66869	0.0558064	0.0248766
ENSG00000258181	RP11-493L12.4	12	lincRNA	9415	0.699375	0.135137	0.668814	0.0813939	0.125295
ENSG00000231482	AC141930.2	2	lincRNA	7757	-1.10583	0.135816	0.671234	0.0324547	0.0135161
ENSG00000267575	CTC-459F4.3	19	lincRNA	125400	0.243224	0.136229	0.672648	1.97702	2.33008
ENSG00000249464	LINC01091	4	lincRNA	280139	-0.44886	0.136263	0.672691	1.65959	1.2083
ENSG00000267209	RP11-693L9.2	18	lincRNA	3203	1.78401	0.136302	0.672821	0.00654941	0.0282853
ENSG00000260504	RP11-558A11.3	16	lincRNA	943	-1.19558	0.136353	0.672904	0.00468121	0.00122313
ENSG00000251573	CTD-2089N3.2	5	lincRNA	950	-0.707803	0.137045	0.674856	0.266289	0.151189
ENSG00000236230	RP11-400N13.1	1	lincRNA	298265	1.16896	0.137501	0.676286	0.00869039	0.0238117
ENSG00000254164	CTB-33O18.2	5	lincRNA	1337	-0.738857	0.137598	0.676406	0.0357703	0.0211834
ENSG00000261728	RP11-307O13.1	13	lincRNA	2242	-0.823419	0.137921	0.676904	0.0403104	0.021193
ENSG00000273355	RP11-672L10.6	18	lincRNA	482	-0.372003	0.138052	0.67711	0.55633	0.432896
ENSG00000262681	RP11-311F12.1	17	lincRNA	3369	-0.775712	0.138131	0.677162	0.046277	0.0279644
ENSG00000253807	LINC01170	5	lincRNA	345285	1.17413	0.138255	0.677162	0.024524	0.056967
ENSG00000272180	RP11-481J13.1	2	lincRNA	229494	0.854041	0.138299	0.677162	0.0244924	0.0498045
ENSG00000229628	AC073115.7	7	lincRNA	9993	0.857666	0.138305	0.677162	0.0297337	0.051692
ENSG00000234929	AC018685.1	2	lincRNA	14641	-1.35076	0.138506	0.677445	0.00531347	0.000937933
ENSG00000268836	LA16c-OS12.2	16	lincRNA	546	-0.363802	0.138514	0.677445	0.534276	0.411813
ENSG00000224934	RP11-441O15.3	10	lincRNA	6926	-0.349664	0.138667	0.677809	1.21084	0.948433
ENSG00000230523	RP3-437I16.1	1	lincRNA	20494	-1.19005	0.139191	0.678902	0.0109465	0.00375371
ENSG00000227640	SOX21-AS1	13	lincRNA	3530	1.12686	0.13926	0.678959	1.24644	2.75516
ENSG00000267327	CTD-2008L17.1	18	lincRNA	130484	2.89314	0.1394	0.679142	0	0.012483
ENSG00000250754	RP11-386B13.3	4	lincRNA	55352	-1.15269	0.139516	0.679184	0.0044913	0.00119918
ENSG00000247402	CTD-2340E1.2	5	lincRNA	562	-1.29908	0.139668	0.679427	0.0106317	0.00348762
ENSG00000224000	RP3-471M13.2	1	lincRNA	784	1.40863	0.139907	0.679908	0.00129104	0.00724615
ENSG00000267130	CTD-2540B15.9	19	lincRNA	4351	-0.642247	0.140096	0.68047	0.0680727	0.0456873
ENSG00000244625	MIATNB	22	lincRNA	107440	-0.213189	0.140405	0.681359	2.46741	2.12211
ENSG00000237343	RP11-763B22.4	1	lincRNA	1079	-0.90995	0.140408	0.681359	0.0255979	0.0118731
ENSG00000273177	RP11-368I23.4	3	lincRNA	429	-1.10429	0.140545	0.681505	0.0145467	0.00512047
ENSG00000228437	RP11-400N13.2	1	lincRNA	18623	-1.09149	0.140569	0.681505	0.577053	0.281868
ENSG00000262098	CTD-2561B21.10	17	lincRNA	1958	0.814018	0.14081	0.681878	0.037288	0.0662728
ENSG00000253264	PCAT2	8	lincRNA	9527	1.35598	0.141053	0.682864	0.00807947	0.0256857
ENSG00000263680	RP11-57A1.1	17	lincRNA	2913	-0.619098	0.141186	0.68301	0.154633	0.0999917
ENSG00000273117	AC144652.1	7	lincRNA	1623	-0.339828	0.141253	0.683147	1.13285	0.903111
ENSG00000272203	AC004775.5	5	lincRNA	752	-0.778453	0.141418	0.683695	0.0319825	0.0186165
ENSG00000253701	AL928768.3	14	lincRNA	641	1.35538	0.141593	0.684169	0.16106	0.311394
ENSG00000253960	RP11-388K12.1	8	lincRNA	18953	-1.14086	0.141805	0.684447	0.00639357	0.00181823
ENSG00000235612	RP1-158P9.1	1	lincRNA	9503	-0.893762	0.14189	0.684728	0.0135742	0.00595867
ENSG00000267302	RP11-178C3.2	17	lincRNA	32140	-0.370699	0.141915	0.684728	0.29365	0.228373
ENSG00000255477	RP11-63D14.1	11	lincRNA	1191	2.76596	0.142627	0.685854	0.00149242	0.0226631
ENSG00000269961	CTD-2033C11.1	5	lincRNA	506	-0.407143	0.143241	0.68731	0.252453	0.194043
ENSG00000257517	RP4-601P9.1	12	lincRNA	3177	-1.18605	0.143516	0.687822	0.00642775	0.00198255
ENSG00000229203	AC103564.7	2	lincRNA	2230	-0.902084	0.143891	0.688779	0.015172	0.00595359
ENSG00000260551	PWRN2	15	lincRNA	7194	1.80056	0.143911	0.688779	0	0.00494357
ENSG00000229630	LINC01264	10	lincRNA	2490	-1.24291	0.145116	0.692362	0.00637757	0.00176995
ENSG00000259070	LINC00639	14	lincRNA	198934	0.624065	0.145459	0.693375	0.176413	0.279961
ENSG00000258593	CTD-3051D23.4	14	lincRNA	1044	-0.448689	0.145604	0.693628	0.237071	0.176905
ENSG00000251248	RP11-223C24.2	4	lincRNA	4537	2.57677	0.145712	0.693894	0.00190921	0.0193364
ENSG00000273030	RP11-285F16.1	10	lincRNA	487	-0.657081	0.145743	0.693916	0.096951	0.0571563
ENSG00000272024	RP11-546K22.3	8	lincRNA	406	-0.430418	0.145806	0.694049	0.196008	0.145604
ENSG00000257407	RP11-1028N23.4	12	lincRNA	57673	1.87943	0.146253	0.69507	0	0.00553691
ENSG00000178440	LINC00843	10	lincRNA	9290	0.394875	0.146318	0.695096	0.111803	0.149705
ENSG00000236780	AC078941.1	2	lincRNA	91962	-0.59263	0.146686	0.695804	2.14925	1.49474
ENSG00000257048	RP11-476M19.2	12	lincRNA	3513	-0.800138	0.146978	0.696571	0.048275	0.0339737
ENSG00000228141	AC105339.1	15	lincRNA	3555	-0.777002	0.147021	0.696571	0.0323281	0.0161523
ENSG00000236740	RP11-411K7.1	6	lincRNA	67645	0.889826	0.147265	0.696866	0.180303	0.348683
ENSG00000253428	CTB-43E15.2	5	lincRNA	16390	-0.483522	0.147327	0.696866	0.156945	0.116578
ENSG00000255670	RP11-253I19.3	12	lincRNA	6228	0.542109	0.147389	0.696866	0.0403343	0.0607878
ENSG00000251281	CTD-2066L21.2	5	lincRNA	6285	2.54188	0.147396	0.696866	0.00549228	0.0446151
ENSG00000248991	RP11-73G16.2	4	lincRNA	24465	1.9299	0.147455	0.696866	0.00305727	0.0147016
ENSG00000223749	MIR503HG	X	lincRNA	3295	0.507175	0.147529	0.696866	1.18156	1.62693
ENSG00000232006	AC005537.2	7	lincRNA	159796	1.64559	0.14753	0.696866	0.0307889	0.100338
ENSG00000261501	RP11-63B13.1	4	lincRNA	2265	-0.977683	0.147901	0.69738	0.0100979	0.00437521
ENSG00000227544	AC018647.3	7	lincRNA	19853	0.625329	0.148053	0.697653	0.0890599	0.132609
ENSG00000214955	AP000318.2	21	lincRNA	119979	-0.638776	0.14825	0.698008	0.0623525	0.038466
ENSG00000226542	AC114814.4	2	lincRNA	3764	1.95988	0.148281	0.698008	0	0.0051373
ENSG00000236453	AC003092.1	7	lincRNA	43828	2.05483	0.148489	0.698344	0.00714394	0.0386385
ENSG00000249816	LINC00964	8	lincRNA	105591	0.956202	0.148738	0.699019	0.0727259	0.137235
ENSG00000262089	RP11-589P10.5	17	lincRNA	547	-0.304923	0.149045	0.699839	1.23523	0.999381
ENSG00000250126	RP13-884E18.2	4	lincRNA	9909	1.25049	0.149152	0.699851	0.00486975	0.0142897
ENSG00000260756	RP11-609N14.1	16	lincRNA	1312	-1.14774	0.149363	0.700213	0.0095873	0.0036926
ENSG00000254998	RP11-94P11.4	11	lincRNA	373770	-1.3302	0.149558	0.700405	0.031895	0.0123206
ENSG00000232749	RP11-15B24.4	9	lincRNA	3569	-1.16601	0.149901	0.701376	0.00516786	0.000994276
ENSG00000229180	GS1-124K5.11	7	lincRNA	16536	-0.206553	0.150486	0.70238	7.00915	6.02496
ENSG00000225708	RP13-379L11.1	20	lincRNA	3016	1.86909	0.150602	0.702746	0	0.00546356
ENSG00000235576	AC092580.4	2	lincRNA	4904	0.685651	0.150762	0.703234	0.233676	0.360997
ENSG00000258826	RP11-300J18.1	14	lincRNA	17714	1.48912	0.150996	0.70376	0.00149242	0.00780663
ENSG00000270147	RP11-646I6.6	4	lincRNA	559	-0.407349	0.151065	0.70396	0.235382	0.174944
ENSG00000259067	CTD-3051D23.3	14	lincRNA	862	1.95886	0.151141	0.703965	0	0.00510304
ENSG00000272912	RP11-724N1.1	10	lincRNA	819	1.22712	0.151395	0.704577	0.00483335	0.0140787
ENSG00000262188	RP11-353N14.4	17	lincRNA	6105	-0.497918	0.151433	0.70469	2.20282	1.58703
ENSG00000261786	RP4-555D20.2	3	lincRNA	5066	0.860438	0.151539	0.704832	0.679999	1.17278
ENSG00000229771	RP4-644L1.2	20	lincRNA	2117	-0.637407	0.151908	0.705722	0.151046	0.0975833
ENSG00000238107	RP11-495P10.5	1	lincRNA	2376	1.67584	0.152193	0.706121	0.0502892	0.165695
ENSG00000266765	CTD-2582D11.1	17	lincRNA	17129	-1.09309	0.152593	0.706796	0.00717989	0.0027471
ENSG00000259306	RP11-108K3.2	15	lincRNA	6155	1.44472	0.152821	0.707133	0.033474	0.0961917
ENSG00000271901	RP11-266E6.3	13	lincRNA	125253	-0.859207	0.153138	0.70778	0.0265176	0.0146696
ENSG00000233491	AC010091.1	7	lincRNA	49830	3.34419	0.153279	0.708123	0.00517279	0.0743615
ENSG00000251127	RP11-280G9.1	8	lincRNA	6875	1.36813	0.153337	0.708208	0.00842285	0.025103
ENSG00000272097	RP11-421M1.8	6	lincRNA	4339	-0.37485	0.153515	0.708415	0.272727	0.2071
ENSG00000236204	LINC01376	2	lincRNA	360297	0.37977	0.153561	0.708563	0.408799	0.544976
ENSG00000223466	AC064834.2	2	lincRNA	5646	1.29194	0.153644	0.708886	0.00923966	0.0216497
ENSG00000227676	LINC01068	13	lincRNA	4709	-0.734559	0.153777	0.709089	0.108485	0.0671594
ENSG00000224506	RP1-293L8.2	6	lincRNA	45865	2.07058	0.153795	0.709089	0	0.00618533
ENSG00000237927	RP3-393E18.2	6	lincRNA	2214	-0.564661	0.153951	0.709507	0.191975	0.132158
ENSG00000223631	LINC01120	2	lincRNA	6148	-1.04983	0.154005	0.709563	0.0340942	0.0132076
ENSG00000229424	AC007349.4	7	lincRNA	12394	0.839293	0.154156	0.709752	0.0848153	0.161268
ENSG00000265369	PCAT18	18	lincRNA	16017	-0.617323	0.154166	0.709752	0.26994	0.171781
ENSG00000257345	RP11-511B23.1	12	lincRNA	20602	1.25188	0.155087	0.712381	0.0258849	0.0516948
ENSG00000231535	LINC00278	Y	lincRNA	99360	-0.900234	0.155135	0.71254	0.264469	0.140581
ENSG00000264345	RP11-958F21.1	18	lincRNA	54195	1.11665	0.155148	0.71254	0.0171694	0.0389086
ENSG00000237877	LINC01473	2	lincRNA	50342	-0.32661	0.155407	0.713175	0.519066	0.413593
ENSG00000250432	RP11-834C11.5	12	lincRNA	40860	-0.640882	0.155681	0.713999	0.117475	0.0753518
ENSG00000230390	LINC01048	13	lincRNA	3302	-0.684352	0.156272	0.715349	0.100801	0.0626846
ENSG00000237614	AC073257.2	2	lincRNA	1417	-0.514156	0.156316	0.715487	0.161732	0.110519
ENSG00000258969	RP11-305B6.3	14	lincRNA	388764	-1.20159	0.156583	0.716008	0.00475107	0.00110264
ENSG00000267272	LINC01140	1	lincRNA	39433	0.386408	0.157662	0.718611	0.982073	1.26333
ENSG00000226032	RP1-111C20.3	6	lincRNA	545	0.813663	0.158274	0.720026	0.0214835	0.0408612
ENSG00000256972	AP000462.3	11	lincRNA	6685	-1.15043	0.158506	0.720766	0.00497102	0.00115282
ENSG00000253986	CTC-756D1.3	8	lincRNA	1189	0.631855	0.158627	0.721002	0.0362477	0.0533027
ENSG00000236471	AF127577.12	21	lincRNA	767	-0.789959	0.158764	0.72134	0.0344818	0.0199332
ENSG00000224957	LINC01266	3	lincRNA	309784	0.624732	0.159212	0.722387	0.0744714	0.11575
ENSG00000272226	RP11-63G10.3	1	lincRNA	534	0.653329	0.159796	0.723857	0.0424611	0.0673729
ENSG00000270947	AC025811.3	19	lincRNA	471	0.866354	0.160467	0.725478	0.0412299	0.0808778
ENSG00000263033	RP11-396B14.2	16	lincRNA	28792	-0.446552	0.160477	0.725478	0.17158	0.119369
ENSG00000227502	LINC01268	6	lincRNA	5338	-0.40833	0.160535	0.725548	0.95498	0.717348
ENSG00000251518	CTD-2130F23.2	5	lincRNA	2564	-1.31913	0.160734	0.725815	0.0102511	0.0028853
ENSG00000229922	RP11-240M16.1	6	lincRNA	27156	1.5915	0.16083	0.725971	0.00530854	0.0189243
ENSG00000268401	CTC-344H19.4	19	lincRNA	2507	-0.617264	0.161057	0.726656	0.0508876	0.0331687
ENSG00000271766	CTD-2195M15.3	5	lincRNA	442	-1.05633	0.162215	0.729705	0.00578687	0.00220759
ENSG00000237579	LINC01514	10	lincRNA	17824	-1.14568	0.16236	0.730029	0.00469721	0.00129189
ENSG00000236078	LINC01447	7	lincRNA	7954	1.33211	0.162625	0.730743	0.00485659	0.0154635
ENSG00000272632	RP11-362F19.3	4	lincRNA	453	-0.555271	0.16275	0.730991	0.112603	0.0757369
ENSG00000253768	CTB-33O18.1	5	lincRNA	10721	2.6352	0.163073	0.731644	0.00129104	0.0215399
ENSG00000233651	RP11-111F5.8	9	lincRNA	6833	-1.03578	0.163352	0.732521	0.00549228	0.00211729
ENSG00000250739	LINC01262	4	lincRNA	1881	-1.0273	0.163446	0.732634	0.00670535	0.00127302
ENSG00000267778	AC004221.2	19	lincRNA	1343	-0.747615	0.163928	0.733837	0.0363295	0.0213738
ENSG00000232855	AF131217.1	21	lincRNA	235502	0.623829	0.163948	0.733837	0.0989354	0.146704
ENSG00000231171	LINC01098	4	lincRNA	261993	1.44451	0.164003	0.733971	0.0152203	0.0472145
ENSG00000261097	LINC00563	13	lincRNA	1399	-0.852007	0.164308	0.734637	0.0334566	0.0176451
ENSG00000267868	RP11-120K24.3	13	lincRNA	1296	-0.404859	0.164629	0.735196	0.542437	0.417821
ENSG00000259834	RP11-284N8.3	1	lincRNA	3480	0.613594	0.164972	0.736115	1.29876	1.77024
ENSG00000197251	LINC00336	6	lincRNA	7232	0.717431	0.165044	0.736272	0.096711	0.163066
ENSG00000261069	RP11-701H24.4	15	lincRNA	1235	0.551719	0.165282	0.736729	0.139013	0.20094
ENSG00000236497	RP11-66A2.2	1	lincRNA	15461	-1.08028	0.16635	0.739092	0.0146199	0.0045696
ENSG00000235172	LINC01366	5	lincRNA	2450	0.699329	0.166404	0.739149	0.0469175	0.0751696
ENSG00000267108	RP11-861E21.1	18	lincRNA	4738	-0.591614	0.16663	0.739656	0.0715244	0.0481628
ENSG00000271771	RP11-1250I15.3	5	lincRNA	646	-0.922464	0.167218	0.741142	0.0170024	0.00841164
ENSG00000267175	RP11-879F14.1	18	lincRNA	156457	1.01328	0.16731	0.741142	0.00465535	0.0121331
ENSG00000259551	RP11-182J1.10	15	lincRNA	2003	-1.13709	0.1675	0.741629	0.00353246	0.000539256
ENSG00000272264	RP11-92K15.3	8	lincRNA	576	-0.380809	0.16775	0.742167	0.537229	0.413996
ENSG00000241544	RP11-6F2.5	3	lincRNA	6706	0.832042	0.168466	0.743532	0.0508466	0.0953345
ENSG00000258592	RP11-108M12.3	14	lincRNA	46400	-0.827602	0.169072	0.7447	0.144019	0.0783959
ENSG00000270093	AP000473.8	21	lincRNA	1536	0.608291	0.169172	0.744933	0.0927704	0.143385
ENSG00000261670	RP11-1C8.5	8	lincRNA	4596	-0.63355	0.169392	0.745181	0.0843721	0.0541519
ENSG00000224099	AC064834.1	2	lincRNA	30393	1.97688	0.169523	0.74545	0	0.00586366
ENSG00000234718	AC007161.5	7	lincRNA	4050	-0.764004	0.169642	0.745743	0.0275597	0.0153691
ENSG00000224565	RP1-148H17.1	20	lincRNA	20398	0.807013	0.169997	0.746459	0.0407021	0.0685106
ENSG00000230234	RP1-276N6.2	6	lincRNA	3513	-1.01012	0.170007	0.746459	0.0103507	0.00385471
ENSG00000269155	RP3-431P23.5	6	lincRNA	2718	-0.426651	0.170115	0.746577	0.676872	0.516854
ENSG00000249228	RP11-769N22.1	4	lincRNA	2174	-1.16838	0.17037	0.747128	0.00497141	0.00107302
ENSG00000236502	SIX3-AS1	2	lincRNA	1719	-0.772816	0.170461	0.747406	0.424519	0.230094
ENSG00000260420	LA16c-444G7.2	16	lincRNA	936	-0.646121	0.170975	0.748608	0.407759	0.260116
ENSG00000237523	LINC00857	10	lincRNA	11947	0.442828	0.171024	0.748759	3.06346	4.23984
ENSG00000231476	AC074389.5	7	lincRNA	751	-0.85559	0.171098	0.7489	0.00784397	0.0027205
ENSG00000203279	RP11-498P14.5	9	lincRNA	38225	-0.439498	0.171169	0.749085	0.181558	0.137927
ENSG00000226276	AC093382.1	2	lincRNA	2411	-0.60273	0.17175	0.750451	0.0545071	0.0353535
ENSG00000254648	RP11-713P17.4	11	lincRNA	1275	-0.472925	0.171777	0.750505	0.109018	0.0771177
ENSG00000256596	RP11-522N14.2	12	lincRNA	2790	0.619413	0.17197	0.751104	0.0621476	0.0973744
ENSG00000255839	RP11-338K17.8	12	lincRNA	784	-0.843729	0.172133	0.751384	0.0177304	0.00965106
ENSG00000248767	WI2-2373I1.2	7	lincRNA	3078	-1.18127	0.172252	0.751528	0.0161158	0.00595552
ENSG00000238212	AC005863.2	17	lincRNA	65916	-1.07929	0.172344	0.751576	0.00336062	0.000619654
ENSG00000259275	RP11-522B15.3	15	lincRNA	49566	-0.412276	0.172347	0.751576	1.36181	1.02504
ENSG00000214324	C3orf56	3	lincRNA	5054	-1.01972	0.172628	0.752057	0.0150622	0.00631147
ENSG00000237937	AP000770.1	11	lincRNA	18830	-1.08458	0.172856	0.752433	0.00607165	0.00195348
ENSG00000224790	AP000704.5	21	lincRNA	5316	-0.36779	0.172872	0.752441	0.153326	0.123235
ENSG00000270091	RP11-78O7.2	17	lincRNA	697	-0.301624	0.172948	0.752605	0.694747	0.548768
ENSG00000225860	RP11-1018N14.2	17	lincRNA	5856	-1.02929	0.173031	0.752823	0.0120996	0.0052411
ENSG00000272716	RP11-563N4.1	2	lincRNA	711	-0.425091	0.173181	0.753169	0.142674	0.107845
ENSG00000250971	RP11-696F12.1	4	lincRNA	831	-0.568746	0.173351	0.753535	0.143235	0.0931694
ENSG00000225742	RP11-513G11.4	3	lincRNA	47137	-0.78207	0.173612	0.754298	0.125763	0.0743417
ENSG00000230490	RP11-141M1.3	13	lincRNA	321562	0.410591	0.173726	0.754609	0.14971	0.200616
ENSG00000265046	CTC-542B22.1	17	lincRNA	1019	-0.89466	0.174024	0.755284	0.0243874	0.0128887
ENSG00000270777	RP11-103J8.2	20	lincRNA	459	1.18563	0.174077	0.755349	0.00602491	0.0175841
ENSG00000254366	RP11-38H17.1	8	lincRNA	138218	1.40398	0.17418	0.75559	0.0100668	0.0276209
ENSG00000271427	RP11-188D8.1	1	lincRNA	574	-0.40972	0.174471	0.756235	0.156526	0.116178
ENSG00000261453	RP11-565N2.1	1	lincRNA	5092	-0.999272	0.174617	0.756622	0.00461589	0.00139753
ENSG00000267243	AC005307.3	19	lincRNA	292389	0.726973	0.174751	0.756894	0.272458	0.468619
ENSG00000232679	RP11-400N13.3	1	lincRNA	23058	0.860619	0.174875	0.757245	0.679647	1.2603
ENSG00000253702	RP11-567J20.1	8	lincRNA	23560	1.24072	0.175089	0.757615	0.00349668	0.0096309
ENSG00000227363	AC019172.2	2	lincRNA	3227	1.17483	0.175218	0.757738	0.0112385	0.0290659
ENSG00000259887	RP11-923I11.5	12	lincRNA	4506	-0.593147	0.175344	0.757975	0.0443999	0.0267757
ENSG00000234503	KB-1592A4.14	22	lincRNA	1983	-1.12042	0.175401	0.7581	0.00468121	0.00129097
ENSG00000250694	CTD-2074D8.1	5	lincRNA	1134	-1.12435	0.176296	0.759799	0.00336555	0.000612556
ENSG00000224950	RP5-1086K13.1	1	lincRNA	6196	0.408579	0.176344	0.759886	1.09687	1.49268
ENSG00000236532	AL035610.2	21	lincRNA	112573	-0.585207	0.176595	0.760154	0.0472859	0.0303403
ENSG00000250057	RP11-576N17.5	4	lincRNA	13701	-0.719449	0.176666	0.76028	0.0244946	0.0147037
ENSG00000242072	RP11-458K10.1	7	lincRNA	28868	2.07731	0.176841	0.760599	0	0.00645526
ENSG00000260192	RP11-756H20.1	5	lincRNA	108966	-1.03908	0.176893	0.760643	0.00443034	0.00137628
ENSG00000269720	CTD-2521M24.5	19	lincRNA	855	0.997103	0.177076	0.760999	0.0389692	0.0780217
ENSG00000260563	RP13-516M14.1	17	lincRNA	1194	-0.275298	0.177226	0.761397	4.32449	3.56747
ENSG00000223726	CTA-929C8.7	22	lincRNA	11055	1.76811	0.177689	0.762114	0.00171237	0.00960366
ENSG00000229271	AC091493.2	3	lincRNA	9493	1.70607	0.17794	0.762486	0.00149242	0.00928186
ENSG00000268568	AC007228.9	19	lincRNA	1327	-0.337305	0.178497	0.763286	1.59266	1.27867
ENSG00000265752	RP11-403A21.1	18	lincRNA	24802	0.743008	0.178592	0.763491	0.11924	0.201822
ENSG00000260588	RP11-930P14.2	8	lincRNA	1769	0.36249	0.178824	0.763806	0.313206	0.406438
ENSG00000272416	CTD-2081C10.7	5	lincRNA	758	-0.392978	0.178923	0.764047	0.375194	0.280581
ENSG00000241954	RP1-149A16.17	22	lincRNA	1845	0.751845	0.179022	0.764282	0.0163958	0.0281874
ENSG00000250590	RP11-565A3.2	4	lincRNA	139763	-1.44586	0.179575	0.765166	0.027003	0.00817376
ENSG00000256504	RP11-1060J15.7	12	lincRNA	3797	-1.11485	0.179742	0.765406	0.00956636	0.00356782
ENSG00000232265	XXyac-YX155B6.5	1	lincRNA	24270	1.15537	0.179837	0.765482	0.0208402	0.0494368
ENSG00000251376	CTD-2313F11.2	5	lincRNA	712	-1.15483	0.179989	0.765576	0.00353246	0.000592662
ENSG00000273375	RP11-803P9.1	3	lincRNA	669	-0.442568	0.18056	0.765866	0.11097	0.0810807
ENSG00000271868	RP11-1293J14.1	2	lincRNA	472	-0.364978	0.181017	0.766697	0.209694	0.163315
ENSG00000231912	RP1-249H1.2	6	lincRNA	45539	-1.08561	0.181337	0.767188	0.00318879	0.000627543
ENSG00000248747	RP11-586L23.1	4	lincRNA	38050	-1.10501	0.182567	0.769552	0.00318879	0.000553719
ENSG00000198468	FLVCR1-AS1	1	lincRNA	5980	0.419363	0.182573	0.769552	1.1728	1.53976
ENSG00000236303	RP11-540N6.1	10	lincRNA	44087	-1.10173	0.182673	0.76965	0.00478318	0.00140356
ENSG00000249426	CTC-448D22.1	5	lincRNA	24985	-0.745098	0.183022	0.769659	0.0126317	0.0061837
ENSG00000261008	LINC01572	16	lincRNA	381708	0.509062	0.183128	0.769854	0.234968	0.330803
ENSG00000237422	RP11-305L7.3	9	lincRNA	43949	-0.526213	0.183292	0.770164	0.0969743	0.0662903
ENSG00000242268	RP11-368I23.2	3	lincRNA	18630	-0.692425	0.183303	0.770164	0.072053	0.039783
ENSG00000230310	CTD-2192J16.11	19	lincRNA	1047	0.695739	0.184285	0.772287	0.0349902	0.0564308
ENSG00000273301	RP11-314B1.2	2	lincRNA	5140	-0.58008	0.18441	0.772488	0.42359	0.283771
ENSG00000237638	AC007386.2	2	lincRNA	3297	1.30059	0.184564	0.772949	0.0111539	0.0272651
ENSG00000251396	LINC01301	8	lincRNA	132207	-0.324418	0.184593	0.77295	0.440895	0.356649
ENSG00000226994	AC012593.1	2	lincRNA	385839	1.71449	0.184852	0.773413	0	0.00466668
ENSG00000260066	CTD-2587M23.1	5	lincRNA	3023	1.96712	0.184867	0.773413	0	0.0048808
ENSG00000247134	RP11-11N9.4	8	lincRNA	48677	0.644677	0.184879	0.773413	0.802564	1.2519
ENSG00000267653	RP1-193H18.3	17	lincRNA	24616	1.07986	0.184943	0.773465	0.100614	0.197624
ENSG00000228739	RP11-218I7.2	9	lincRNA	19354	2.15938	0.185258	0.77384	0	0.00644771
ENSG00000248927	CTD-2334D19.1	5	lincRNA	9560	-0.467064	0.185457	0.77443	0.277175	0.194102
ENSG00000263718	RP11-285E9.6	17	lincRNA	24160	0.726191	0.185692	0.77455	0.168638	0.290517
ENSG00000255931	RP11-286N22.10	11	lincRNA	3636	-0.898069	0.185711	0.77455	0.0233244	0.0113085
ENSG00000251381	LINC00958	11	lincRNA	27706	1.2446	0.186331	0.775617	0.0657492	0.16909
ENSG00000248802	RP11-184M15.2	4	lincRNA	18408	1.21431	0.186713	0.776069	0.00707969	0.0202594
ENSG00000248360	LINC00504	4	lincRNA	417704	0.743289	0.186853	0.776468	0.0671068	0.116541
ENSG00000228033	AC010967.2	2	lincRNA	187343	-0.539266	0.187206	0.777081	0.172304	0.122853
ENSG00000242021	RP11-268G12.3	X	lincRNA	133391	-0.889129	0.187353	0.777267	0.0310269	0.0144525
ENSG00000241163	LINC00877	3	lincRNA	244203	0.670647	0.187719	0.778038	0.230699	0.356704
ENSG00000223685	LINC00571	13	lincRNA	92415	0.400411	0.187729	0.778038	0.144265	0.196008
ENSG00000271911	RP11-532F6.5	6	lincRNA	18973	1.14148	0.188037	0.778457	0.00608569	0.0155838
ENSG00000232325	AC093627.7	7	lincRNA	24711	1.75239	0.188243	0.778943	0.00459595	0.0209511
ENSG00000261193	RP11-863P13.5	16	lincRNA	8222	1.02631	0.188813	0.780108	0.011121	0.0238251
ENSG00000235021	RP11-439E19.7	1	lincRNA	1774	0.817527	0.189012	0.780539	0.0228065	0.0444431
ENSG00000272002	RP11-557L19.1	2	lincRNA	633	-0.440282	0.189172	0.780721	0.102806	0.0733468
ENSG00000259618	RP11-562A8.5	15	lincRNA	3062	-0.438495	0.189301	0.780949	0.0917808	0.0710353
ENSG00000249534	LINC01258	4	lincRNA	102518	-0.711621	0.189396	0.78109	0.0302216	0.0171846
ENSG00000225877	AC004603.4	19	lincRNA	5015	-1.12529	0.189578	0.781291	0.00866916	0.00313286
ENSG00000261618	RP11-79H23.3	8	lincRNA	2993	0.819019	0.189687	0.781478	0.218873	0.391903
ENSG00000261474	RP11-452L6.1	16	lincRNA	3958	-0.259699	0.189729	0.781558	1.27003	1.06273
ENSG00000231595	AC005224.2	17	lincRNA	7434	-0.317702	0.1903	0.782398	0.249542	0.199857
ENSG00000234572	AC007880.1	2	lincRNA	17496	1.46735	0.190494	0.782887	0.0155309	0.0396856
ENSG00000266869	RP6-114E22.1	14	lincRNA	59824	1.90443	0.190882	0.783729	0.0430486	0.17151
ENSG00000272461	RP11-689C9.1	18	lincRNA	14291	2.22505	0.191646	0.784948	0	0.00730989
ENSG00000225218	AP001628.6	21	lincRNA	5437	-0.491309	0.1918	0.785398	0.138364	0.097961
ENSG00000253317	RP11-142A23.1	8	lincRNA	5935	-0.578793	0.19191	0.785606	0.0705931	0.0432142
ENSG00000250043	RP11-161D15.2	4	lincRNA	35781	2.08891	0.192018	0.785804	0	0.00579808
ENSG00000233081	RP11-440G5.2	9	lincRNA	906	-0.578729	0.192297	0.785898	0.101114	0.0658358
ENSG00000273329	RP11-448A19.1	7	lincRNA	7082	-0.218009	0.192334	0.785898	2.08346	1.798
ENSG00000215866	LINC01356	1	lincRNA	30473	0.679387	0.193035	0.78671	0.113459	0.190811
ENSG00000260658	RP11-368L12.1	16	lincRNA	303782	0.72249	0.193319	0.787424	0.140088	0.230429
ENSG00000273077	RP11-130C6.1	4	lincRNA	826	-0.53761	0.193434	0.787575	0.073386	0.047252
ENSG00000248995	RP11-766N7.4	12	lincRNA	61679	-1.04291	0.193577	0.787807	0.00447983	0.00144371
ENSG00000255142	AP006621.6	11	lincRNA	460	-0.354679	0.193817	0.788544	0.443152	0.344591
ENSG00000185904	LINC00839	10	lincRNA	19793	-0.425633	0.19384	0.788574	1.11669	0.795871
ENSG00000264301	LINC01444	18	lincRNA	1467	-1.08262	0.193957	0.788872	0.0342354	0.0153723
ENSG00000242474	AC093627.9	7	lincRNA	13613	-0.303711	0.19399	0.788883	0.44121	0.367801
ENSG00000255382	RP11-718B12.2	11	lincRNA	25484	-0.641335	0.19409	0.789041	0.0324563	0.0193229
ENSG00000254789	RP11-531H8.2	11	lincRNA	50368	1.64192	0.194352	0.789387	0.00258208	0.0126223
ENSG00000230058	RP11-172E9.2	13	lincRNA	6346	0.997969	0.194386	0.789387	0.0111598	0.0239481
ENSG00000271576	RP11-486G15.2	1	lincRNA	1600	-0.343538	0.194682	0.790064	0.48721	0.374239
ENSG00000172965	MIR4435-2HG	2	lincRNA	298750	0.309563	0.194829	0.790398	21.3503	26.3111
ENSG00000261257	RP11-673E11.2	11	lincRNA	1908	-1.16491	0.195229	0.790949	0.00686915	0.00212475
ENSG00000233906	RP11-315I14.2	9	lincRNA	611	2.2088	0.195276	0.79104	0	0.00429861
ENSG00000263041	RP11-355F22.1	10	lincRNA	4615	-1.01902	0.195299	0.791042	0.0116194	0.00526414
ENSG00000236464	CTA-796E4.3	22	lincRNA	2469	-1.00141	0.195446	0.791107	0.00958935	0.00362967
ENSG00000267114	CTB-129P6.11	19	lincRNA	3963	-0.40284	0.195809	0.792152	0.191112	0.144232
ENSG00000267014	LINC01532	19	lincRNA	11400	-0.887482	0.195858	0.792228	0.0193109	0.00996151
ENSG00000226956	AP000432.2	21	lincRNA	1108	4.433	0.195889	0.792234	0.00129104	0.0738213
ENSG00000187185	CTD-2600O9.1	16	lincRNA	18760	-0.399836	0.196033	0.792695	0.707794	0.554012
ENSG00000248844	RP11-626H12.3	11	lincRNA	9141	1.08568	0.196203	0.792916	0.0175999	0.0386336
ENSG00000271009	RP11-346C20.3	16	lincRNA	1846	-0.312556	0.196346	0.792998	0.544724	0.438913
ENSG00000262117	BCAR4	16	lincRNA	9016	-0.861831	0.196362	0.792998	0.0150566	0.00837166
ENSG00000227634	RP11-431K24.3	1	lincRNA	12781	1.04879	0.196519	0.793227	0.0262215	0.0583062
ENSG00000260232	PWRN4	15	lincRNA	28263	-0.83304	0.196896	0.793582	0.0136068	0.00633849
ENSG00000263004	RP11-166P13.3	17	lincRNA	6726	-0.274303	0.197094	0.793829	1.65283	1.39909
ENSG00000229792	LINC00399	13	lincRNA	945	1.7994	0.197185	0.793829	0	0.00406903
ENSG00000224167	RP3-522D1.1	1	lincRNA	27843	0.786121	0.197245	0.793829	0.0832317	0.149386
ENSG00000233903	Z83851.4	22	lincRNA	697	-0.261735	0.197256	0.793829	1.05981	0.907327
ENSG00000249631	RP11-281P23.2	4	lincRNA	188244	-0.582441	0.197324	0.793847	0.323684	0.221204
ENSG00000235244	DANT2	X	lincRNA	51818	0.648863	0.197429	0.793977	0.0440111	0.0702741
ENSG00000259584	RP11-521C20.2	15	lincRNA	3500	-0.475555	0.197743	0.794154	0.0618836	0.0432801
ENSG00000271334	CTD-2078B5.2	5	lincRNA	4277	-0.559943	0.198186	0.794831	0.137641	0.093494
ENSG00000269086	CTC-523E23.5	19	lincRNA	17415	0.400435	0.198249	0.794831	0.361582	0.465608
ENSG00000223511	RP13-297E16.4	X	lincRNA	23401	0.70973	0.198264	0.794831	0.197192	0.288171
ENSG00000233080	LINC01399	22	lincRNA	111232	1.28281	0.198409	0.795149	0.0052462	0.017425
ENSG00000236013	RP3-332B22.1	6	lincRNA	26286	-0.652067	0.198443	0.795168	0.0357735	0.0230922
ENSG00000261218	RP11-960L18.1	16	lincRNA	29620	0.90997	0.198485	0.795214	0.125534	0.218788
ENSG00000265799	RP11-387H17.6	17	lincRNA	2479	1.00555	0.19863	0.795614	0.00983848	0.0221014
ENSG00000272764	RP11-318E3.9	10	lincRNA	456	-0.358026	0.199089	0.796732	0.166571	0.126654
ENSG00000264112	RP11-159D12.2	17	lincRNA	5811	-0.273228	0.199662	0.797729	9.08325	7.45624
ENSG00000268505	RP11-805I24.3	16	lincRNA	6120	1.85026	0.199953	0.798323	0.0156682	0.0639235
ENSG00000236799	RP11-383C6.2	10	lincRNA	1936	-0.612998	0.200519	0.798654	0.0315401	0.0195016
ENSG00000224187	RP11-132N15.3	3	lincRNA	17632	2.18746	0.200838	0.799052	0.00483335	0.0202386
ENSG00000253369	RP11-1081M5.1	8	lincRNA	735	-0.712742	0.200859	0.799052	0.052851	0.0315958
ENSG00000215162	LINC00269	X	lincRNA	30367	1.44556	0.201019	0.79945	0.0074621	0.0222901
ENSG00000241220	RP11-292E2.1	3	lincRNA	17079	-0.774147	0.201378	0.800036	0.0218285	0.0116404
ENSG00000272362	RP4-781K5.9	1	lincRNA	2905	2.00075	0.201577	0.800375	0	0.0061897
ENSG00000250885	CTD-2004A9.1	5	lincRNA	5412	-1.03217	0.202024	0.80104	0.00310353	0.000609757
ENSG00000242512	LINC01206	3	lincRNA	58335	1.6991	0.202074	0.801124	0.00336555	0.0162151
ENSG00000203999	LINC01270	20	lincRNA	22202	-0.398524	0.20209	0.801125	0.633146	0.480502
ENSG00000250387	RP11-136K7.2	5	lincRNA	94487	-0.668929	0.202617	0.802317	0.0789096	0.0456498
ENSG00000232598	RP1-90K10.4	6	lincRNA	4604	-1.04919	0.202651	0.802329	0.00796078	0.00293927
ENSG00000226258	GRM7-AS3	3	lincRNA	173760	-0.803963	0.202859	0.802567	0.0761882	0.0375864
ENSG00000259611	LINC01582	15	lincRNA	18085	-0.96832	0.203276	0.803175	0.00288543	0.000759826
ENSG00000260388	LINC00562	13	lincRNA	2469	-0.389451	0.203308	0.803175	0.171151	0.130488
ENSG00000236162	AC092687.3	2	lincRNA	3179	-1.1312	0.203526	0.803455	0.00774625	0.00284941
ENSG00000225331	AP001055.6	21	lincRNA	1336	0.467066	0.203592	0.803552	0.0797546	0.107642
ENSG00000242407	CTD-2377D24.4	17	lincRNA	797	2.57751	0.2039	0.804133	0.00878575	0.0670818
ENSG00000177757	FAM87B	1	lincRNA	2466	0.456107	0.204147	0.80429	0.0987966	0.128121
ENSG00000270419	CAHM	6	lincRNA	895	-0.315219	0.204366	0.804616	0.409097	0.328657
ENSG00000254302	RP11-431M3.1	8	lincRNA	10009	1.34107	0.204557	0.805011	0.00176623	0.00812129
ENSG00000268804	RP11-542M13.3	16	lincRNA	942	1.37434	0.20469	0.805127	0.0229386	0.0562841
ENSG00000246394	RP11-386I8.6	12	lincRNA	6833	1.33465	0.20507	0.806031	0.00190921	0.00752412
ENSG00000263627	PPP4R1-AS1	18	lincRNA	4099	-0.479352	0.205899	0.807607	0.125181	0.092029
ENSG00000245468	RP11-367J11.3	4	lincRNA	8814	-0.3185	0.205933	0.807607	0.413532	0.336612
ENSG00000231221	LINC01593	2	lincRNA	3555	-0.849277	0.206057	0.807857	0.0707751	0.0401429
ENSG00000253266	RP11-128L5.1	8	lincRNA	5306	1.44332	0.206269	0.808439	0.00601679	0.0179275
ENSG00000263753	LINC00667	18	lincRNA	8682	0.159065	0.206597	0.809081	17.1458	18.9981
ENSG00000259508	RP11-661D19.3	14	lincRNA	4751	2.63536	0.206668	0.809176	0.00258208	0.0292615
ENSG00000268798	CTB-25B13.5	19	lincRNA	1099	0.42884	0.206864	0.809463	0.113875	0.155259
ENSG00000251189	CTD-2196P11.2	5	lincRNA	3056	1.04804	0.206959	0.80954	0.00584073	0.0147872
ENSG00000257894	RP1-78O14.1	12	lincRNA	162191	-0.493491	0.207172	0.809712	0.826926	0.557527
ENSG00000223704	LINC01422	22	lincRNA	7152	0.344057	0.207404	0.810144	0.290404	0.355879
ENSG00000236209	AC104135.2	2	lincRNA	5291	-0.693088	0.20786	0.810689	0.0824759	0.0479629
ENSG00000272682	AC004471.10	22	lincRNA	4140	-0.444565	0.207934	0.810781	0.0559704	0.0405085
ENSG00000260120	RP11-177B4.2	4	lincRNA	12040	-0.762987	0.208039	0.810986	0.0215384	0.0116302
ENSG00000255327	RP11-555G19.1	11	lincRNA	860	-0.977644	0.208143	0.811124	0.0168374	0.00756571
ENSG00000261392	RP11-473I1.6	16	lincRNA	3858	1.18054	0.208164	0.81114	0.00171237	0.00586355
ENSG00000220256	AC093802.1	2	lincRNA	40023	1.90861	0.208368	0.811518	0	0.005712
ENSG00000260958	RP11-488I20.8	16	lincRNA	76209	2.60735	0.208514	0.81179	0	0.0104355
ENSG00000266913	CTC-548K16.2	19	lincRNA	64738	0.710332	0.208832	0.812113	0.0351093	0.0562639
ENSG00000267640	CTD-2554C21.2	19	lincRNA	9279	0.396393	0.208867	0.812148	0.337467	0.426758
ENSG00000260205	RP11-108B14.5	10	lincRNA	3094	-1.04325	0.208925	0.812196	0.00486975	0.00123336
ENSG00000266976	AC079466.1	19	lincRNA	8541	-0.76165	0.208956	0.812258	1.12805	0.707978
ENSG00000183643	C15orf32	15	lincRNA	29463	1.35451	0.209281	0.812776	0.00177116	0.00688899
ENSG00000253824	KB-173C10.2	8	lincRNA	33199	0.895242	0.209405	0.812863	0.0300568	0.0577688
ENSG00000228862	RP11-91I20.3	8	lincRNA	4762	-0.730406	0.209875	0.813739	0.0186311	0.0100889
ENSG00000241636	LINC01323	3	lincRNA	15198	-0.929563	0.210471	0.815069	0.00717212	0.00255342
ENSG00000253474	RP11-10H3.1	8	lincRNA	60386	2.26049	0.210586	0.815194	0.0126072	0.0617694
ENSG00000269514	RP11-370I10.12	12	lincRNA	3644	0.451914	0.210696	0.815258	0.258296	0.353686
ENSG00000263154	RP11-1055B8.2	17	lincRNA	11942	-0.600807	0.210928	0.815854	0.0499983	0.0319416
ENSG00000272899	RP11-309L24.4	7	lincRNA	5465	0.441876	0.211155	0.816201	4.21935	5.86072
ENSG00000224460	RP11-439L18.2	6	lincRNA	10651	0.659384	0.211365	0.816596	0.0465131	0.0722554
ENSG00000268555	RP11-678G14.3	19	lincRNA	16500	-0.489541	0.211458	0.816596	0.944533	0.705138
ENSG00000259097	RP11-61O1.1	14	lincRNA	136903	1.90756	0.211534	0.816647	0	0.00280929
ENSG00000234248	RP11-799O21.2	10	lincRNA	29015	-1.09605	0.211832	0.817082	0.00648152	0.00206855
ENSG00000249102	CTD-2066L21.1	5	lincRNA	16730	2.41595	0.211873	0.817082	0.00335268	0.0223644
ENSG00000223946	RP11-533O20.2	6	lincRNA	1329	0.815667	0.211909	0.817082	0.00883451	0.0179271
ENSG00000254139	CTD-2339F6.1	8	lincRNA	4050	1.26857	0.211981	0.817131	0.0116142	0.0305156
ENSG00000273313	RBAKDN	7	lincRNA	1098	-0.627669	0.212392	0.818061	0.0336887	0.0209721
ENSG00000225255	LINC01297	22	lincRNA	31667	2.15337	0.212478	0.818156	0	0.00648339
ENSG00000258476	RP11-76E17.3	15	lincRNA	15247	0.683207	0.212614	0.818216	0.16756	0.26375
ENSG00000226717	PTPRD-AS2	9	lincRNA	7218	-1.11526	0.212648	0.818216	0.00624841	0.00230809
ENSG00000241219	RP11-572M11.1	3	lincRNA	12531	1.11753	0.212709	0.81833	0.00457332	0.0122769
ENSG00000250842	CTC-806A22.1	5	lincRNA	43738	-0.557738	0.213279	0.819342	0.07158	0.0480774
ENSG00000234418	RP11-560I19.1	7	lincRNA	2090	-0.872216	0.213523	0.819859	0.0115534	0.00572089
ENSG00000253270	RP11-1105O14.1	8	lincRNA	10362	-0.828895	0.213763	0.820352	0.0418512	0.0231471
ENSG00000267501	RP11-108P20.2	18	lincRNA	2983	-0.697989	0.214167	0.820865	0.0229921	0.0140759
ENSG00000260360	RP11-533E19.5	1	lincRNA	1256	-0.391089	0.214491	0.821428	0.147504	0.112159
ENSG00000228067	RP11-61J19.3	1	lincRNA	10371	-0.741979	0.214521	0.821428	0.0166255	0.0083596
ENSG00000260896	PRCAT47	16	lincRNA	63860	0.803733	0.214587	0.821562	0.0486673	0.0811286
ENSG00000223382	RP5-1125N11.2	1	lincRNA	10203	-0.612644	0.214853	0.822226	0.142052	0.0932041
ENSG00000248227	RP11-83C7.1	4	lincRNA	18845	1.09119	0.215266	0.823064	0.00600634	0.0156434
ENSG00000230366	DSCR9	21	lincRNA	13233	-0.465523	0.215373	0.823179	0.102744	0.0741011
ENSG00000249335	CTC-340D7.1	5	lincRNA	129573	1.04629	0.21538	0.823179	0.00817127	0.0188829
ENSG00000230499	AC108463.1	2	lincRNA	10531	0.465409	0.215549	0.823641	0.151568	0.209641
ENSG00000235303	RP1-79C4.1	1	lincRNA	48485	-1.03418	0.215697	0.82401	0.0116376	0.00465621
ENSG00000227740	RP11-318C24.2	1	lincRNA	15751	-0.404461	0.215893	0.824361	0.174666	0.13312
ENSG00000266573	RP11-449D8.5	18	lincRNA	203295	-0.585884	0.216296	0.824764	0.0376535	0.0223648
ENSG00000224939	LINC00184	1	lincRNA	5469	-0.525299	0.216309	0.824764	0.113015	0.0800521
ENSG00000271869	RP11-51J9.5	8	lincRNA	402	-0.314967	0.216345	0.824811	0.762016	0.609387
ENSG00000267777	CTC-439O9.3	19	lincRNA	40147	2.18972	0.217075	0.825789	0.00159439	0.0150097
ENSG00000273129	PACERR	1	lincRNA	824	-0.538689	0.217088	0.825789	0.421731	0.29407
ENSG00000226649	AC019118.4	2	lincRNA	1041	-0.660919	0.217738	0.826358	0.0231792	0.0141207
ENSG00000250041	CTD-2003C8.2	11	lincRNA	14437	0.687142	0.217863	0.826358	0.0889012	0.14312
ENSG00000267034	RP11-384O8.1	2	lincRNA	1411	-0.474622	0.218261	0.826768	0.443141	0.308109
ENSG00000263164	RP11-333E1.2	17	lincRNA	1035	-0.346593	0.218339	0.826824	0.147126	0.11531
ENSG00000236120	RP11-733O18.1	X	lincRNA	72884	0.683461	0.218615	0.827253	0.09031	0.142194
ENSG00000225231	AC091814.2	12	lincRNA	6916	1.43961	0.218801	0.827779	0.00802375	0.0254393
ENSG00000260604	RP1-140K8.5	6	lincRNA	7059	0.630052	0.218824	0.827781	2.96089	4.68891
ENSG00000255775	RP3-454B23.1	12	lincRNA	5684	-0.515676	0.218837	0.827781	0.030859	0.020879
ENSG00000249236	CTD-2227I18.1	5	lincRNA	8322	1.39715	0.219052	0.828137	0.00348352	0.0116757
ENSG00000231039	RP11-445P17.3	10	lincRNA	29050	-0.645797	0.219951	0.829556	0.0228947	0.0128886
ENSG00000228692	RP5-826L7.1	6	lincRNA	1582	0.827155	0.219959	0.829556	0.0108637	0.0217258
ENSG00000234432	RP11-1275H24.1	7	lincRNA	2650	-0.286653	0.220058	0.829696	1.63693	1.34104
ENSG00000237567	RP3-359N14.2	6	lincRNA	19529	-0.891778	0.220168	0.829756	0.0109535	0.00548625
ENSG00000248150	RP1-167G20.1	5	lincRNA	66720	-0.711731	0.220273	0.829894	0.00960242	0.00452577
ENSG00000224638	AC106900.6	2	lincRNA	18563	-0.879229	0.220542	0.830172	0.0143899	0.00705891
ENSG00000230394	RP11-692P14.1	X	lincRNA	10782	1.12354	0.220594	0.830172	0.00336062	0.00904008
ENSG00000255363	RP11-672A2.5	11	lincRNA	2267	-0.543155	0.220892	0.830772	0.0378619	0.0239792
ENSG00000272010	CTD-3025N20.3	8	lincRNA	622	-0.261099	0.221058	0.830984	0.581978	0.473117
ENSG00000258743	RP11-406A9.2	14	lincRNA	64205	-0.888949	0.221074	0.830984	0.0206266	0.0110311
ENSG00000273214	RP5-1039K5.18	22	lincRNA	690	-0.839439	0.22155	0.831833	0.00895051	0.00337684
ENSG00000264825	RP11-627G18.4	18	lincRNA	14251	-0.660775	0.221685	0.831833	0.0258519	0.0163939
ENSG00000249425	RP11-502M1.2	4	lincRNA	47563	0.836968	0.222225	0.83289	0.00837074	0.0167633
ENSG00000272564	RP11-548P2.2	2	lincRNA	448	-0.420512	0.222975	0.834406	0.107143	0.074507
ENSG00000214347	CTB-180A7.8	19	lincRNA	18595	1.59238	0.223167	0.834596	0	0.0036996
ENSG00000224050	RP1-90G24.6	22	lincRNA	3766	-0.621087	0.223279	0.834838	0.118779	0.0787877
ENSG00000213279	RP1-29C18.9	22	lincRNA	3162	0.501144	0.223606	0.835411	0.120394	0.163908
ENSG00000259023	LINC00524	14	lincRNA	1935	0.708771	0.223681	0.835455	0.293937	0.485932
ENSG00000221845	C7orf65	7	lincRNA	6404	1.86207	0.223762	0.835455	0.014127	0.0593909
ENSG00000237574	AC079776.3	2	lincRNA	23526	1.69434	0.22386	0.835566	0	0.0049551
ENSG00000262352	AP005530.1	18	lincRNA	4825	-0.933961	0.223936	0.835643	0.00274614	0.000779235
ENSG00000237013	AC010987.6	2	lincRNA	29508	0.834716	0.224129	0.836139	0.0557183	0.104755
ENSG00000225637	AP001046.6	21	lincRNA	3234	-0.775562	0.224201	0.836139	0.0223871	0.0131988
ENSG00000233775	RP4-811H24.9	1	lincRNA	1469	-0.632482	0.22449	0.83649	0.0390525	0.025814
ENSG00000226125	AC098823.3	2	lincRNA	9608	0.640209	0.224701	0.836911	0.0486983	0.0802303
ENSG00000270210	RP11-373D23.3	2	lincRNA	774	-0.373461	0.224729	0.836951	0.897904	0.68628
ENSG00000260141	RP11-19N8.4	16	lincRNA	51822	-0.879863	0.224806	0.836951	0.00560358	0.00258699
ENSG00000269902	RP6-99M1.3	X	lincRNA	527	0.846662	0.22485	0.836951	0.0401655	0.0689261
ENSG00000237992	AC010096.2	2	lincRNA	13400	-0.978777	0.225011	0.837122	0.00435791	0.001437
ENSG00000229647	AC007879.7	2	lincRNA	6237	0.603353	0.225174	0.837276	0.268556	0.397847
ENSG00000233096	RP11-520A21.1	3	lincRNA	1037	-0.760299	0.225342	0.837537	0.0130983	0.00713517
ENSG00000272102	RP3-355L5.5	6	lincRNA	540	-0.36067	0.225391	0.837537	0.196289	0.154374
ENSG00000253764	RP11-439C15.4	8	lincRNA	2067	-0.3535	0.225508	0.837679	0.386788	0.301078
ENSG00000225605	RP11-550H2.1	1	lincRNA	86877	-1.07487	0.225564	0.837771	0.00336555	0.000520222
ENSG00000229646	RP11-330A16.1	6	lincRNA	2176	1.423	0.225758	0.837886	0.0105655	0.0254892
ENSG00000256022	RP11-526P6.1	12	lincRNA	5219	2.40764	0.225867	0.838076	0	0.00868411
ENSG00000253530	RP11-103H7.3	8	lincRNA	3653	1.02943	0.226191	0.838633	0.00651155	0.0155752
ENSG00000232618	RP11-439L18.1	6	lincRNA	6435	0.706856	0.226323	0.838639	0.0278115	0.0420094
ENSG00000226686	LINC01535	19	lincRNA	13623	0.56073	0.226635	0.838824	0.282532	0.402634
ENSG00000262837	RP11-304F15.7	17	lincRNA	2215	-0.477227	0.226637	0.838824	0.0301905	0.0217221
ENSG00000273102	AP000569.9	21	lincRNA	1472	-0.491505	0.226812	0.839293	0.0793351	0.0545145
ENSG00000257654	RP11-497G19.2	12	lincRNA	4794	-0.956512	0.227194	0.839931	0.00797196	0.00338968
ENSG00000258249	RP11-497G19.3	12	lincRNA	4315	0.942707	0.227329	0.840141	0.00626245	0.0142025
ENSG00000261268	RP11-308D13.3	4	lincRNA	5096	1.0434	0.227334	0.840141	0.0157226	0.0368919
ENSG00000251454	RP11-542G1.2	4	lincRNA	17745	-0.838695	0.227358	0.840141	0.0168547	0.00812258
ENSG00000235126	AC128709.3	3	lincRNA	13262	-0.748134	0.228266	0.842029	0.0132224	0.00798707
ENSG00000270066	SCARNA2	1	lincRNA	426	-0.577562	0.228957	0.842957	0.0161464	0.00776327
ENSG00000259941	RP11-48G14.2	15	lincRNA	2464	-0.808303	0.229075	0.842997	0.0114046	0.00581957
ENSG00000246526	RP11-539L10.2	4	lincRNA	3071	-0.319836	0.229302	0.843105	0.832092	0.681221
ENSG00000253434	RP11-1101K5.1	8	lincRNA	166334	1.34461	0.229383	0.843218	0.0051189	0.0118555
ENSG00000234449	RP11-706O15.3	X	lincRNA	29307	0.977599	0.229612	0.843648	0.401829	0.802001
ENSG00000225194	LINC00092	9	lincRNA	8233	0.384589	0.229962	0.844057	0.419862	0.535317
ENSG00000233502	AC104794.4	2	lincRNA	2320	-0.800616	0.230032	0.844258	0.0148865	0.00616729
ENSG00000261600	RP11-575H3.1	2	lincRNA	527	0.722531	0.230396	0.844775	0.0869236	0.145488
ENSG00000235609	AF127936.9	21	lincRNA	195587	0.251404	0.230895	0.845432	1.76011	2.09692
ENSG00000259639	RP11-184D12.1	15	lincRNA	313090	-0.960094	0.230939	0.845432	0.00435324	0.00154152
ENSG00000225511	LINC00475	9	lincRNA	18816	-0.407474	0.231733	0.846751	0.870315	0.602807
ENSG00000231298	LINC00704	10	lincRNA	27969	0.759787	0.232023	0.847227	0.683061	1.17841
ENSG00000225152	RP11-338O1.2	10	lincRNA	1927	1.66754	0.232473	0.847343	0	0.00377598
ENSG00000244215	RP11-88I21.2	3	lincRNA	68363	1.45498	0.232583	0.847343	0.00129104	0.00767885
ENSG00000251273	RP11-549K20.1	5	lincRNA	64351	2.12416	0.232751	0.847461	0.00149242	0.0132366
ENSG00000249875	RP11-51M24.1	4	lincRNA	21591	1.61295	0.232867	0.847594	0	0.00381008
ENSG00000260009	RP11-65J21.1	16	lincRNA	7157	1.55724	0.232881	0.847594	0.00149242	0.00891424
ENSG00000272554	RP11-317L10.1	3	lincRNA	3308	-0.994652	0.232942	0.847606	0.00465535	0.00188268
ENSG00000237339	LINC01502	9	lincRNA	12177	-0.924684	0.234332	0.850243	0.102953	0.0491273
ENSG00000255394	C8orf49	8	lincRNA	1967	0.459073	0.234564	0.850678	0.347773	0.490292
ENSG00000236206	RP11-306I1.2	1	lincRNA	24868	-0.597031	0.234669	0.850914	0.0218727	0.0133647
ENSG00000236921	RP11-408N14.1	9	lincRNA	10682	1.94103	0.235883	0.853242	0.00628845	0.031545
ENSG00000271201	AB019440.50	14	lincRNA	1968	-0.979605	0.236049	0.853242	0.00449583	0.000846287
ENSG00000245768	RP11-410D17.2	16	lincRNA	375062	-0.568137	0.236115	0.853242	0.0160829	0.00859523
ENSG00000249395	CASC9	8	lincRNA	101337	-0.87106	0.236343	0.853782	2.74025	1.51062
ENSG00000255546	RP11-168K9.1	11	lincRNA	31799	2.07378	0.236345	0.853782	0	0.00514695
ENSG00000258479	LINC00640	14	lincRNA	32164	0.730924	0.236401	0.853789	0.0365714	0.0569883
ENSG00000260003	RP11-279O17.2	16	lincRNA	19437	-0.442227	0.236832	0.854423	0.00335268	0.000881178
ENSG00000235097	LINC00330	13	lincRNA	10127	1.16254	0.237066	0.854757	0.024557	0.0602131
ENSG00000259447	RP11-462P6.1	15	lincRNA	10364	1.78784	0.237102	0.854768	0	0.00483143
ENSG00000253901	RP11-122C21.1	8	lincRNA	364695	-0.881004	0.237408	0.85522	0.00707338	0.00374645
ENSG00000212663	RP1-122K4.3	X	lincRNA	8754	-0.568709	0.237554	0.855409	0.0429514	0.0300613
ENSG00000255332	RP11-201M22.1	11	lincRNA	17932	-0.990477	0.237948	0.856191	0.00437785	0.00156121
ENSG00000261273	LA16c-444G7.1	16	lincRNA	67726	0.907994	0.238403	0.857071	0.0182772	0.0340428
ENSG00000248363	CTC-261N6.1	5	lincRNA	15051	-0.990463	0.238442	0.857097	0.00577087	0.00186184
ENSG00000261751	RP11-305A4.3	16	lincRNA	3424	-0.995058	0.238668	0.857384	0.00300341	0.00069964
ENSG00000248172	RP11-1094H24.3	17	lincRNA	19955	-0.937162	0.239107	0.858555	0.0030215	0.000883558
ENSG00000247624	CPEB2-AS1	4	lincRNA	92084	0.614891	0.239362	0.858888	0.0265559	0.0419398
ENSG00000260091	RP11-33B1.4	4	lincRNA	900	-0.269278	0.239572	0.859252	0.395413	0.329304
ENSG00000269186	LINC01082	16	lincRNA	3539	1.87629	0.239628	0.859252	0.00787823	0.0368343
ENSG00000232537	RP11-385M4.1	1	lincRNA	7834	1.65306	0.23979	0.859604	0.00149242	0.00839798
ENSG00000223859	AC007403.3	2	lincRNA	1420	-0.615968	0.239889	0.859732	0.0268781	0.0155036
ENSG00000240241	RP11-314M24.1	3	lincRNA	27791	1.81159	0.240222	0.860056	0.00724316	0.032111
ENSG00000261807	RP11-430C1.1	16	lincRNA	198620	1.82675	0.240265	0.860056	0	0.00436565
ENSG00000228590	AC007381.3	2	lincRNA	2421	1.70973	0.240352	0.860219	0.00626699	0.0202217
ENSG00000222041	LINC00152	2	lincRNA	151437	0.328891	0.240405	0.860302	12.0459	15.0211
ENSG00000256128	LINC00944	12	lincRNA	42624	0.592629	0.24071	0.860374	0.250836	0.376088
ENSG00000223485	LINC01615	6	lincRNA	4832	0.664046	0.24129	0.861282	0.578697	0.892525
ENSG00000258689	LINC01269	14	lincRNA	13455	0.642768	0.241295	0.861282	0.331367	0.53126
ENSG00000261079	RP11-252A24.3	16	lincRNA	2364	-0.363605	0.241542	0.861526	0.120689	0.0967092
ENSG00000250378	RP11-119J18.1	5	lincRNA	13915	0.759904	0.241705	0.86176	0.134243	0.222516
ENSG00000205682	RP11-798L4.1	4	lincRNA	7975	1.89171	0.242036	0.862417	0	0.00533835
ENSG00000253496	RP11-13N12.1	8	lincRNA	238139	1.37265	0.242122	0.862576	0.0474184	0.12595
ENSG00000270105	RP11-326C3.14	11	lincRNA	541	1.06239	0.242142	0.862576	0.0034786	0.00835086
ENSG00000228961	AP000282.3	21	lincRNA	1678	-0.958184	0.242221	0.862611	0.0064078	0.00250214
ENSG00000228505	AC011897.2	2	lincRNA	13764	-0.934172	0.242335	0.862802	0.00648844	0.00246608
ENSG00000249685	RP11-360F5.3	4	lincRNA	1695	0.421419	0.24248	0.862897	0.13748	0.177733
ENSG00000259757	RP11-129I19.2	5	lincRNA	1097	-0.83652	0.242583	0.86313	0.0181781	0.00835939
ENSG00000254211	LINC01485	5	lincRNA	22249	-0.692324	0.242617	0.86313	0.146141	0.085396
ENSG00000273341	RP5-899E9.1	7	lincRNA	8770	0.527971	0.242714	0.86313	0.178392	0.250903
ENSG00000233535	RP1-122K4.2	X	lincRNA	8511	1.70593	0.242954	0.863595	0	0.00367667
ENSG00000239454	RP11-508O18.1	3	lincRNA	5804	-0.912192	0.243675	0.864813	0.00258208	0.000799032
ENSG00000217702	RP11-287D1.4	2	lincRNA	4812	-0.553029	0.243689	0.864813	0.118009	0.0824948
ENSG00000254438	RP11-231N3.1	11	lincRNA	3413	1.65151	0.243749	0.864889	0.00137307	0.00865863
ENSG00000248964	RP11-94H18.1	8	lincRNA	39539	0.741574	0.244279	0.865988	0.0263682	0.0413475
ENSG00000233593	RP4-665J23.1	1	lincRNA	68674	-0.239394	0.24459	0.866219	2.15023	1.83321
ENSG00000261039	RP11-417E7.2	6	lincRNA	7436	0.746165	0.244598	0.866219	0.987353	1.66577
ENSG00000234111	RP11-364P22.1	4	lincRNA	3664	-0.83514	0.244844	0.866724	0.0169068	0.00879783
ENSG00000204588	LINC01123	2	lincRNA	9077	0.302285	0.244959	0.866892	0.82903	1.04586
ENSG00000256732	RP11-407A16.3	12	lincRNA	80284	1.80955	0.24512	0.86722	0	0.00490774
ENSG00000255299	RP11-655C2.3	11	lincRNA	7870	0.818942	0.24512	0.86722	0.0136117	0.0247178
ENSG00000225166	AC012462.2	2	lincRNA	10164	-0.552703	0.245133	0.86722	0.0597396	0.0389762
ENSG00000250986	AC141928.1	4	lincRNA	4642	-0.400981	0.245208	0.867311	1.36268	1.05373
ENSG00000226598	AC017060.1	7	lincRNA	95464	0.517017	0.245282	0.867398	0.707466	1.04369
ENSG00000273265	RP11-353K11.1	2	lincRNA	1418	-0.287248	0.245531	0.867719	0.41868	0.348317
ENSG00000253774	CTD-3023L14.1	8	lincRNA	2230	-0.889151	0.245613	0.867719	0.00387313	0.00141632
ENSG00000233379	RP11-318G21.4	13	lincRNA	5712	2.2866	0.246061	0.868352	0	0.00670845
ENSG00000266538	RP11-385D13.3	17	lincRNA	316	0.536283	0.246075	0.868352	0.0235579	0.0373287
ENSG00000251161	RP11-540O11.1	15	lincRNA	3526	-0.370966	0.246368	0.868915	0.359582	0.27638
ENSG00000269993	AF003625.3	X	lincRNA	469	-0.945454	0.246461	0.868915	0.00709938	0.00289233
ENSG00000273209	RP11-107N15.1	2	lincRNA	767	-0.476397	0.246464	0.868915	0.22059	0.15901
ENSG00000272265	CTD-2287O16.4	5	lincRNA	460	0.782208	0.246545	0.869011	0.0186843	0.0336234
ENSG00000230628	RP4-781K5.6	1	lincRNA	26630	0.948441	0.246927	0.869736	0.0490502	0.0915694
ENSG00000248714	RP11-1079K10.3	17	lincRNA	8833	0.625593	0.247094	0.870154	0.0331198	0.0508967
ENSG00000233684	AC079779.6	2	lincRNA	24206	1.05922	0.24713	0.87022	0.00353246	0.00821705
ENSG00000261222	CTD-2006K23.1	17	lincRNA	7389	0.797251	0.24743	0.870221	0.0576196	0.0997689
ENSG00000271991	RP11-79O8.1	2	lincRNA	544	-0.574428	0.247866	0.871026	0.0406251	0.0253218
ENSG00000225298	LINC00113	21	lincRNA	28854	-0.720529	0.248643	0.87188	0.0765738	0.0454104
ENSG00000255484	RP11-65M17.1	11	lincRNA	21582	-0.959331	0.248724	0.87188	0.00475195	0.00172537
ENSG00000258203	RP1-228P16.3	12	lincRNA	5950	-0.890996	0.248786	0.87188	0.00415653	0.00149271
ENSG00000231405	CTA-992D9.7	22	lincRNA	16400	1.30912	0.248805	0.87188	0.00999628	0.0280571
ENSG00000228488	AC092168.4	2	lincRNA	661	1.73168	0.24885	0.87188	0	0.00442268
ENSG00000225655	PGM5-AS1	9	lincRNA	2682	0.779525	0.248932	0.871992	0.00794341	0.0161548
ENSG00000273449	RP11-218F10.3	4	lincRNA	926	-0.273593	0.249114	0.872229	0.675744	0.545499
ENSG00000270022	RNU12	22	lincRNA	663	-0.639726	0.249678	0.872992	0.0357838	0.0228637
ENSG00000267675	RP11-1151B14.2	18	lincRNA	863	-0.784532	0.250062	0.873328	0.0258335	0.0149946
ENSG00000204625	HCG9	6	lincRNA	3298	-0.393989	0.250344	0.873637	0.131375	0.099503
ENSG00000231881	RP5-1120P11.3	6	lincRNA	4039	0.990713	0.250506	0.873763	0.0235651	0.0497432
ENSG00000259200	RP11-718O11.1	15	lincRNA	225991	1.32294	0.25054	0.873763	0.00753946	0.021087
ENSG00000219445	RP11-3B12.3	7	lincRNA	34712	-0.947459	0.250548	0.873763	0.00425851	0.00168839
ENSG00000250874	CTC-480C2.1	5	lincRNA	1452	-1.19555	0.250706	0.873879	0.0150339	0.0058419
ENSG00000272525	RP11-79P5.9	5	lincRNA	743	-0.295241	0.250875	0.87401	0.460497	0.382824
ENSG00000249052	RP11-354O24.1	4	lincRNA	16449	-0.790296	0.25099	0.874272	0.00159439	0.0001406
ENSG00000249667	LINC01259	4	lincRNA	8289	1.27033	0.251013	0.874272	0.00353738	0.00938425
ENSG00000240033	RP11-12K11.2	3	lincRNA	9935	-0.900507	0.251051	0.874278	0.00177116	6.4814e-05
ENSG00000264727	RP11-680C21.1	17	lincRNA	2606	0.528983	0.251106	0.874331	0.140276	0.202955
ENSG00000261610	AP000265.1	21	lincRNA	1781	-0.683931	0.251121	0.874331	0.0213788	0.0130956
ENSG00000259747	RP11-275I4.2	15	lincRNA	17344	0.984175	0.251166	0.874356	0.0235269	0.0473446
ENSG00000260777	CTD-2008P7.1	17	lincRNA	2735	-0.629682	0.251869	0.87531	0.0319073	0.0207509
ENSG00000234571	RP5-998N21.4	1	lincRNA	7345	0.817777	0.252094	0.875325	0.0239258	0.0414257
ENSG00000250863	RP11-663P9.1	4	lincRNA	1614	-0.632283	0.252723	0.875325	0.0316157	0.0190142
ENSG00000229118	AC068491.2	2	lincRNA	14597	1.06835	0.252925	0.875325	0.00349668	0.00974707
ENSG00000223727	AC026188.1	3	lincRNA	376609	-0.605125	0.253183	0.875325	0.0200508	0.012244
ENSG00000261187	RP11-1007O24.2	15	lincRNA	1134	-0.296905	0.253211	0.875325	0.269437	0.223189
ENSG00000246375	RP11-10L7.1	4	lincRNA	46479	0.608988	0.253274	0.875325	0.033511	0.0523199
ENSG00000272583	RP11-344P13.6	1	lincRNA	463	-0.379236	0.253397	0.875325	0.325165	0.244781
ENSG00000250865	RP11-780O17.1	4	lincRNA	13520	-0.81115	0.253586	0.875325	0.00159439	0.000185173
ENSG00000263611	RP11-612A1.1	18	lincRNA	3952	-0.748708	0.253613	0.875325	0.00129104	0.000101249
ENSG00000237588	RP11-66D17.3	1	lincRNA	4302	-0.601469	0.253661	0.875325	0.0635832	0.0429639
ENSG00000254885	RP11-802F5.1	11	lincRNA	1602	-0.923392	0.253674	0.875325	0.00634901	0.0029324
ENSG00000227360	RP11-518I13.1	6	lincRNA	6545	-0.863897	0.253778	0.875325	0.00171237	0.00010175
ENSG00000243345	RP11-458K10.3	7	lincRNA	1320	-0.873165	0.254064	0.875325	0.00177116	0.000113846
ENSG00000253641	LINCR-0001	8	lincRNA	7409	0.536758	0.254264	0.875325	1.03272	1.4809
ENSG00000246774	AC004051.2	4	lincRNA	13100	-0.693072	0.254574	0.875325	0.0187466	0.0104247
ENSG00000240354	RP11-774I5.1	3	lincRNA	4999	-0.8673	0.254583	0.875325	0.00258208	0.000654688
ENSG00000261398	RP11-244B22.6	16	lincRNA	1765	-0.888955	0.255031	0.875325	0.00258208	0.000785306
ENSG00000251199	RP11-400D2.2	4	lincRNA	72300	-0.773025	0.25518	0.875325	0.00129104	7.09396e-05
ENSG00000254142	RP11-53M11.3	8	lincRNA	7566	0.768036	0.255266	0.875325	0.141449	0.251744
ENSG00000264643	RP11-118G23.2	17	lincRNA	306	-0.745648	0.255343	0.875325	0.00129104	0.000175728
ENSG00000226250	LINC00408	13	lincRNA	2371	-0.763046	0.255346	0.875325	0.00129104	0.000100003
ENSG00000173862	RP11-89N17.1	7	lincRNA	2475	-0.49667	0.255409	0.875325	0.0454531	0.0330634
ENSG00000257239	RP11-630C16.2	12	lincRNA	102694	-0.760353	0.255468	0.875325	0.0156726	0.0093731
ENSG00000263520	CRAT40	17	lincRNA	867	-0.776518	0.255558	0.875325	0.00129104	7.03e-05
ENSG00000224260	RP1-272L16.1	1	lincRNA	39218	1.28454	0.255754	0.875325	0.0138993	0.0362619
ENSG00000230991	AC092625.1	2	lincRNA	2490	-0.763292	0.255829	0.875325	0.00129104	0.000117111
ENSG00000231713	AF064860.7	21	lincRNA	2925	0.424556	0.255829	0.875325	0.274192	0.375826
ENSG00000250075	RP11-584P21.2	4	lincRNA	50946	-0.453148	0.255917	0.875325	0.0824604	0.0552853
ENSG00000253205	CTD-3046C4.1	8	lincRNA	85366	-0.78995	0.256448	0.875325	0.00137307	0
ENSG00000225760	LINC00431	13	lincRNA	7257	1.24905	0.256449	0.875325	0.18648	0.472537
ENSG00000246523	RP11-736K20.6	11	lincRNA	45340	-0.293487	0.256539	0.875325	0.348035	0.291246
ENSG00000237767	LINC01370	20	lincRNA	4052	-0.572736	0.256546	0.875325	0.485771	0.281488
ENSG00000204464	C1orf195	1	lincRNA	6973	-0.434985	0.256791	0.875325	0.0563796	0.0410461
ENSG00000261637	RP11-883G14.2	16	lincRNA	18019	-0.864621	0.257269	0.875325	0.00177116	0.000114831
ENSG00000271409	RP11-432J9.3	10	lincRNA	2132	-0.726048	0.257347	0.875325	0.00129104	0.000155628
ENSG00000242145	RP11-520D19.1	3	lincRNA	721	-0.837893	0.25765	0.875325	0.00159439	0.000128912
ENSG00000256695	RP1-166H1.2	12	lincRNA	6448	-0.966824	0.257957	0.875325	0.00335268	9.64883e-05
ENSG00000251250	RP11-404K5.4	5	lincRNA	545	-0.858912	0.257988	0.875325	0.00177116	0.000130732
ENSG00000227531	RP11-202G18.1	9	lincRNA	145590	1.26605	0.258213	0.875325	0.00846668	0.0202516
ENSG00000249642	RP11-565A3.1	4	lincRNA	46604	-0.802457	0.258216	0.875325	0.00129104	0
ENSG00000253927	GS1-39E22.1	5	lincRNA	17808	-0.742766	0.258291	0.875325	0.00129104	0.000149492
ENSG00000179028	RP11-363G10.2	X	lincRNA	3395	-0.816968	0.258398	0.875325	0.00137307	0.00014604
ENSG00000273084	RP11-1275H24.3	7	lincRNA	941	-0.27014	0.258431	0.875325	1.11534	0.932693
ENSG00000176515	RP5-856G1.2	6	lincRNA	25017	0.971763	0.258554	0.875325	0.0497536	0.100081
ENSG00000242671	RP11-232M24.1	3	lincRNA	3295	-0.826507	0.258604	0.875325	0.00137307	8.89328e-05
ENSG00000254669	RP5-945I17.2	11	lincRNA	5880	-0.851399	0.258618	0.875325	0.00171237	0.000124545
ENSG00000227680	AC108051.2	2	lincRNA	1242	-0.569562	0.258697	0.875325	0.00335268	0.000834141
ENSG00000254615	RP11-395G23.3	8	lincRNA	2755	0.344207	0.258868	0.875325	2.14844	2.76981
ENSG00000250821	RP11-345F18.1	4	lincRNA	17379	1.09445	0.259021	0.875325	0.0052462	0.015184
ENSG00000223665	CTB-111F10.1	7	lincRNA	4665	-0.872152	0.259245	0.875325	0.00578234	0.00237897
ENSG00000244733	RP11-506M13.3	10	lincRNA	17105	-0.274745	0.259299	0.875325	0.44068	0.362568
ENSG00000231358	RP11-442J17.3	13	lincRNA	1876	-0.841629	0.25934	0.875325	0.00129104	0.000144666
ENSG00000250668	CTD-2296D1.2	5	lincRNA	991	-0.846898	0.259443	0.875325	0.00190921	0.000105064
ENSG00000249153	CTD-2036A18.2	5	lincRNA	697	-0.846791	0.259443	0.875325	0.00171237	0.000141882
ENSG00000249023	CTD-2331D11.3	5	lincRNA	482	-0.846738	0.259443	0.875325	0.00159439	0.000117111
ENSG00000250024	RP11-818C3.1	4	lincRNA	11360	-0.846681	0.259443	0.875325	0.00149242	0
ENSG00000235154	CTA-280A3__B.2	22	lincRNA	3839	-0.846532	0.259443	0.875325	0.00129104	9.88699e-05
ENSG00000260937	RP11-548M13.1	15	lincRNA	35426	-0.846512	0.259443	0.875325	0.00129104	0.000133564
ENSG00000225258	AC009478.1	2	lincRNA	120742	-0.770845	0.259443	0.875325	0.00137307	0.000106036
ENSG00000259158	ADAM20P1	14	lincRNA	14875	-0.350342	0.259481	0.875325	0.257954	0.201198
ENSG00000261646	RP11-489G11.3	4	lincRNA	2208	0.657084	0.259542	0.875325	0.0166849	0.0291294
ENSG00000258913	RP11-260M19.2	14	lincRNA	64485	0.627873	0.259563	0.875325	0.0324802	0.0499173
ENSG00000254319	RP11-134O21.1	8	lincRNA	62372	0.707684	0.260757	0.87649	0.0408332	0.0670468
ENSG00000204684	RP5-1004I9.1	20	lincRNA	100341	1.67057	0.261033	0.876901	0	0.0043068
ENSG00000249937	RP11-454P21.1	5	lincRNA	271273	0.915899	0.261671	0.877903	0.0180048	0.0359787
ENSG00000261098	RP11-819C21.1	11	lincRNA	4139	0.203426	0.261893	0.878135	1.24178	1.39826
ENSG00000267311	RP11-99A1.2	18	lincRNA	1352	0.917575	0.262049	0.878301	0.0122712	0.026698
ENSG00000258169	LINC00485	12	lincRNA	15119	1.70978	0.262129	0.878372	0	0.00403031
ENSG00000248545	RP11-302F12.3	4	lincRNA	10757	-0.937073	0.26236	0.878628	0.0134395	0.00667536
ENSG00000256166	XXbac-BPG248L24.13	6	lincRNA	7734	-0.604631	0.262367	0.878628	0.0715672	0.0484664
ENSG00000259348	RP11-4G2.1	15	lincRNA	18841	1.23214	0.26252	0.878891	0.00173046	0.0067496
ENSG00000233607	LINC01392	7	lincRNA	169818	-0.952394	0.262672	0.878947	0.0045978	0.00189589
ENSG00000224326	RP5-933B4.1	1	lincRNA	49385	-0.909919	0.262672	0.878947	0.00435324	0.00171815
ENSG00000232461	RP11-644C3.1	3	lincRNA	223897	-0.731881	0.26339	0.880317	0.0145065	0.00775507
ENSG00000230709	AC104024.1	17	lincRNA	5354	-0.648778	0.263483	0.880353	0.0690026	0.0389937
ENSG00000269549	RP3-461P17.10	20	lincRNA	3149	-0.33299	0.263695	0.880671	0.430435	0.333003
ENSG00000259361	LINC00927	15	lincRNA	78737	-1.01234	0.26374	0.880767	0.00501913	0.00152477
ENSG00000260032	LINC00657	20	lincRNA	5338	0.11198	0.263983	0.881315	240.062	259.997
ENSG00000258882	CTD-2277K2.1	14	lincRNA	158345	0.927565	0.264303	0.881982	0.0189794	0.0362228
ENSG00000230023	RP11-10N16.2	1	lincRNA	11453	-0.779118	0.265028	0.883344	0.0182321	0.0106563
ENSG00000225725	FAM66E	8	lincRNA	53741	0.996112	0.265064	0.883382	0.0066429	0.0149199
ENSG00000226828	RP11-278H7.1	1	lincRNA	129915	-0.629797	0.265467	0.884238	0.0263807	0.0135985
ENSG00000260377	RP11-646E18.4	3	lincRNA	1179	-0.672022	0.265581	0.884465	0.0843082	0.053245
ENSG00000271892	CTD-2228A4.1	5	lincRNA	429	-0.803416	0.265744	0.884674	0.00885365	0.00438756
ENSG00000260810	CTD-2547L24.4	14	lincRNA	704	0.49998	0.265834	0.884695	0.101471	0.142008
ENSG00000258081	RP11-384J4.2	14	lincRNA	323692	-0.912108	0.26697	0.886252	0.00903729	0.00465425
ENSG00000272983	RP11-508N22.12	10	lincRNA	7062	-0.238136	0.2671	0.886473	0.437265	0.369361
ENSG00000249359	RP11-374A4.1	5	lincRNA	17502	1.09316	0.267623	0.887144	0.00594763	0.0154815
ENSG00000177234	LINC01561	10	lincRNA	2175	-0.514109	0.267922	0.887801	1.25112	0.844842
ENSG00000259448	RP11-16E12.1	15	lincRNA	8425	-0.254939	0.267955	0.887855	0.589693	0.490148
ENSG00000223561	AC003090.1	7	lincRNA	157643	0.554293	0.268046	0.887991	0.169376	0.240935
ENSG00000259647	RP11-143J24.1	15	lincRNA	40405	-0.56357	0.268157	0.888118	0.0561711	0.0388514
ENSG00000230262	MIRLET7DHG	9	lincRNA	27966	0.428194	0.26848	0.888515	0.0891349	0.124949
ENSG00000266709	RP11-214O1.2	17	lincRNA	1651	0.466878	0.268627	0.888749	0.382024	0.516538
ENSG00000249731	RP11-259O2.3	5	lincRNA	919	-0.781254	0.268714	0.88897	0.00810374	0.00347918
ENSG00000182366	FAM87A	8	lincRNA	7243	-0.426718	0.269237	0.88958	0.307873	0.229094
ENSG00000249917	LINC00536	8	lincRNA	374548	0.953059	0.269535	0.889977	0.00837304	0.0152871
ENSG00000259005	RP3-449M8.6	14	lincRNA	857	0.596556	0.270033	0.890281	0.0989583	0.14953
ENSG00000271584	RP11-89C3.4	11	lincRNA	5425	-0.423774	0.270041	0.890281	0.314464	0.232452
ENSG00000249396	RP11-1C1.4	5	lincRNA	9201	0.753686	0.270216	0.890281	0.0374964	0.0649548
ENSG00000254140	RP11-731F5.1	14	lincRNA	3885	1.16804	0.270242	0.890281	0.0146227	0.0331139
ENSG00000224810	RP11-538D16.2	1	lincRNA	6576	-0.65187	0.270515	0.890363	0.0333345	0.0199878
ENSG00000259495	RP11-210M15.2	15	lincRNA	58722	-0.350065	0.270921	0.891226	1.62716	1.26293
ENSG00000270697	RP11-381K20.4	5	lincRNA	390	-0.769137	0.270961	0.891231	0.0162448	0.00889812
ENSG00000273181	RP11-778D9.13	3	lincRNA	619	-0.395288	0.271592	0.892436	0.0929792	0.0688599
ENSG00000268601	AC115522.3	19	lincRNA	1349	0.414247	0.271794	0.892714	0.178497	0.239387
ENSG00000249500	LINC01179	4	lincRNA	78139	2.03195	0.271886	0.892714	0	0.00609982
ENSG00000232710	RP4-669P10.16	22	lincRNA	3494	-0.433963	0.27242	0.893289	0.0404689	0.0308476
ENSG00000269945	RP6-91H8.5	14	lincRNA	3624	1.04445	0.272476	0.893349	0.00781614	0.019529
ENSG00000232286	RP11-80K6.2	20	lincRNA	4517	-0.950468	0.272783	0.89372	0.0031393	0.000839122
ENSG00000251230	MIR3945HG	4	lincRNA	11166	0.719395	0.272989	0.89387	0.0969425	0.155392
ENSG00000232035	RP11-87N24.3	9	lincRNA	453	1.72913	0.273063	0.893911	0	0.00445769
ENSG00000234261	RP11-146I2.1	6	lincRNA	428174	1.09386	0.273753	0.894664	0.0130731	0.0284605
ENSG00000256984	RP11-551L14.6	12	lincRNA	3164	0.902545	0.274231	0.895339	0.0137488	0.0273995
ENSG00000235659	RP11-374M1.5	9	lincRNA	1210	0.78464	0.274504	0.895723	0.0200478	0.0349935
ENSG00000257264	MIR3179-1	16	lincRNA	675	-0.702382	0.274708	0.895783	0.015692	0.00865357
ENSG00000224477	RP1-81D8.3	6	lincRNA	2344	-1.04103	0.274731	0.895783	0.00346091	0.00086488
ENSG00000205181	LINC00654	20	lincRNA	8546	0.254105	0.27479	0.895783	2.90036	3.46472
ENSG00000263884	RP11-705O1.8	18	lincRNA	2130	-0.322796	0.274803	0.895783	0.141799	0.116301
ENSG00000170590	LINC00266-3	6	lincRNA	12975	-0.874739	0.274823	0.895783	0.00411921	0.00144132
ENSG00000261068	RP11-7K24.3	6	lincRNA	2026	-0.304785	0.274916	0.895977	4.7684	3.92526
ENSG00000255406	RP11-713P17.5	11	lincRNA	1131	-0.722426	0.2751	0.896159	0.0539782	0.0308764
ENSG00000225598	RP11-339D23.1	1	lincRNA	1257	-0.846818	0.275294	0.896342	0.00258208	0.000971397
ENSG00000254610	RP5-903G2.2	11	lincRNA	21239	0.599019	0.276084	0.897688	0.108815	0.169425
ENSG00000235830	SRGAP3-AS4	3	lincRNA	748	-0.708995	0.276124	0.897762	0.0236578	0.0141673
ENSG00000232650	RP5-834N19.1	1	lincRNA	28006	-0.742215	0.27634	0.898048	0.00847093	0.00474638
ENSG00000242553	AP001432.14	21	lincRNA	16325	0.333993	0.276588	0.898389	0.107841	0.138453
ENSG00000229550	AC012445.1	2	lincRNA	4087	1.81464	0.276819	0.898755	0	0.00446422
ENSG00000257890	RP11-114F10.2	12	lincRNA	7293	0.736828	0.277122	0.899272	0.0205222	0.0348565
ENSG00000184906	AC129778.2	9	lincRNA	68929	-0.811522	0.277157	0.899272	0.0116188	0.00499719
ENSG00000260902	RP11-95M5.1	3	lincRNA	12083	0.914884	0.277205	0.899272	0.0137588	0.0279351
ENSG00000259215	RP11-253M7.4	15	lincRNA	3284	0.504489	0.277373	0.899617	0.0305031	0.046003
ENSG00000254092	RP11-369E15.3	8	lincRNA	21232	-0.821786	0.277474	0.899628	0.0139602	0.00741098
ENSG00000228526	MIR34AHG	1	lincRNA	48972	-0.347741	0.277482	0.899628	0.109434	0.0854065
ENSG00000246863	RP11-325N19.3	15	lincRNA	4838	-0.503351	0.277569	0.899645	0.0318591	0.0224472
ENSG00000248161	RP11-499E18.1	4	lincRNA	31408	-0.257384	0.277593	0.899645	0.634848	0.529697
ENSG00000229484	RP5-888M10.2	1	lincRNA	696	0.46633	0.277601	0.899645	0.0235832	0.0350494
ENSG00000237489	LINC00959	10	lincRNA	44443	0.194341	0.278131	0.900591	0.838421	0.948719
ENSG00000235731	AC124997.1	15	lincRNA	93960	1.52936	0.278232	0.900752	0	0.00380594
ENSG00000253733	LZTS1-AS1	8	lincRNA	14685	-0.701823	0.27898	0.901851	0.00834733	0.00341068
ENSG00000234323	RP11-308N19.1	9	lincRNA	326403	0.862367	0.279088	0.902075	0.0295128	0.0533627
ENSG00000258569	RP11-99E15.2	14	lincRNA	50730	0.541797	0.279209	0.902283	0.0375522	0.0528213
ENSG00000259817	RP11-53L24.1	16	lincRNA	3433	-0.930943	0.279405	0.902386	0.00659958	0.00275683
ENSG00000272374	RP3-329A5.8	6	lincRNA	4260	-0.223436	0.279805	0.902939	0.858473	0.73074
ENSG00000227115	RP11-267C16.1	18	lincRNA	297690	1.35712	0.279923	0.902954	0.0108835	0.0338183
ENSG00000261683	LINC00838	10	lincRNA	12945	2.79195	0.280058	0.903025	0	0.0119576
ENSG00000259033	RP11-718G2.5	14	lincRNA	16563	0.799641	0.280883	0.904371	0.0102037	0.0192297
ENSG00000251399	RP11-234K19.1	4	lincRNA	631	-0.60484	0.280915	0.904371	0.0202885	0.0123429
ENSG00000227418	PCGEM1	2	lincRNA	27054	-1.04086	0.280965	0.904371	0.00959616	0.0032783
ENSG00000271752	RP11-269M20.3	5	lincRNA	407	-0.471723	0.281071	0.904482	0.0851744	0.0616405
ENSG00000269439	CTD-3131K8.2	19	lincRNA	22899	-0.19525	0.281264	0.904661	0.957131	0.835416
ENSG00000260619	RP11-775C24.3	15	lincRNA	2454	-0.368443	0.281543	0.905229	0.0923622	0.0695167
ENSG00000261803	RP11-434E6.2	16	lincRNA	4692	-0.900434	0.281628	0.905447	0.00802254	0.00336396
ENSG00000230647	AC022816.2	17	lincRNA	46887	-0.747337	0.281825	0.905666	0.00957084	0.00396221
ENSG00000248864	RP11-348J24.1	5	lincRNA	3354	-1.002	0.281947	0.905666	0.00342474	0.000662162
ENSG00000251169	AC005355.2	5	lincRNA	2677	0.394736	0.282072	0.905666	1.5029	2.00055
ENSG00000267454	ZNF582-AS1	19	lincRNA	5516	0.260702	0.282144	0.905843	0.915885	1.08972
ENSG00000226822	RP11-356N1.2	1	lincRNA	35757	0.671642	0.282248	0.905902	0.0503267	0.0847008
ENSG00000231901	RP11-281A20.1	9	lincRNA	56934	1.05212	0.282862	0.907033	0.00349668	0.00953526
ENSG00000267890	CTD-2126E3.4	19	lincRNA	779	0.772216	0.282926	0.907033	0.0125154	0.0244087
ENSG00000248942	LINC01335	5	lincRNA	1915	1.47953	0.282939	0.907033	0	0.00385623
ENSG00000229155	RP11-528A4.2	3	lincRNA	1464	0.471972	0.283142	0.907033	0.658292	0.936646
ENSG00000236299	RP11-340I6.7	7	lincRNA	12594	-0.753012	0.28337	0.907033	0.0094125	0.00472349
ENSG00000240219	RP11-430C7.5	1	lincRNA	2937	-0.31362	0.283512	0.907323	0.680921	0.490149
ENSG00000237899	RP4-739H11.3	1	lincRNA	18499	-0.454187	0.284509	0.908869	0.0526366	0.0388572
ENSG00000242282	AC108488.4	2	lincRNA	5060	-0.155286	0.284593	0.908974	1.57853	1.41734
ENSG00000233985	RP11-297H3.3	1	lincRNA	66884	-0.710976	0.284681	0.90909	0.0247445	0.0164945
ENSG00000227082	CH17-437K3.1	1	lincRNA	66375	0.450652	0.284775	0.909335	0.228366	0.30168
ENSG00000229495	RP11-173D14.3	6	lincRNA	3588	-0.85949	0.285069	0.90979	0.00620642	0.00279817
ENSG00000227260	AC116035.1	3	lincRNA	2440	0.541481	0.285693	0.910769	0.0362521	0.0514945
ENSG00000270090	RP11-529E10.7	4	lincRNA	4241	-0.574167	0.285852	0.91081	0.0273213	0.0183415
ENSG00000255458	RP11-539G18.3	4	lincRNA	27504	-0.256529	0.28594	0.91081	0.289508	0.245707
ENSG00000234692	RP11-445L6.3	9	lincRNA	1713	1.21378	0.285949	0.91081	0.00793688	0.020409
ENSG00000226791	AC109826.1	2	lincRNA	10982	0.398057	0.287138	0.91298	0.447901	0.587498
ENSG00000253503	RP11-653B10.1	8	lincRNA	162585	-1.03859	0.287312	0.913369	0.00491716	0.00123905
ENSG00000251513	CTD-2215E18.1	5	lincRNA	348142	0.829043	0.288273	0.914943	0.0370698	0.0553021
ENSG00000260840	RP11-60H5.1	2	lincRNA	3239	-0.725371	0.288467	0.91523	0.00641487	0.0025433
ENSG00000164385	LINC01600	6	lincRNA	12690	-0.410415	0.288504	0.915237	0.103201	0.0788439
ENSG00000250514	RP11-96P7.1	16	lincRNA	23480	1.29309	0.288666	0.915595	0.00349668	0.0114338
ENSG00000273148	RP5-1068E13.7	20	lincRNA	1538	-0.250851	0.288881	0.915886	0.921305	0.774396
ENSG00000260988	RP11-285A1.1	15	lincRNA	1930	-0.312892	0.289032	0.916035	0.107725	0.0860331
ENSG00000225870	LINC00368	13	lincRNA	7259	-0.662271	0.289386	0.9165	0.00661132	0.00263227
ENSG00000270195	RP11-572O17.1	4	lincRNA	801	-0.328258	0.289572	0.916568	0.684378	0.539853
ENSG00000235192	AC009495.2	2	lincRNA	15159	-0.258182	0.289573	0.916568	0.375166	0.31627
ENSG00000226149	RP1-69D17.4	6	lincRNA	25961	-0.337323	0.289725	0.916862	0.110077	0.0859012
ENSG00000259772	RP11-16E12.2	15	lincRNA	8839	-0.344893	0.290388	0.917491	1.59122	1.25581
ENSG00000244620	AL122127.25	14	lincRNA	6493	1.24955	0.290399	0.917491	0.0224948	0.0526508
ENSG00000272848	RP1-137D17.2	6	lincRNA	649	-0.339392	0.290402	0.917491	0.234471	0.1815
ENSG00000203645	LINC00501	3	lincRNA	28976	-0.51829	0.290444	0.917549	0.308404	0.218291
ENSG00000247373	RP11-486O12.2	12	lincRNA	9224	-0.217998	0.291772	0.919992	2.21381	1.89943
ENSG00000229613	LINC01501	9	lincRNA	119220	1.89659	0.292042	0.920351	0.00177116	0.0106699
ENSG00000254162	RP11-48B3.3	8	lincRNA	4129	0.334949	0.292266	0.920729	0.140261	0.176496
ENSG00000239353	RP11-492E3.51	9	lincRNA	11696	-0.388035	0.29243	0.921081	0.0854546	0.0660011
ENSG00000226935	LINC00161	21	lincRNA	1037	1.04345	0.292599	0.921452	0.00502488	0.0114555
ENSG00000235888	AF064858.8	21	lincRNA	17446	-0.366156	0.29289	0.921655	0.348401	0.268772
ENSG00000272040	CTC-366B18.4	5	lincRNA	1166	-0.204039	0.29318	0.922053	0.8553	0.727552
ENSG00000240040	AC096579.13	2	lincRNA	50377	-0.584202	0.293201	0.922053	0.147546	0.0960293
ENSG00000254084	KB-1930G5.4	8	lincRNA	40579	-0.927595	0.293399	0.922375	0.00322288	0.00103296
ENSG00000261095	RP11-899L11.1	16	lincRNA	14308	1.12691	0.293486	0.922447	0.00129104	0.00581704
ENSG00000235806	RP4-646N3.1	X	lincRNA	29327	0.700009	0.293489	0.922447	0.0263517	0.0466584
ENSG00000266010	GATA6-AS1	18	lincRNA	2070	-0.309522	0.294301	0.923543	4.7763	3.87014
ENSG00000270604	HCG17	6	lincRNA	92095	-0.385348	0.294566	0.9238	0.0993921	0.0750902
ENSG00000270557	RP11-546J1.1	2	lincRNA	882	-0.292008	0.294934	0.924249	0.396023	0.324045
ENSG00000249484	LINC01470	5	lincRNA	604578	1.40472	0.294965	0.924293	0.00149242	0.00696225
ENSG00000212694	LINC01089	12	lincRNA	8639	-0.231567	0.295005	0.924309	7.71084	6.48964
ENSG00000273032	DGCR9	22	lincRNA	2414	-0.331871	0.295258	0.924501	0.594011	0.462062
ENSG00000271324	RP11-10C24.2	3	lincRNA	501	0.233916	0.295393	0.924705	0.361004	0.438145
ENSG00000258702	RP11-433J8.1	14	lincRNA	3029	0.537611	0.295463	0.924815	0.0563286	0.0839745
ENSG00000231648	RP11-372M18.2	1	lincRNA	12028	2.06502	0.295656	0.925209	0	0.00603098
ENSG00000236961	RP1-261G23.5	6	lincRNA	15048	-0.880473	0.295837	0.925518	0.0197858	0.0100416
ENSG00000255179	RP11-324J3.1	11	lincRNA	7930	-0.842374	0.295845	0.925518	0.00274614	0.000846963
ENSG00000246145	RRS1-AS1	8	lincRNA	9388	0.46646	0.295845	0.925518	0.0383892	0.0556806
ENSG00000271320	RP11-1152H14.1	2	lincRNA	659	-0.350178	0.296061	0.925867	0.155945	0.123103
ENSG00000255284	AP006621.5	11	lincRNA	6719	-0.227619	0.296254	0.926198	2.27971	1.93938
ENSG00000205930	C21orf62-AS1	21	lincRNA	121635	-0.208568	0.2963	0.926285	0.712612	0.607352
ENSG00000233725	LINC00284	13	lincRNA	121792	0.674412	0.296524	0.926549	0.0684991	0.110654
ENSG00000242611	AC093627.8	7	lincRNA	3380	0.776179	0.296699	0.926892	0.0955459	0.16157
ENSG00000232188	RP11-312J18.6	1	lincRNA	2641	-0.91959	0.296885	0.927004	0.00637757	0.00229381
ENSG00000261889	RP11-473M20.16	16	lincRNA	747	0.312665	0.296971	0.927018	0.255063	0.321941
ENSG00000265246	RP11-663N22.1	17	lincRNA	3802	-0.668654	0.297181	0.927402	0.0464601	0.0284183
ENSG00000266389	CTB-41I6.1	17	lincRNA	1174	0.570219	0.297308	0.927535	0.0767988	0.113413
ENSG00000237921	AC004543.2	7	lincRNA	4405	-0.565026	0.29749	0.927557	0.030735	0.0204781
ENSG00000226562	CYP4F26P	9	lincRNA	24598	-0.501154	0.297524	0.927557	0.115247	0.0841318
ENSG00000244578	LINC01391	3	lincRNA	8831	1.16658	0.297581	0.927557	0.0044766	0.0126661
ENSG00000265519	CTD-3157E16.1	17	lincRNA	418	0.280266	0.297716	0.927707	1.38379	1.6865
ENSG00000253217	KB-1991G8.1	8	lincRNA	13112	0.688962	0.298014	0.9282	0.0377363	0.0640322
ENSG00000248473	CTC-338M12.2	5	lincRNA	806	-0.54678	0.298537	0.929201	0.0257462	0.0179533
ENSG00000230027	RP11-550H2.2	1	lincRNA	24537	-1.01975	0.299046	0.930102	0.00956636	0.00346038
ENSG00000267284	RP11-397A16.1	18	lincRNA	67698	1.87524	0.299117	0.930213	0.00493071	0.0220188
ENSG00000256064	RP11-117L5.4	12	lincRNA	1484	1.14265	0.29949	0.930664	0.00793191	0.0147946
ENSG00000269921	RP11-646I6.5	4	lincRNA	528	0.376641	0.299612	0.930879	0.08042	0.10533
ENSG00000253424	CTC-436K13.3	5	lincRNA	2299	-0.478887	0.299724	0.931024	0.00335268	0.00092907
ENSG00000220161	FLJ35934	17	lincRNA	3221	-0.463101	0.300346	0.931631	0.0813112	0.0564675
ENSG00000273011	RP11-728K20.3	7	lincRNA	677	-0.572516	0.30041	0.931723	0.0241434	0.0158096
ENSG00000267057	RP11-456O19.2	18	lincRNA	54184	2.10431	0.300457	0.931726	0	0.00636214
ENSG00000224478	RP11-13P5.1	6	lincRNA	8262	1.03134	0.300802	0.932065	0.0194465	0.0354119
ENSG00000251442	LINC01094	4	lincRNA	36796	0.416958	0.300894	0.932133	1.79645	2.45528
ENSG00000268926	RP11-180I4.4	9	lincRNA	2411	0.916142	0.301299	0.932787	0.024482	0.0428171
ENSG00000256568	RP11-800A3.3	11	lincRNA	5002	0.8325	0.301384	0.932827	0.01074	0.0197321
ENSG00000231808	LINC01388	9	lincRNA	1041	1.28801	0.301704	0.933062	0.00149242	0.00623867
ENSG00000238062	SPATA3-AS1	2	lincRNA	11664	-0.454611	0.302663	0.933883	0.129835	0.0958546
ENSG00000248279	CTD-2218G20.2	5	lincRNA	15024	1.41893	0.302666	0.933883	0.00137307	0.0076062
ENSG00000260492	CISTR	12	lincRNA	6587	-0.811082	0.302837	0.934008	0.0115942	0.00625247
ENSG00000249787	RP11-346J10.1	5	lincRNA	7458	-0.937711	0.302939	0.93416	0.0035036	0.000873478
ENSG00000266651	RP11-138I1.3	17	lincRNA	473	-0.324017	0.303053	0.934238	0.269096	0.219434
ENSG00000267308	AC004510.3	19	lincRNA	8808	0.720003	0.303155	0.934336	0.0196261	0.0361503
ENSG00000230943	RP11-367G18.1	6	lincRNA	26539	0.47895	0.303282	0.934336	0.117663	0.15646
ENSG00000240405	LINC01212	3	lincRNA	15741	-0.621249	0.303445	0.934523	0.040964	0.0271257
ENSG00000259150	LINC00929	15	lincRNA	17224	-0.534159	0.303758	0.934951	0.00335268	0.000752111
ENSG00000231090	RP11-101C11.1	1	lincRNA	16316	1.53872	0.303898	0.935159	0	0.00343805
ENSG00000214900	LINC01588	14	lincRNA	165072	0.300416	0.304136	0.935351	1.36356	1.61919
ENSG00000265944	LINC01387	18	lincRNA	79237	-0.768764	0.304348	0.935506	0.00670535	0.00199684
ENSG00000263618	RP11-527H14.4	18	lincRNA	12048	1.70901	0.304363	0.935506	0	0.00449717
ENSG00000236091	RP3-473B4.3	X	lincRNA	3833	1.05906	0.304451	0.935665	0.00308544	0.00906105
ENSG00000260197	RP11-424G14.1	Y	lincRNA	2665	-0.702914	0.304847	0.936287	0.676461	0.426276
ENSG00000236572	AC006369.3	2	lincRNA	2713	1.60589	0.305078	0.93661	0	0.00362948
ENSG00000225206	MIR137HG	1	lincRNA	63123	1.1201	0.305093	0.93661	0.0566691	0.132269
ENSG00000236173	RP1-182D15.2	6	lincRNA	784	-0.368475	0.30545	0.937052	0.0932211	0.0721632
ENSG00000249378	LINC01060	4	lincRNA	280315	-0.6062	0.305608	0.937122	0.160374	0.105187
ENSG00000250180	RP11-138A23.2	4	lincRNA	2713	-0.949927	0.305624	0.937122	0.00346091	0.00102759
ENSG00000243062	RP11-12M5.1	1	lincRNA	12480	-0.891558	0.305651	0.937122	0.00318879	0.000805263
ENSG00000249199	CTD-2139B15.5	5	lincRNA	6352	1.97685	0.305908	0.93727	0	0.0056472
ENSG00000251359	WWC2-AS2	4	lincRNA	2182	0.281289	0.3062	0.937614	0.336142	0.410123
[truncated: 4,900 more rows]
