# Supplementary material for: Comprehensive Analysis of LincRNAs in Classical and Basal-Like Subtypes of Pancreatic Cancer
Source: Cancers (Basel). 2020 Jul 27;12(8):2077. doi: 10.3390/cancers12082077 (PMC7464731; doi:10.3390/cancers12082077)
Supplement: Supplementary file 1 [file cancers-12-02077-s001.zip › Supplementary Material/Table S2.xlsx]

## Sheet: Tabelle1
id	gene	bio_type	avg_RPKM_classical	avg_RPKM_basal	log2FC_classical_vs_basal	pVal_Mann.Whitney_classical_basal	FDR_Mann.Whitney_classical_basal
ENSG00000100181	TPTEP1	lincRNA	0.0073909	0.00794721	0.104699	0.33826	0.791013
ENSG00000115934	RP11-153K16.2	lincRNA	0.00164247	0	-Inf	0.0874803	0.682399
ENSG00000120055	C10orf95	lincRNA	0.470277	0.540312	0.20028	0.72343	0.946258
ENSG00000122043	LINC00544	lincRNA	0.00188014	0.00061752	-1.60628	0.178124	0.728235
ENSG00000122548	KIAA0087	lincRNA	0.591398	0.00510869	-6.85503	0.483325	0.815316
ENSG00000124915	DKFZP434K028	lincRNA	0.336234	0.0716419	-2.23059	0.128889	0.728235
ENSG00000125514	LINC00029	lincRNA	0.00835445	0.00964854	0.207766	0.911494	0.979734
ENSG00000125899	C20orf187	lincRNA	0	0	NA	NA	NA
ENSG00000129816	TTTY1B	lincRNA	0	0	NA	NA	NA
ENSG00000129845	TTTY1	lincRNA	0	0	NA	NA	NA
ENSG00000131538	TTTY6	lincRNA	0	0	NA	NA	NA
ENSG00000132204	LINC00470	lincRNA	0.00317872	0.0582391	4.19547	0.439048	0.793321
ENSG00000136315	RP11-84C10.2	lincRNA	0.00679393	0.0143095	1.07466	0.363865	0.793321
ENSG00000145063	AC062028.1	lincRNA	0.154759	0.0160356	-3.27067	0.420857	0.793321
ENSG00000146521	LINC01558	lincRNA	0.0333475	0.0445029	0.416321	0.232412	0.728235
ENSG00000147753	TTTY7	lincRNA	0	0	NA	NA	NA
ENSG00000147761	TTTY7B	lincRNA	0	0.000331347	Inf	0.462433	0.793321
ENSG00000149656	LINC00266-1	lincRNA	0.0176924	0.0188401	0.0906763	0.931484	0.979734
ENSG00000152931	PART1	lincRNA	0.02587	0.065452	1.33916	0.0134993	0.53316
ENSG00000153363	LINC00467	lincRNA	8.44261	6.70301	-0.33288	0.311045	0.759871
ENSG00000154537	FAM27C	lincRNA	0.0480267	0.0418775	-0.197662	0.505559	0.832889
ENSG00000162947	AC007364.1	lincRNA	0.0042208	0.00766715	0.861173	0.419378	0.793321
ENSG00000163009	C2orf48	lincRNA	1.10223	0.89286	-0.303916	0.285249	0.753332
ENSG00000163364	LINC01116	lincRNA	3.36754	2.88312	-0.224064	0.848957	0.96045
ENSG00000164385	LINC01600	lincRNA	0.0671462	0.0416552	-0.68881	0.760257	0.946258
ENSG00000166770	ZNF667-AS1	lincRNA	0.0140053	0.0379731	1.439	0.177495	0.728235
ENSG00000168367	LINC00917	lincRNA	0.00203307	0.00720437	1.82521	0.377792	0.793321
ENSG00000170161	RP11-262H14.4	lincRNA	1.14161	1.00695	-0.181072	0.604675	0.897389
ENSG00000170590	LINC00266-3	lincRNA	0	0	NA	NA	NA
ENSG00000170846	AC093323.3	lincRNA	7.38617	8.34249	0.175652	0.764653	0.946258
ENSG00000170983	LINC00208	lincRNA	0.00349857	0.00187507	-0.899818	0.878654	0.973748
ENSG00000172965	MIR4435-2HG	lincRNA	3.50249	5.32104	0.603327	0.0225786	0.56366
ENSG00000173727	CMB9-22P13.1	lincRNA	1.95011	2.02218	0.052354	0.428384	0.793321
ENSG00000173862	RP11-89N17.1	lincRNA	0.0196442	0.102975	2.39012	0.120978	0.728235
ENSG00000175699	LINC00521	lincRNA	0.00140316	0.00549479	1.96938	0.0296945	0.56366
ENSG00000175728	C11orf44	lincRNA	0.0958558	0.0344044	-1.47827	0.977831	0.99555
ENSG00000175746	C15orf54	lincRNA	0.00496812	0.0852674	4.10122	0.0151258	0.543864
ENSG00000175772	LINC01106	lincRNA	1.47137	1.37582	-0.0968754	0.604675	0.897389
ENSG00000175773	RP11-121M22.1	lincRNA	0.154562	0.111738	-0.468057	0.978303	0.99555
ENSG00000176075	LINC00302	lincRNA	0	0.00742456	Inf	0.154327	0.728235
ENSG00000176320	RP11-404O13.5	lincRNA	0.00270138	0.0312584	3.53248	0.795572	0.96045
ENSG00000176515	RP5-856G1.2	lincRNA	0.017299	0.00984665	-0.812981	0.541395	0.856761
ENSG00000176659	C20orf197	lincRNA	0.0229408	1.29438	5.8182	0.0208378	0.56366
ENSG00000176728	TTTY14	lincRNA	0.00058641	0.091325	7.28296	0.344415	0.793321
ENSG00000176754	LINC00303	lincRNA	0.00219662	0.00342461	0.640656	0.826511	0.96045
ENSG00000176840	MIR7-3HG	lincRNA	0.16018	0.016441	-3.28432	0.932964	0.979734
ENSG00000177234	LINC01561	lincRNA	0.0816468	0.0236179	-1.78952	0.359092	0.793321
ENSG00000177338	LINC00469	lincRNA	0.00367128	0.00168676	-1.12203	0.726206	0.946258
ENSG00000177596	RP11-512C24.3	lincRNA	0	0.00812247	Inf	0.462433	0.793321
ENSG00000177757	FAM87B	lincRNA	0.122454	0.198982	0.700404	0.102507	0.714956
ENSG00000177788	RP5-1061H20.4	lincRNA	0.786025	0.584937	-0.426294	0.115134	0.728235
ENSG00000178107	RP11-998D10.4	lincRNA	0.0135832	0.0684226	2.33265	0.366157	0.793321
ENSG00000178130	FAM27L	lincRNA	0	0.00158291	Inf	0.26289	0.728235
ENSG00000178243	C9orf62	lincRNA	0.00135012	0.00275553	1.02924	0.888604	0.973748
ENSG00000178248	AP000345.1	lincRNA	0.0889888	0.00146679	-5.92289	0.0420206	0.623946
ENSG00000178412	RP11-567M16.3	lincRNA	0.0117645	0.0352832	1.58454	0.0530315	0.651548
ENSG00000178440	LINC00843	lincRNA	0.476247	0.530765	0.156363	0.567058	0.871909
ENSG00000178457	LINC00314	lincRNA	0	0.00106795	Inf	0.462433	0.793321
ENSG00000178977	LINC00324	lincRNA	0.450705	0.282484	-0.674017	0.764653	0.946258
ENSG00000179028	RP11-363G10.2	lincRNA	0	0	NA	NA	NA
ENSG00000179066	CTD-2527I21.15	lincRNA	0.0937535	0.150868	0.686346	0.374707	0.793321
ENSG00000179082	C9orf106	lincRNA	0.0590624	0.0730292	0.306234	0.604675	0.897389
ENSG00000179136	LINC00670	lincRNA	0.00050445	0.00280315	2.47427	0.859684	0.96045
ENSG00000179219	LINC00311	lincRNA	0.0146756	0.0539231	1.87749	0.00816864	0.495101
ENSG00000179406	LINC00174	lincRNA	1.79378	1.50339	-0.254792	0.567058	0.871909
ENSG00000179452	GM140	lincRNA	0	0	NA	NA	NA
ENSG00000179523	EIF3J-AS1	lincRNA	4.09031	3.76653	-0.118975	0.604675	0.897389
ENSG00000179676	LINC00305	lincRNA	0.00149439	0.00087134	-0.778249	0.632786	0.907337
ENSG00000179755	CTD-2144E22.5	lincRNA	0.00598165	0.00516559	-0.211611	0.97564	0.99555
ENSG00000179935	LINC00652	lincRNA	0.0311058	0.0345245	0.150436	0.237953	0.728235
ENSG00000180066	C10orf91	lincRNA	1.04648	0.268831	-1.96077	0.461149	0.793321
ENSG00000180279	MGC45922	lincRNA	0.0572912	0.0759818	0.40734	0.845945	0.96045
ENSG00000180422	LINC00304	lincRNA	0.0647941	0.0434562	-0.576303	0.115134	0.728235
ENSG00000180712	RP11-290F5.2	lincRNA	0.141154	0.0901815	-0.646367	0.806542	0.96045
ENSG00000180861	LINC01559	lincRNA	2.65086	0.501439	-2.40232	0.530544	0.843775
ENSG00000180869	LINC01555	lincRNA	0.0032987	0.00605951	0.877304	0.0716116	0.682399
ENSG00000180910	TTTY11	lincRNA	0	0	NA	NA	NA
ENSG00000181798	LINC00471	lincRNA	1.04572	0.758496	-0.463281	0.461149	0.793321
ENSG00000181908	AP003774.4	lincRNA	0.0476122	0.0825406	0.793773	0.764653	0.946258
ENSG00000181995	LINC00301	lincRNA	0.00450681	0.00368375	-0.29093	0.232412	0.728235
ENSG00000182021	RP11-381O7.3	lincRNA	0.0139325	0.00836476	-0.736053	0.539005	0.854764
ENSG00000182057	OGFRP1	lincRNA	0.662525	0.806488	0.283678	0.33826	0.791013
ENSG00000182165	TP53TG1	lincRNA	5.46772	8.98808	0.717072	0.0622836	0.682399
ENSG00000182366	FAM87A	lincRNA	0.124022	0.0135402	-3.19528	0.824374	0.96045
ENSG00000182586	LINC00334	lincRNA	0.0160196	0.0150679	-0.0883596	0.794172	0.96045
ENSG00000182648	LINC01006	lincRNA	0.474212	0.169359	-1.48545	0.107629	0.728235
ENSG00000182776	RP11-114H20.1	lincRNA	0.00040699	0	-Inf	0.252999	0.728235
ENSG00000182824	AC008132.15	lincRNA	0.00037282	0.00587363	3.9777	0.460251	0.793321
ENSG00000183250	LINC01547	lincRNA	1.3787	2.8295	1.03723	0.764653	0.946258
ENSG00000183385	TTTY8	lincRNA	0	0	NA	NA	NA
ENSG00000183470	FLJ40288	lincRNA	0.0013349	0.000811493	-0.718081	0.524668	0.843775
ENSG00000183643	C15orf32	lincRNA	0.00047769	0.000827287	0.792313	0.632786	0.907337
ENSG00000183674	LINC00518	lincRNA	0.154857	0.182244	0.234933	0.0071278	0.464534
ENSG00000184115	RP13-1039J1.2	lincRNA	0.00388548	0.0114396	1.55787	0.0331834	0.589809
ENSG00000184224	C11orf72	lincRNA	0.0460385	0.0348919	-0.399948	0.567058	0.871909
ENSG00000184274	LINC00315	lincRNA	0.0107359	0.0255479	1.25076	0.52193	0.843775
ENSG00000184856	LINC00308	lincRNA	0.013304	0.0276227	1.05399	0.968345	0.99555
ENSG00000184906	AC129778.2	lincRNA	0.00352562	0.00413113	0.228661	0.427244	0.793321
ENSG00000184991	TTTY13	lincRNA	0	0	NA	NA	NA
ENSG00000185168	LINC00482	lincRNA	0.659981	0.479959	-0.459514	0.806542	0.96045
ENSG00000185186	LINC00313	lincRNA	0.46712	0.368432	-0.342397	0.0412823	0.623946
ENSG00000185433	LINC00158	lincRNA	0.00420339	0.00385805	-0.12368	1	1
ENSG00000185700	TTTY8B	lincRNA	0	0	NA	NA	NA
ENSG00000185847	LINC01405	lincRNA	0.00381636	0.00548465	0.523201	0.651378	0.916974
ENSG00000185904	LINC00839	lincRNA	0.0207393	0.262739	3.66319	0.211652	0.728235
ENSG00000186369	LINC00643	lincRNA	0.00153684	0.0405473	4.72157	0.00492514	0.398042
ENSG00000186594	MIR22HG	lincRNA	6.11699	11.4961	0.910246	0.05451	0.651548
ENSG00000186825	C2orf27B	lincRNA	0.00402936	0.0055931	0.473097	0.826511	0.96045
ENSG00000186960	LINC01551	lincRNA	0.00272747	0.00318964	0.22583	0.814059	0.96045
ENSG00000187012	LINC00207	lincRNA	0.00087167	0.00102767	0.237528	0.921745	0.979734
ENSG00000187013	C17orf82	lincRNA	0.384957	0.228978	-0.749491	0.311045	0.759871
ENSG00000187185	CTD-2600O9.1	lincRNA	0.379221	0.087966	-2.10802	0.891812	0.973748
ENSG00000188185	LINC00265	lincRNA	1.70675	1.56753	-0.12276	0.934958	0.979734
ENSG00000188511	C22orf34	lincRNA	0.0078944	0.0439098	2.47564	0.461149	0.793321
ENSG00000188585	LINC00083	lincRNA	0.00225747	0.00268454	0.249968	0.944165	0.987675
ENSG00000188660	LINC00319	lincRNA	0.302354	0.539555	0.83553	0.160023	0.728235
ENSG00000188825	LINC00910	lincRNA	1.00812	1.11387	0.143924	0.891812	0.973748
ENSG00000189149	CRYM-AS1	lincRNA	0.404971	0.290434	-0.479611	0.160023	0.728235
ENSG00000189196	LINC00994	lincRNA	0.00329732	0.00179794	-0.874949	0.178124	0.728235
ENSG00000189229	AC069277.2	lincRNA	0.0872701	0.0980867	0.168571	0.566519	0.871909
ENSG00000189238	LINC00943	lincRNA	0.144249	0.155951	0.112537	0.299536	0.754347
ENSG00000189275	LINC01164	lincRNA	0.00086402	0.00564648	2.70822	0.179094	0.728235
ENSG00000189419	SPATA41	lincRNA	0.0933698	0.119725	0.3587	0.0804562	0.682399
ENSG00000196096	AC079610.2	lincRNA	0.0219725	0.0599653	1.44843	0.0475244	0.644571
ENSG00000196243	LINC00615	lincRNA	0.037459	0.0661091	0.819538	0.050058	0.644571
ENSG00000196273	LINC00523	lincRNA	0.0453921	0.00191441	-4.56747	0.196706	0.728235
ENSG00000196366	C9orf163	lincRNA	0.593948	0.766852	0.36861	0.366908	0.793321
ENSG00000196421	LINC00176	lincRNA	0.309385	0.168559	-0.876145	0.05451	0.651548
ENSG00000196589	CTB-25J19.1	lincRNA	0	0	NA	NA	NA
ENSG00000196634	LUADT1	lincRNA	0.0158979	0.00105624	-3.91182	0.30232	0.754347
ENSG00000196741	LINC01560	lincRNA	1.55686	1.42592	-0.126743	0.495228	0.822125
ENSG00000196758	AC079612.1	lincRNA	0.00066465	0.00113969	0.777979	0.561276	0.871909
ENSG00000196979	RP11-88G17.6	lincRNA	0.00280963	0.00691155	1.29863	0.626111	0.907337
ENSG00000197176	RP11-76E12.1	lincRNA	0.00034169	0	-Inf	0.252999	0.728235
ENSG00000197180	CH17-340M24.3	lincRNA	1.21312	1.27473	0.0714712	0.891812	0.973748
ENSG00000197182	MIRLET7BHG	lincRNA	0.923951	1.53925	0.736341	0.0475244	0.644571
ENSG00000197210	KB-1592A4.15	lincRNA	0.00384971	0.00231511	-0.733671	0.304427	0.754347
ENSG00000197251	LINC00336	lincRNA	0.0926881	0.0481159	-0.94587	0.889496	0.973748
ENSG00000197291	RAMP2-AS1	lincRNA	0.0844803	0.0743782	-0.183734	0.764653	0.946258
ENSG00000197308	GATA3-AS1	lincRNA	0.151396	0.147429	-0.0383083	0.637222	0.908754
ENSG00000197322	C17orf102	lincRNA	0.00190111	0.00227647	0.259959	0.383524	0.793321
ENSG00000197332	CTC-499B15.5	lincRNA	0	0.0144812	Inf	0.26289	0.728235
ENSG00000197445	C16orf47	lincRNA	0.00383181	0.00258912	-0.565564	0.795572	0.96045
ENSG00000197462	AC005276.1	lincRNA	0	0	NA	NA	NA
ENSG00000197503	LINC00477	lincRNA	0.00833594	0.00292697	-1.50994	0.632786	0.907337
ENSG00000197595	ATP11AUN	lincRNA	0.00418599	0.00530443	0.34163	0.953113	0.99555
ENSG00000197813	CTC-301O7.4	lincRNA	0.374496	0.124763	-1.58577	0.211652	0.728235
ENSG00000198106	RP11-231C14.7	lincRNA	0.26861	0.134131	-1.00187	0.19628	0.728235
ENSG00000198221	MLLT4-AS1	lincRNA	0.521262	0.489787	-0.089856	0.764653	0.946258
ENSG00000198454	PRR31	lincRNA	0.0120114	0.0115307	-0.058924	0.886056	0.973748
ENSG00000198468	FLVCR1-AS1	lincRNA	1.11727	0.813046	-0.458565	0.216429	0.728235
ENSG00000198547	C20orf203	lincRNA	0.0406183	0.0105166	-1.94946	0.560198	0.871909
ENSG00000198590	C3orf35	lincRNA	0.197569	0.189187	-0.0625397	0.848957	0.96045
ENSG00000198685	LINC01565	lincRNA	0.00612228	0.00312882	-0.96845	0.0683777	0.682399
ENSG00000203266	RP11-560A15.3	lincRNA	0.00311914	0.00259707	-0.264262	0.968345	0.99555
ENSG00000203279	RP11-498P14.5	lincRNA	0.580704	0.449777	-0.368595	0.977788	0.99555
ENSG00000203334	RP11-25I9.3	lincRNA	0.00072859	0.00184535	1.34071	0.340889	0.791013
ENSG00000203356	LINC01562	lincRNA	0.0115385	0.0109652	-0.0735308	0.651912	0.916974
ENSG00000203364	RP11-370F5.4	lincRNA	0.00388638	0.0278991	2.84372	0.0453879	0.644571
ENSG00000203386	LINC01317	lincRNA	0.005048	0.0358132	2.82671	0.578775	0.874802
ENSG00000203402	RP11-571E6.3	lincRNA	0.00360624	0	-Inf	0.252999	0.728235
ENSG00000203434	RP11-163F15.1	lincRNA	0.216538	0.00548091	-5.30406	0.30232	0.754347
ENSG00000203496	RP11-291L22.4	lincRNA	0.0099127	0.00870292	-0.187779	0.617227	0.907337
ENSG00000203498	RP11-556O15.1	lincRNA	0.00785991	0.00108918	-2.85127	0.0518345	0.644571
ENSG00000203499	FAM83H-AS1	lincRNA	7.79278	10.496	0.429636	0.0909715	0.682399
ENSG00000203565	RP13-259N13.2	lincRNA	0	0.000956667	Inf	0.462433	0.793321
ENSG00000203585	RP11-542B15.1	lincRNA	0.00738079	0.00530721	-0.475821	0.771454	0.948627
ENSG00000203605	RP11-335E6.2	lincRNA	0.00226982	0.00367871	0.696621	0.844242	0.96045
ENSG00000203620	RP11-84A19.2	lincRNA	0.00716175	0.0104527	0.545491	0.207043	0.728235
ENSG00000203635	AC144450.2	lincRNA	0.0229478	0.157433	2.77831	0.0984637	0.708775
ENSG00000203645	LINC00501	lincRNA	0.0435715	0.0126508	-1.78416	0.735114	0.946258
ENSG00000203650	LINC01285	lincRNA	0.0504886	0.0305684	-0.723915	0.911647	0.979734
ENSG00000203684	IBA57-AS1	lincRNA	0.23514	0.482999	1.0385	0.216429	0.728235
ENSG00000203688	RP11-351J23.1	lincRNA	0.056559	0.0588154	0.0564386	0.519	0.84334
ENSG00000203709	C1orf132	lincRNA	0.422708	0.433021	0.0347772	0.33826	0.791013
ENSG00000203711	C6orf99	lincRNA	2.2881	1.24849	-0.87396	0.567058	0.871909
ENSG00000203721	LINC00862	lincRNA	0.0568617	0.059718	0.0707098	0.845945	0.96045
ENSG00000203729	LINC00272	lincRNA	0.0020484	0.0104753	2.35442	0.739055	0.946258
ENSG00000203801	LINC00222	lincRNA	0.0331808	0.0528473	0.671481	0.05451	0.651548
ENSG00000203809	LINC00577	lincRNA	0.00230326	0.00083262	-1.46795	0.768278	0.946258
ENSG00000203864	C1orf137	lincRNA	0	0.00521571	Inf	0.26289	0.728235
ENSG00000203930	LINC00632	lincRNA	0.0499867	0.0241124	-1.05177	0.709468	0.946258
ENSG00000203971	RP13-379L11.2	lincRNA	0.00272306	0.00120051	-1.18159	0.247851	0.728235
ENSG00000203999	LINC01270	lincRNA	0.381559	0.271073	-0.493228	0.643345	0.909991
ENSG00000204092	LINC00951	lincRNA	0.206708	0.000764187	-8.07945	0.30232	0.754347
ENSG00000204110	RP1-153P14.8	lincRNA	0.0354666	0	-Inf	0.0874803	0.682399
ENSG00000204117	RP4-640H8.2	lincRNA	0.00370484	0.00373835	0.0129917	0.787801	0.96045
ENSG00000204148	LINC00474	lincRNA	0	0.00059924	Inf	0.462433	0.793321
ENSG00000204187	LINC00619	lincRNA	0.00311839	0.0222638	2.83583	0.867046	0.965454
ENSG00000204241	RP11-713P17.3	lincRNA	0.0239212	0.0125433	-0.931376	0.757759	0.946258
ENSG00000204250	LINC00587	lincRNA	0	0	NA	NA	NA
ENSG00000204261	PSMB8-AS1	lincRNA	1.62075	2.7288	0.751608	0.143842	0.728235
ENSG00000204277	RP11-219G17.4	lincRNA	0.0112062	0.00531685	-1.07566	1	1
ENSG00000204283	FLJ45079	lincRNA	0.00084904	0.00208683	1.29741	0.0595304	0.682399
ENSG00000204362	RP11-380J14.1	lincRNA	0.0734301	0.927012	3.65814	0.000223938	0.221335
ENSG00000204365	C10orf126	lincRNA	0.108914	0.00281774	-5.27251	0.897279	0.978659
ENSG00000204393	RP11-410N8.4	lincRNA	0.00242763	0.00793306	1.70833	0.420584	0.793321
ENSG00000204398	RP11-65D24.2	lincRNA	0.00179934	0.000833407	-1.11038	0.575286	0.874325
ENSG00000204446	C9orf170	lincRNA	0.00368552	0.00366139	-0.00947542	0.736956	0.946258
ENSG00000204460	AC079586.1	lincRNA	0.00889306	0.0102047	0.19848	0.922866	0.979734
ENSG00000204464	C1orf195	lincRNA	0.032789	0.0458434	0.483501	0.516683	0.841606
ENSG00000204566	LINC01552	lincRNA	0.00719916	0.0346336	2.26627	0.251232	0.728235
ENSG00000204588	LINC01123	lincRNA	1.10703	1.19601	0.111543	0.260896	0.728235
ENSG00000204603	LINC01257	lincRNA	0.00261934	0.00291097	0.152298	0.510837	0.83903
ENSG00000204625	HCG9	lincRNA	0.254981	0.102495	-1.31484	0.279031	0.747991
ENSG00000204684	RP5-1004I9.1	lincRNA	0.00185678	0.000896247	-1.05084	0.842717	0.96045
ENSG00000204709	LINC01556	lincRNA	0.140715	0.123197	-0.191804	1	1
ENSG00000204754	CTC-281M20.1	lincRNA	0.00355427	0.000711267	-2.32109	0.842717	0.96045
ENSG00000204792	LINC01291	lincRNA	0.351227	0.82402	1.23028	0.0804562	0.682399
ENSG00000204802	RP11-111F5.4	lincRNA	0.03223	0.0251486	-0.357921	0.255116	0.728235
ENSG00000204814	RP11-160N1.10	lincRNA	0	0.00281181	Inf	0.26289	0.728235
ENSG00000204876	AC021218.2	lincRNA	4.02852	0.933058	-2.11021	0.0475244	0.644571
ENSG00000204904	LINC01545	lincRNA	0.054003	0.0741258	0.456935	0.636638	0.908754
ENSG00000204929	AC074391.1	lincRNA	0.100889	0.0145034	-2.79831	0.177495	0.728235
ENSG00000204990	RP5-842K16.1	lincRNA	0.00809428	0.000723827	-3.48319	0.0819384	0.682399
ENSG00000205015	RP11-46C24.3	lincRNA	0.0138617	0.00571443	-1.27842	0.310297	0.759871
ENSG00000205037	RP11-863P13.4	lincRNA	0.0503938	0.0217369	-1.2131	0.317963	0.774899
ENSG00000205056	RP11-693J15.5	lincRNA	0.00229044	0.00406792	0.828667	0.323742	0.785824
ENSG00000205106	DKFZp779M0652	lincRNA	0.0445346	0.0202542	-1.1367	0.783457	0.958912
ENSG00000205174	C7orf66	lincRNA	0.00159325	0.00219989	0.465461	0.859684	0.96045
ENSG00000205181	LINC00654	lincRNA	0.295713	0.334366	0.177228	0.848957	0.96045
ENSG00000205293	LINC01602	lincRNA	0.428704	0.123252	-1.79838	0.780064	0.955917
ENSG00000205300	RP11-352D3.2	lincRNA	0.0170461	0.0102606	-0.732318	0.366157	0.793321
ENSG00000205325	AC005863.1	lincRNA	0.00057377	0.241521	8.71746	0.0927918	0.687899
ENSG00000205334	LINC01460	lincRNA	0.0280878	0.0987543	1.8139	0.0488883	0.644571
ENSG00000205444	RP4-529N6.1	lincRNA	0.00355408	0.0372135	3.38828	0.03316	0.589809
ENSG00000205452	RP11-812E19.3	lincRNA	0.00232468	0.00296803	0.352472	0.830745	0.96045
ENSG00000205562	RP11-497E19.1	lincRNA	0.0142537	0.194423	3.76979	0.00888323	0.522731
ENSG00000205611	LINC01597	lincRNA	0.0762595	0.0173887	-2.13277	0.210241	0.728235
ENSG00000205622	AF064858.6	lincRNA	0.0251419	0.0280755	0.15922	0.933433	0.979734
ENSG00000205628	LINC01446	lincRNA	0.00630208	0.0321478	2.35082	0.902787	0.979734
ENSG00000205632	LINC01310	lincRNA	0.00124233	0	-Inf	0.0306816	0.56366
ENSG00000205634	LINC00898	lincRNA	0.00462597	0.00248669	-0.895527	0.648943	0.914283
ENSG00000205636	LINC00583	lincRNA	0	0	NA	NA	NA
ENSG00000205653	RP3-416J7.5	lincRNA	0.00037682	0.000540987	0.521717	0.859684	0.96045
ENSG00000205662	RP11-706O15.7	lincRNA	0.00893492	0.125936	3.81709	0.0938386	0.689505
ENSG00000205663	RP11-706O15.5	lincRNA	0.779482	0.599315	-0.379202	0.0712056	0.682399
ENSG00000205664	RP11-706O15.1	lincRNA	2.59591	2.75664	0.0866692	0.604675	0.897389
ENSG00000205682	RP11-798L4.1	lincRNA	0.00031205	0.01536	5.62126	0.170864	0.728235
ENSG00000205745	AC083864.4	lincRNA	0.00696391	0.0117551	0.755319	0.251641	0.728235
ENSG00000205786	LINC01531	lincRNA	0.00226108	0.00293825	0.377947	0.976874	0.99555
ENSG00000205791	LOH12CR2	lincRNA	0.365332	0.383859	0.0713673	0.604675	0.897389
ENSG00000205830	AC024132.1	lincRNA	0.00051714	0.00103422	0.999916	0.844242	0.96045
ENSG00000205837	LINC00487	lincRNA	0.0143315	0.000397933	-5.17052	0.0250173	0.56366
ENSG00000205866	FAM99A	lincRNA	0	0.00569615	Inf	0.462433	0.793321
ENSG00000205930	C21orf62-AS1	lincRNA	0.0779909	0.126355	0.696105	0.428384	0.793321
ENSG00000205959	RP11-689P11.2	lincRNA	0.124058	0.081014	-0.614775	1	1
ENSG00000205971	AC074389.6	lincRNA	0.00303193	0.00460747	0.603737	0.283461	0.753332
ENSG00000206028	CTA-373H7.7	lincRNA	0.0279591	0.0354368	0.341931	0.670129	0.936727
ENSG00000206062	RP13-212L9.1	lincRNA	0.00087551	0	-Inf	0.252999	0.728235
ENSG00000206129	CTD-2008L17.2	lincRNA	0.00152381	0.0729505	5.58116	0.375875	0.793321
ENSG00000206140	TMEM191C	lincRNA	0.130611	0.1539	0.236714	0.934958	0.979734
ENSG00000206142	KB-1183D5.13	lincRNA	0.00063151	0.011571	4.19556	0.359637	0.793321
ENSG00000206187	RP11-1084I9.1	lincRNA	0.00066721	0.000951807	0.512528	0.683914	0.938974
ENSG00000206532	RP11-553A10.1	lincRNA	0.0384644	0.100251	1.38201	0.172482	0.728235
ENSG00000206567	AC022007.5	lincRNA	0.668721	0.892529	0.416494	0.530544	0.843775
ENSG00000207955	MIR219A2	lincRNA	0.0363344	0.0326195	-0.155605	0.978303	0.99555
ENSG00000212663	RP1-122K4.3	lincRNA	0.0048187	0.00573215	0.250432	0.795572	0.96045
ENSG00000212694	LINC01089	lincRNA	2.89615	2.03572	-0.508596	0.05451	0.651548
ENSG00000212743	RP11-563J2.3	lincRNA	0.0640926	0.0706021	0.139553	0.470756	0.802829
ENSG00000212766	EWSAT1	lincRNA	0.139905	0.0515263	-1.44107	0.304427	0.754347
ENSG00000212855	TTTY2	lincRNA	0	0	NA	NA	NA
ENSG00000212856	TTTY2B	lincRNA	0	0	NA	NA	NA
ENSG00000212930	RP11-414H23.2	lincRNA	0.0011817	0.00393484	1.73544	0.460251	0.793321
ENSG00000212939	RP1-29C18.10	lincRNA	0.0718072	0.0378219	-0.924907	0.37156	0.793321
ENSG00000213057	C1orf220	lincRNA	0.444322	0.788389	0.827302	0.682951	0.938974
ENSG00000213062	RP1-206D15.6	lincRNA	0.816758	0.706106	-0.210023	0.428384	0.793321
ENSG00000213121	RP11-306O13.1	lincRNA	0.00062399	0.00118946	0.930712	0.844242	0.96045
ENSG00000213279	RP1-29C18.9	lincRNA	0.00235118	0.0169819	2.85254	0.778096	0.954278
ENSG00000213373	LINC00671	lincRNA	0.00758559	0.0139282	0.876671	0.17381	0.728235
ENSG00000213468	FIRRE	lincRNA	1.29715	0.681645	-0.928253	0.934958	0.979734
ENSG00000213793	ZNF888	lincRNA	3.31587	2.04479	-0.697437	0.19628	0.728235
ENSG00000213863	XX-C2158C12.2	lincRNA	0.0169036	0.0117608	-0.523343	0.400534	0.793321
ENSG00000213888	LINC01521	lincRNA	0.80949	0.947406	0.226971	0.643345	0.909991
ENSG00000214039	RP11-474D1.3	lincRNA	0.0313754	0.00211737	-3.88929	1	1
ENSG00000214043	RP5-944M2.3	lincRNA	0.00025193	0.000789793	1.64845	0.514686	0.83903
ENSG00000214145	LINC00887	lincRNA	0.32799	0.149438	-1.13411	0.604675	0.897389
ENSG00000214146	RP11-699L21.1	lincRNA	0.0551782	0.0562237	0.0270799	0.738786	0.946258
ENSG00000214194	LINC00998	lincRNA	14.7187	14.1156	-0.0603585	0.604675	0.897389
ENSG00000214293	APTR	lincRNA	4.45899	3.7401	-0.253641	0.848957	0.96045
ENSG00000214324	C3orf56	lincRNA	0.00138269	0.00355661	1.36302	0.124968	0.728235
ENSG00000214347	CTB-180A7.8	lincRNA	0.00354461	0.00214333	-0.725771	0.842717	0.96045
ENSG00000214381	LINC00488	lincRNA	0.00091133	0.00145464	0.674617	0.572289	0.871909
ENSG00000214407	RP11-221J22.1	lincRNA	0.576212	0.233256	-1.30469	0.0938386	0.689505
ENSG00000214546	AC087491.2	lincRNA	0.16011	0.0703721	-1.18599	0.211652	0.728235
ENSG00000214548	MEG3	lincRNA	2.18443	0.158692	-3.78296	0.530544	0.843775
ENSG00000214614	RP11-989E6.3	lincRNA	0.00029404	0.000241067	-0.28658	0.859684	0.96045
ENSG00000214650	RP11-83B20.1	lincRNA	0.163673	0.203464	0.313951	0.428384	0.793321
ENSG00000214691	AC104654.1	lincRNA	0.394799	0.0283221	-3.80112	0.109998	0.728235
ENSG00000214797	RP11-1036E20.9	lincRNA	0.00567148	0.188594	5.05542	0.0938386	0.689505
ENSG00000214803	RP11-37N22.1	lincRNA	0.0363194	0.0398492	0.13381	0.977788	0.99555
ENSG00000214870	AC004540.5	lincRNA	0.196294	0.135769	-0.531867	0.396949	0.793321
ENSG00000214894	LINC00243	lincRNA	0.0745019	0.147912	0.98939	0.128889	0.728235
ENSG00000214900	LINC01588	lincRNA	0.465153	0.457055	-0.0253393	0.806542	0.96045
ENSG00000214915	XX-FW80269A6.1	lincRNA	0.0139615	0.127451	3.19042	0.867046	0.965454
ENSG00000214942	AC113167.1	lincRNA	0.00136422	0.00189381	0.473213	0.768218	0.946258
ENSG00000214955	AP000318.2	lincRNA	0.172929	0.0980951	-0.817926	0.285249	0.753332
ENSG00000215014	RP5-832C2.5	lincRNA	0.260637	0.368178	0.498365	0.260896	0.728235
ENSG00000215112	FAM74A1	lincRNA	0	0.00296847	Inf	0.462433	0.793321
ENSG00000215117	LINC00588	lincRNA	0.000692	0	-Inf	0.252999	0.728235
ENSG00000215162	LINC00269	lincRNA	0.00082698	0.000740373	-0.1596	0.761082	0.946258
ENSG00000215190	LINC00680	lincRNA	2.50645	2.24338	-0.159972	0.934958	0.979734
ENSG00000215231	LINC01020	lincRNA	0	0	NA	NA	NA
ENSG00000215241	RP11-266K4.9	lincRNA	0.390947	0.444476	0.185133	0.366908	0.793321
ENSG00000215244	RP11-563J2.2	lincRNA	0.0540694	0.0485087	-0.15657	0.102507	0.714956
ENSG00000215374	FAM66B	lincRNA	0.163466	0.198594	0.280832	0.657154	0.922207
ENSG00000215386	MIR99AHG	lincRNA	0.00318543	0.010124	1.66822	0.456186	0.793321
ENSG00000215483	LINC00598	lincRNA	0.0377238	0.0440799	0.224645	0.616939	0.907337
ENSG00000215560	TTTY5	lincRNA	0	0	NA	NA	NA
ENSG00000215808	LINC01139	lincRNA	0.274589	0.212186	-0.371945	0.35216	0.793321
ENSG00000215859	RP6-74O6.2	lincRNA	0.0014095	0.000959967	-0.554127	0.67433	0.938974
ENSG00000215866	LINC01356	lincRNA	0.447715	0.483774	0.111752	0.978303	0.99555
ENSG00000215881	RP11-65D24.1	lincRNA	0	0	NA	NA	NA
ENSG00000216921	AC131097.4	lincRNA	0.0156936	0.0114781	-0.451287	0.925162	0.979734
ENSG00000217258	AC007249.3	lincRNA	0.19633	0.139132	-0.496827	0.331313	0.791013
ENSG00000217455	AC091801.1	lincRNA	0.041766	0.112253	1.42635	0.3621	0.793321
ENSG00000217702	RP11-287D1.4	lincRNA	0.0969701	0.109293	0.172585	0.560198	0.871909
ENSG00000217825	AC099552.4	lincRNA	0.0187091	0.0437465	1.22543	0.199674	0.728235
ENSG00000218357	LL22NC03-75H12.2	lincRNA	0.00121502	0.00420215	1.79015	0.859684	0.96045
ENSG00000218510	LINC00339	lincRNA	5.83433	5.36739	-0.120346	0.806542	0.96045
ENSG00000218672	AC008060.7	lincRNA	0.00084522	0.000811873	-0.0580722	0.695845	0.946258
ENSG00000218839	FAM138C	lincRNA	0	0.00571215	Inf	0.26289	0.728235
ENSG00000219159	AC011298.2	lincRNA	0.0042686	0.0105123	1.30024	0.358202	0.793321
ENSG00000219445	RP11-3B12.3	lincRNA	0.00033824	0.00213387	2.65736	0.148892	0.728235
ENSG00000219926	RP11-394A14.2	lincRNA	0.0008586	0.00375398	2.12836	0.29929	0.754347
ENSG00000220161	FLJ35934	lincRNA	0.0543374	0.0592585	0.125077	0.977856	0.99555
ENSG00000220256	AC093802.1	lincRNA	0.00023356	0.000740927	1.66554	0.572289	0.871909
ENSG00000220702	RP1-32I10.10	lincRNA	0.00281726	0.00911965	1.69469	0.100872	0.714956
ENSG00000220908	RP11-127B16.1	lincRNA	0	0.00161375	Inf	0.462433	0.793321
ENSG00000221571	RNU6ATAC35P	lincRNA	0.0449561	0.041673	-0.109406	1	1
ENSG00000221845	C7orf65	lincRNA	0.0133318	0.0386697	1.53634	0.0832231	0.682399
ENSG00000221949	LINC01465	lincRNA	0.412115	0.392346	-0.0709207	0.978303	0.99555
ENSG00000221953	C1orf229	lincRNA	0.0653012	0.0625705	-0.0616279	0.955756	0.99555
ENSG00000222004	C7orf71	lincRNA	0.048091	0.0450894	-0.0929764	0.977869	0.99555
ENSG00000222005	LINC01118	lincRNA	0.0197863	0.0441229	1.15702	0.374707	0.793321
ENSG00000222022	AC112721.1	lincRNA	0.054818	0.0670463	0.290509	0.288646	0.754347
ENSG00000222030	AC007131.1	lincRNA	0	0	NA	NA	NA
ENSG00000222031	AC023469.1	lincRNA	0	0.00409755	Inf	0.154327	0.728235
ENSG00000222032	AC112721.2	lincRNA	0.0521309	0.0701046	0.42737	0.0274591	0.56366
ENSG00000222033	LINC01124	lincRNA	0.322557	0.214965	-0.58545	0.72343	0.946258
ENSG00000222041	LINC00152	lincRNA	6.49027	8.17449	0.33285	0.237953	0.728235
ENSG00000222042	AP000233.4	lincRNA	0.0137237	0.0483256	1.81612	1	1
ENSG00000223342	RP3-429O6.1	lincRNA	0	0.00346332	Inf	0.0902555	0.682399
ENSG00000223344	RP11-541F9.1	lincRNA	0	0.00061274	Inf	0.462433	0.793321
ENSG00000223351	ZNF385D-AS2	lincRNA	0	0.000715673	Inf	0.462433	0.793321
ENSG00000223360	AC096559.2	lincRNA	0	0.00136059	Inf	0.462433	0.793321
ENSG00000223373	AC108066.1	lincRNA	0.00521136	0.00795963	0.611042	0.481973	0.814581
ENSG00000223379	RP11-374M1.4	lincRNA	0.00233389	0.000973087	-1.2621	0.768278	0.946258
ENSG00000223381	RP11-655H13.2	lincRNA	0	0	NA	NA	NA
ENSG00000223382	RP5-1125N11.2	lincRNA	0.0494508	0.0190882	-1.37332	0.635986	0.908754
ENSG00000223387	RP11-408H1.3	lincRNA	0.0305002	0.0469029	0.620857	0.388994	0.793321
ENSG00000223396	RP11-134G8.5	lincRNA	0.712455	0.486418	-0.550603	0.530544	0.843775
ENSG00000223400	AP006748.1	lincRNA	0.022216	0.0104484	-1.08831	0.497916	0.825457
ENSG00000223401	RP11-211G3.2	lincRNA	0.574704	0.10356	-2.47236	0.0137226	0.53316
ENSG00000223403	MEG9	lincRNA	0.146119	0.0285524	-2.35545	0.354823	0.793321
ENSG00000223404	LINC00397	lincRNA	0.00912448	0.0387875	2.08778	0.14136	0.728235
ENSG00000223410	RP1-191L6.2	lincRNA	0	0	NA	NA	NA
ENSG00000223414	LINC00473	lincRNA	0.133765	0.0290454	-2.20332	0.231221	0.728235
ENSG00000223430	AC011243.1	lincRNA	0.00468976	0	-Inf	0.252999	0.728235
ENSG00000223432	RP11-62L18.3	lincRNA	0	0	NA	NA	NA
ENSG00000223438	RP1-171K16.5	lincRNA	0.00707895	0.00121143	-2.54683	0.768278	0.946258
ENSG00000223462	RP11-285G1.9	lincRNA	0.0164174	0.0399005	1.28118	0.0984637	0.708775
ENSG00000223466	AC064834.2	lincRNA	0.0356796	0.0418586	0.230425	0.653712	0.918653
ENSG00000223469	RP11-344J7.2	lincRNA	0.007932	0.00159975	-2.30984	0.151735	0.728235
ENSG00000223470	RP11-490O24.2	lincRNA	0.00128088	0.00134381	0.0691974	0.921745	0.979734
ENSG00000223473	GS1-124K5.3	lincRNA	1.50205	1.12022	-0.423148	0.237953	0.728235
ENSG00000223479	RP4-788P17.1	lincRNA	0	0.00116713	Inf	0.462433	0.793321
ENSG00000223485	LINC01615	lincRNA	0.0264889	0.559767	4.40137	0.120978	0.728235
ENSG00000223486	AC092198.1	lincRNA	0.0236756	0.00646874	-1.87184	0.190674	0.728235
ENSG00000223504	RP11-542F9.1	lincRNA	0	0	NA	NA	NA
ENSG00000223511	RP13-297E16.4	lincRNA	0.0326538	0.157881	2.27352	0.181971	0.728235
ENSG00000223517	AC010723.1	lincRNA	0	0	NA	NA	NA
ENSG00000223530	AC012506.1	lincRNA	0.00327652	0	-Inf	0.252999	0.728235
ENSG00000223536	AC008069.1	lincRNA	0.00484556	0.000764613	-2.66386	0.768278	0.946258
ENSG00000223546	LINC00630	lincRNA	0.813333	0.81227	-0.00188726	0.934958	0.979734
ENSG00000223554	AC078851.1	lincRNA	0	0	NA	NA	NA
ENSG00000223561	AC003090.1	lincRNA	0.157973	0.0129974	-3.60338	0.32642	0.791013
ENSG00000223562	RP11-543B16.3	lincRNA	0	0	NA	NA	NA
ENSG00000223573	TINCR	lincRNA	0.176112	1.212	2.78283	0.0264161	0.56366
ENSG00000223581	RP11-393K12.2	lincRNA	0.00394536	0.000991773	-1.99207	0.768278	0.946258
ENSG00000223586	LINC01312	lincRNA	0.172032	0.120672	-0.511589	0.00975977	0.532919
ENSG00000223587	AY269186.1	lincRNA	0.00224471	0.00162013	-0.470422	0.859684	0.96045
ENSG00000223597	CTD-2296D1.5	lincRNA	0.00131071	0	-Inf	0.252999	0.728235
ENSG00000223617	LINC00370	lincRNA	0.0697763	0.199354	1.51452	0.228709	0.728235
ENSG00000223623	RP3-425P12.1	lincRNA	0.00400041	0	-Inf	0.252999	0.728235
ENSG00000223626	LINC01044	lincRNA	0	0.00356271	Inf	0.0902555	0.682399
ENSG00000223631	LINC01120	lincRNA	0.00129675	0.00272357	1.0706	0.505835	0.832889
ENSG00000223633	RP11-143A22.1	lincRNA	0	0	NA	NA	NA
ENSG00000223634	AC012506.3	lincRNA	0	0.00897159	Inf	0.0289852	0.56366
ENSG00000223641	TTTY17C	lincRNA	0	0	NA	NA	NA
ENSG00000223643	RP11-108M9.1	lincRNA	0.00368361	0.00487238	0.403506	0.505835	0.832889
ENSG00000223646	AC002463.3	lincRNA	0	0.00166271	Inf	0.154327	0.728235
ENSG00000223647	AL133249.1	lincRNA	0.00326106	0.00229071	-0.509544	0.859684	0.96045
ENSG00000223660	AC012314.20	lincRNA	0.0122545	0.0263632	1.10521	0.258243	0.728235
ENSG00000223665	CTB-111F10.1	lincRNA	0.00127157	0.00090626	-0.488614	0.859684	0.96045
ENSG00000223675	RP11-86H7.6	lincRNA	0.00335122	0.00508728	0.602208	0.368842	0.793321
ENSG00000223685	LINC00571	lincRNA	0.150154	0.2139	0.510493	0.304427	0.754347
ENSG00000223695	RP4-633O19__A.1	lincRNA	0.0755307	0.201373	1.41474	0.102507	0.714956
ENSG00000223704	LINC01422	lincRNA	0.0196386	0.0271997	0.469899	0.759403	0.946258
ENSG00000223714	RP5-1172N10.2	lincRNA	0.0763061	0.0669276	-0.189198	0.697746	0.946258
ENSG00000223715	LINC01208	lincRNA	0.0128595	0.0208089	0.694369	0.975021	0.99555
ENSG00000223716	RP11-113O24.3	lincRNA	0	0	NA	NA	NA
ENSG00000223720	RP5-1024N4.2	lincRNA	0	0	NA	NA	NA
ENSG00000223726	CTA-929C8.7	lincRNA	0.00147687	0.0101351	2.77875	0.460251	0.793321
ENSG00000223727	AC026188.1	lincRNA	0.00259186	0.00259945	0.00421676	0.632786	0.907337
ENSG00000223729	RP11-145E17.2	lincRNA	0.00505868	0.00488733	-0.0497154	0.630409	0.907337
ENSG00000223732	RP11-321C24.1	lincRNA	0	0.0128974	Inf	0.0289852	0.56366
ENSG00000223734	RP11-644K8.1	lincRNA	0.0667681	0.0783072	0.229987	0.933638	0.979734
ENSG00000223742	RP11-149B9.2	lincRNA	0.00833381	0.100766	3.59589	0.695845	0.946258
ENSG00000223749	MIR503HG	lincRNA	0.53823	1.2728	1.24171	0.143842	0.728235
ENSG00000223751	AC116609.2	lincRNA	0.0358067	0.00178668	-4.32488	0.128435	0.728235
ENSG00000223761	RP11-57C13.4	lincRNA	0.00405692	0.0223405	2.46121	0.460251	0.793321
ENSG00000223764	RP11-54O7.3	lincRNA	0.333495	0.219969	-0.60036	0.366908	0.793321
ENSG00000223765	LINC01626	lincRNA	0	0	NA	NA	NA
ENSG00000223768	LINC00205	lincRNA	2.13952	2.29186	0.0992296	0.891812	0.973748
ENSG00000223783	AC124944.5	lincRNA	0.112092	0.325375	1.53742	0.0183099	0.56366
ENSG00000223784	RP11-554I8.2	lincRNA	2.44184	14.0311	2.52258	5.93497e-05	0.179859
ENSG00000223786	RP11-554D15.1	lincRNA	0.0121435	0.00752609	-0.690208	0.726206	0.946258
ENSG00000223795	RP11-473E2.2	lincRNA	0	0.00697317	Inf	0.154327	0.728235
ENSG00000223800	RP11-598C10.2	lincRNA	0	0	NA	NA	NA
ENSG00000223806	LINC00114	lincRNA	0.00482486	0.00854176	0.824046	0.491564	0.822125
ENSG00000223808	RP11-428L9.2	lincRNA	0.00117682	0.00965127	3.03582	0.302176	0.754347
ENSG00000223811	RP11-437J19.1	lincRNA	0.00583144	0.0193276	1.72874	0.578775	0.874802
ENSG00000223812	RP11-197K6.1	lincRNA	0.575294	0.0738014	-2.96258	0.572833	0.871909
ENSG00000223823	LINC01342	lincRNA	0.222235	0.0995058	-1.15923	0.33826	0.791013
ENSG00000223826	AC092570.2	lincRNA	0.00854457	0.0324506	1.92516	0.630409	0.907337
ENSG00000223834	RP11-472N13.2	lincRNA	0	0.00307954	Inf	0.462433	0.793321
ENSG00000223838	AC007091.1	lincRNA	0.00336494	0.00516805	0.61904	0.828063	0.96045
ENSG00000223839	FAM95B1	lincRNA	0.0397291	0.084081	1.08158	0.0804562	0.682399
ENSG00000223842	RP11-135J2.3	lincRNA	0.0635675	0.0848394	0.416444	0.260896	0.728235
ENSG00000223850	MYCNUT	lincRNA	0.00235412	0.00224877	-0.0660539	0.968345	0.99555
ENSG00000223855	HRAT92	lincRNA	0.459181	0.431487	-0.0897452	0.806542	0.96045
ENSG00000223859	AC007403.3	lincRNA	0	0.000957453	Inf	0.462433	0.793321
ENSG00000223863	AC008074.4	lincRNA	0.0030073	0.00651669	1.11567	0.251232	0.728235
ENSG00000223870	AP000233.3	lincRNA	0	0.00374955	Inf	0.26289	0.728235
ENSG00000223872	AC006372.5	lincRNA	0.0128445	0.012817	-0.00309699	0.746886	0.946258
ENSG00000223874	AC007557.1	lincRNA	0	0	NA	NA	NA
ENSG00000223880	LINC01078	lincRNA	0	0	NA	NA	NA
ENSG00000223881	RP11-553K8.2	lincRNA	0.0252082	0.00261573	-3.26861	0.572289	0.871909
ENSG00000223883	RP11-424D14.1	lincRNA	0.00341691	0.00716817	1.06891	0.462113	0.793321
ENSG00000223891	OSER1-AS1	lincRNA	2.06179	2.19688	0.0915542	0.33826	0.791013
ENSG00000223906	RP5-837M10.2	lincRNA	0.00274479	0	-Inf	0.252999	0.728235
ENSG00000223907	LINC01226	lincRNA	0.0125838	0.173113	3.78208	0.0712056	0.682399
ENSG00000223914	AC079630.2	lincRNA	0	0	NA	NA	NA
ENSG00000223929	MIR4432HG	lincRNA	0.00076313	0.00236555	1.63217	0.514686	0.83903
ENSG00000223930	RP11-33A14.1	lincRNA	0.0026839	0.00122689	-1.12933	0.623958	0.907337
ENSG00000223944	RP5-1180C18.1	lincRNA	0	0.00261579	Inf	0.154327	0.728235
ENSG00000223946	RP11-533O20.2	lincRNA	0.0191378	0	-Inf	0.0874803	0.682399
ENSG00000223956	RP4-710M16.2	lincRNA	0.0588142	0.0531837	-0.145182	0.536984	0.851782
ENSG00000223975	AP001048.4	lincRNA	0.147333	0.113399	-0.377678	0.491564	0.822125
ENSG00000223979	SMCR2	lincRNA	0.159581	0.262947	0.72048	0.567058	0.871909
ENSG00000223985	AC093326.1	lincRNA	0.00127206	0	-Inf	0.252999	0.728235
ENSG00000223993	RP11-475D12.1	lincRNA	0	0	NA	NA	NA
ENSG00000223999	LL22NC03-102D1.18	lincRNA	0.0115078	0.00297118	-1.9535	0.921745	0.979734
ENSG00000224000	RP3-471M13.2	lincRNA	0.0323677	0.0697038	1.10668	0.0683777	0.682399
ENSG00000224008	LINC01441	lincRNA	0.00110499	0.00194541	0.816043	0.695845	0.946258
ENSG00000224015	AC063976.3	lincRNA	0.0045149	0.00814911	0.851949	0.382639	0.793321
ENSG00000224017	LINC01449	lincRNA	0.00130608	0.0110853	3.08534	0.0388671	0.623946
ENSG00000224018	AP000470.2	lincRNA	0	0	NA	NA	NA
ENSG00000224023	FLJ37035	lincRNA	0.209824	0.125209	-0.744844	0.070918	0.682399
ENSG00000224027	RP1-231P7P.1	lincRNA	0	0.00172533	Inf	0.26289	0.728235
ENSG00000224028	AC073928.2	lincRNA	0	0	NA	NA	NA
ENSG00000224032	EPB41L4A-AS1	lincRNA	14.9151	11.5007	-0.375049	0.115134	0.728235
ENSG00000224034	RP11-445P17.8	lincRNA	0.360634	0.0939401	-1.94072	0.470756	0.802829
ENSG00000224038	RP11-347J14.8	lincRNA	0	0	NA	NA	NA
ENSG00000224048	AC104777.4	lincRNA	0.00198252	0.00519671	1.39026	0.232412	0.728235
ENSG00000224049	RP11-30O15.1	lincRNA	0.0625726	0.0108764	-2.52433	0.0378573	0.623946
ENSG00000224050	RP1-90G24.6	lincRNA	0.0679312	0.0916567	0.432166	0.670129	0.936727
ENSG00000224074	LINC00691	lincRNA	0.0106464	0.00736828	-0.530962	0.528365	0.843775
ENSG00000224075	TTTY22	lincRNA	0	0	NA	NA	NA
ENSG00000224095	AC108051.1	lincRNA	0	0.00106123	Inf	0.462433	0.793321
ENSG00000224099	AC064834.1	lincRNA	0.00661999	0.00370333	-0.838005	0.441242	0.793321
ENSG00000224107	LINC00633	lincRNA	0.00302021	0	-Inf	0.0874803	0.682399
ENSG00000224132	AC112715.2	lincRNA	0.0323336	0.0120177	-1.42787	0.497916	0.825457
ENSG00000224137	AC079767.4	lincRNA	0.101133	0.0186953	-2.4355	0.691398	0.946258
ENSG00000224141	MIR548XHG	lincRNA	0.00222557	0.00824173	1.88877	0.301478	0.754347
ENSG00000224153	RP11-433C9.2	lincRNA	0.00481284	0.0037	-0.379363	0.927011	0.979734
ENSG00000224164	RP3-369A17.4	lincRNA	0	0.00262447	Inf	0.462433	0.793321
ENSG00000224167	RP3-522D1.1	lincRNA	1.46248	1.55401	0.0875836	0.657154	0.922207
ENSG00000224173	AC007422.1	lincRNA	0	0.00059208	Inf	0.462433	0.793321
ENSG00000224174	RP4-798A10.4	lincRNA	0.017237	0.00797766	-1.11147	0.245278	0.728235
ENSG00000224177	LINC00570	lincRNA	0.0436554	0.00139285	-4.97004	0.0145165	0.543864
ENSG00000224184	MIR3681HG	lincRNA	0.0294424	0.0576924	0.970487	0.718224	0.946258
ENSG00000224187	RP11-132N15.3	lincRNA	0.00580788	0.00141246	-2.0398	0.365981	0.793321
ENSG00000224190	RP11-442O18.2	lincRNA	0	0.00106209	Inf	0.462433	0.793321
ENSG00000224222	RP11-262I2.2	lincRNA	0.0101776	0.00906345	-0.167271	0.97329	0.99555
ENSG00000224228	RP1-15D23.2	lincRNA	0.00791849	0.00613769	-0.367529	0.365981	0.793321
ENSG00000224231	AC069394.1	lincRNA	0.00463091	0.000765573	-2.59668	0.768278	0.946258
ENSG00000224235	RP5-1027O11.1	lincRNA	0	0	NA	NA	NA
ENSG00000224239	AC090044.2	lincRNA	0.0374424	0.0457897	0.29035	0.246654	0.728235
ENSG00000224243	LINC00403	lincRNA	0.00315628	0.00263283	-0.261613	0.921745	0.979734
ENSG00000224247	AJ009632.3	lincRNA	0.0008345	0	-Inf	0.252999	0.728235
ENSG00000224259	LINC01133	lincRNA	2.333	5.1645	1.14644	0.260896	0.728235
ENSG00000224260	RP1-272L16.1	lincRNA	0.00281081	0.048694	4.11469	0.00233612	0.344777
ENSG00000224265	RP11-168L22.2	lincRNA	0.0708737	0.00244745	-4.8559	0.128435	0.728235
ENSG00000224267	RP11-149F8.5	lincRNA	0	0	NA	NA	NA
ENSG00000224271	RP11-191L9.4	lincRNA	0.106718	0.105628	-0.0148066	0.887088	0.973748
ENSG00000224286	LINC01142	lincRNA	0.00180043	0.00192123	0.0936862	0.695845	0.946258
ENSG00000224294	RP3-326I13.1	lincRNA	0.00827878	0.490031	5.88731	0.631724	0.907337
ENSG00000224307	RP11-344B5.2	lincRNA	0.0959192	0.559104	2.54322	0.125689	0.728235
ENSG00000224310	LINC01567	lincRNA	0.00118265	0.00069174	-0.773721	0.481973	0.814581
ENSG00000224322	AC004009.3	lincRNA	0.920983	0.28475	-1.69348	0.517775	0.843158
ENSG00000224326	RP5-933B4.1	lincRNA	0	0.00311105	Inf	0.462433	0.793321
ENSG00000224329	LINC00297	lincRNA	0.00072529	0	-Inf	0.252999	0.728235
ENSG00000224330	AC005019.3	lincRNA	0.00631987	0.00235855	-1.42199	0.768278	0.946258
ENSG00000224342	AC007879.1	lincRNA	0.00161367	0.00862549	2.41826	0.12337	0.728235
ENSG00000224363	RP11-289H16.1	lincRNA	0.00280461	0.00220792	-0.345112	0.821261	0.96045
ENSG00000224371	RP11-235G24.1	lincRNA	0.0057386	0	-Inf	0.0306816	0.56366
ENSG00000224375	AC009276.4	lincRNA	0	0	NA	NA	NA
ENSG00000224382	LINC00703	lincRNA	0.00190935	0.00145311	-0.393934	0.438578	0.793321
ENSG00000224397	LINC01272	lincRNA	0.235655	0.19106	-0.30265	0.317963	0.774899
ENSG00000224400	AC010880.1	lincRNA	0	0.00200619	Inf	0.462433	0.793321
ENSG00000224404	LL22NC03-13G6.2	lincRNA	0.00221248	0	-Inf	0.252999	0.728235
ENSG00000224406	RP11-48F14.1	lincRNA	0.00246553	0.0037239	0.594917	0.191615	0.728235
ENSG00000224413	AP001476.2	lincRNA	0.0212796	0.00562166	-1.9204	0.482486	0.814581
ENSG00000224429	LINC00539	lincRNA	0.11138	0.0949801	-0.229796	0.428384	0.793321
ENSG00000224440	CXorf51A	lincRNA	0	0	NA	NA	NA
ENSG00000224445	RP11-413P11.1	lincRNA	0.00587105	0.00570411	-0.0416176	0.859684	0.96045
ENSG00000224460	RP11-439L18.2	lincRNA	0.0228016	0.130819	2.52036	0.00185645	0.310351
ENSG00000224477	RP1-81D8.3	lincRNA	0.00526047	0.00126144	-2.06012	0.768278	0.946258
ENSG00000224478	RP11-13P5.1	lincRNA	0.00522223	0.0106717	1.03105	0.518605	0.84334
ENSG00000224481	RP11-495P10.3	lincRNA	0.0442727	0.0467765	0.0793664	0.301523	0.754347
ENSG00000224504	RP11-475D12.2	lincRNA	0.00051876	0.000200847	-1.36897	0.768278	0.946258
ENSG00000224506	RP1-293L8.2	lincRNA	0.00474106	0.000864	-2.45611	0.128435	0.728235
ENSG00000224511	LINC00365	lincRNA	0.151607	0.23415	0.627094	0.304427	0.754347
ENSG00000224532	RP3-470L22.1	lincRNA	0.00357799	0	-Inf	0.0874803	0.682399
ENSG00000224535	RP11-61J19.2	lincRNA	0.00319854	0.0358083	3.48481	0.340889	0.791013
ENSG00000224549	RP11-370B11.3	lincRNA	0.198198	0.474319	1.25892	0.194654	0.728235
ENSG00000224559	LINC01087	lincRNA	0.00301121	0.0372053	3.62709	0.977345	0.99555
ENSG00000224565	RP1-148H17.1	lincRNA	0.013965	0.0097599	-0.516872	0.768765	0.946473
ENSG00000224568	AC096669.3	lincRNA	0.105911	0.00278716	-5.24792	0.970476	0.99555
ENSG00000224577	LINC01117	lincRNA	0.137764	0.172502	0.324416	0.486393	0.818442
ENSG00000224583	RP11-554D15.4	lincRNA	0	0.00411102	Inf	0.26289	0.728235
ENSG00000224592	RP5-884C9.2	lincRNA	0.0882797	0.190256	1.10778	0.597512	0.896482
ENSG00000224605	RP1-177I10.1	lincRNA	0	0	NA	NA	NA
ENSG00000224610	RP11-265P11.1	lincRNA	0.00207751	0	-Inf	0.252999	0.728235
ENSG00000224612	AC011901.2	lincRNA	0.0022288	0	-Inf	0.252999	0.728235
ENSG00000224626	AC106053.1	lincRNA	0.00450331	0.00957885	1.08887	0.905235	0.979734
ENSG00000224635	RP4-564F22.5	lincRNA	0.233013	0.513947	1.14121	0.495228	0.822125
ENSG00000224638	AC106900.6	lincRNA	0.0145738	0.0231305	0.666412	0.783457	0.958912
ENSG00000224648	LINC01627	lincRNA	0	0.00196904	Inf	0.462433	0.793321
ENSG00000224652	LINC00885	lincRNA	0.0147306	0.0819204	2.47541	0.00443532	0.39501
ENSG00000224655	AC018737.3	lincRNA	0.00787095	0.0128283	0.704717	0.724247	0.946258
ENSG00000224687	RASAL2-AS1	lincRNA	0.63374	0.841173	0.408513	0.102507	0.714956
ENSG00000224698	RP11-131J3.1	lincRNA	0.00389342	0.00406455	0.0620565	0.711997	0.946258
ENSG00000224711	RP5-988G17.1	lincRNA	0	0.00345666	Inf	0.26289	0.728235
ENSG00000224714	RP11-179K3.2	lincRNA	0.00189746	0.00336378	0.826014	0.814692	0.96045
ENSG00000224715	CITF22-49D8.1	lincRNA	0.19657	0.0162872	-3.59323	0.651912	0.916974
ENSG00000224717	RP11-576D8.4	lincRNA	0.0241033	0.00724135	-1.7349	0.932107	0.979734
ENSG00000224718	RP11-222A5.1	lincRNA	0	0.00326561	Inf	0.0518345	0.644571
ENSG00000224739	AC016735.1	lincRNA	1.21388	0.109921	-3.46509	0.457892	0.793321
ENSG00000224750	RP11-94M14.2	lincRNA	0.00807288	0.00569587	-0.503168	0.859984	0.96045
ENSG00000224758	LINC01167	lincRNA	0.153253	0.106287	-0.527943	0.88113	0.973748
ENSG00000224761	RP11-508N22.9	lincRNA	0.00201096	0.000648607	-1.63247	0.350698	0.793321
ENSG00000224788	RP5-933E2.1	lincRNA	0	0	NA	NA	NA
ENSG00000224790	AP000704.5	lincRNA	0.307795	0.361941	0.233781	0.848957	0.96045
ENSG00000224795	NTM-AS1	lincRNA	0	0.00234703	Inf	0.462433	0.793321
ENSG00000224810	RP11-538D16.2	lincRNA	0.00194082	0.00629778	1.69818	0.100872	0.714956
ENSG00000224817	RP11-190J1.3	lincRNA	0.0244334	0.0980157	2.00416	0.247851	0.728235
ENSG00000224819	AC093843.1	lincRNA	0.0479603	0.0263713	-0.862874	0.234624	0.728235
ENSG00000224832	AP000469.2	lincRNA	0	0	NA	NA	NA
ENSG00000224843	LINC00240	lincRNA	0.0754705	0.08407	0.15568	0.461149	0.793321
ENSG00000224844	AC107079.1	lincRNA	0.0172131	0.0254893	0.566382	0.416149	0.793321
ENSG00000224848	RP11-535M15.1	lincRNA	0.794124	0.824816	0.0547071	0.389911	0.793321
ENSG00000224850	AC108051.3	lincRNA	0.00285172	0.000885693	-1.68695	0.768278	0.946258
ENSG00000224851	LINC00502	lincRNA	0	0	NA	NA	NA
ENSG00000224853	LINC00393	lincRNA	0.00365092	0.0967642	4.72814	0.381333	0.793321
ENSG00000224854	CDKN2A-AS1	lincRNA	0.210594	0.0965064	-1.12577	0.353859	0.793321
ENSG00000224857	RP11-344P13.1	lincRNA	0.0176372	0.0158459	-0.154512	0.927011	0.979734
ENSG00000224865	AC009518.4	lincRNA	0.00147795	0.00029904	-2.30519	0.30232	0.754347
ENSG00000224884	AC034187.2	lincRNA	0.0355705	0.00542777	-2.71225	0.137638	0.728235
ENSG00000224893	RP1-200K18.1	lincRNA	0	0.0008185	Inf	0.462433	0.793321
ENSG00000224899	RP11-3B12.5	lincRNA	0.00988761	0.0415874	2.07245	0.030736	0.56366
ENSG00000224910	AC002115.5	lincRNA	0.00179213	0.00635077	1.82526	0.302176	0.754347
ENSG00000224914	LINC00863	lincRNA	1.20311	1.27914	0.0884047	0.978303	0.99555
ENSG00000224918	AY269186.2	lincRNA	0.001737	0	-Inf	0.252999	0.728235
ENSG00000224922	AL050303.7	lincRNA	0	0	NA	NA	NA
ENSG00000224924	LINC00320	lincRNA	0	0.000182093	Inf	0.462433	0.793321
ENSG00000224932	AC107399.2	lincRNA	0	0.00511085	Inf	0.0518345	0.644571
ENSG00000224933	LINC01034	lincRNA	0.00621002	0	-Inf	0.252999	0.728235
ENSG00000224934	RP11-441O15.3	lincRNA	0.487679	0.514924	0.0784266	0.891812	0.973748
ENSG00000224935	RP11-74C3.1	lincRNA	0	0	NA	NA	NA
ENSG00000224939	LINC00184	lincRNA	0.0912049	0.126098	0.467362	0.470756	0.802829
ENSG00000224943	RP11-180D21.3	lincRNA	0.0008125	0.000560933	-0.534538	0.859684	0.96045
ENSG00000224944	CASC6	lincRNA	0	0.00546766	Inf	0.462433	0.793321
ENSG00000224950	RP5-1086K13.1	lincRNA	0.328574	0.996791	1.60107	0.0162759	0.543864
ENSG00000224957	LINC01266	lincRNA	0.00231514	0.000394053	-2.55464	0.340889	0.791013
ENSG00000224959	AC017002.2	lincRNA	0.234047	0.362627	0.631687	0.0622836	0.682399
ENSG00000224961	RP1-278O22.1	lincRNA	0.0666932	0.0823238	0.30377	0.52193	0.843775
ENSG00000224968	RP1-35C21.1	lincRNA	0.126511	0.0343492	-1.88091	0.66902	0.936257
ENSG00000224977	RP11-160H22.3	lincRNA	0.035186	0.0226356	-0.636406	0.359092	0.793321
ENSG00000224989	FAM41AY1	lincRNA	0	0	NA	NA	NA
ENSG00000224995	LINC01526	lincRNA	0.0422549	0.00557734	-2.92147	0.575286	0.874325
ENSG00000225002	RP11-6F6.1	lincRNA	0.00290433	0.00104811	-1.47042	0.768278	0.946258
ENSG00000225006	RP11-669M2.1	lincRNA	0.0873298	0	-Inf	0.252999	0.728235
ENSG00000225007	AC000067.1	lincRNA	0.00400096	0.0107618	1.4275	0.382639	0.793321
ENSG00000225012	RP13-348B13.2	lincRNA	0	0	NA	NA	NA
ENSG00000225028	RP11-330M19.1	lincRNA	0.00652318	0.0254244	1.96257	0.871799	0.969003
ENSG00000225039	LINC01058	lincRNA	0.233034	0.143141	-0.703101	0.977788	0.99555
ENSG00000225044	RP11-204C23.1	lincRNA	0	0	NA	NA	NA
ENSG00000225050	RP11-349E4.1	lincRNA	0	0	NA	NA	NA
ENSG00000225056	RP11-218C14.5	lincRNA	0	0	NA	NA	NA
ENSG00000225058	RP11-132N15.1	lincRNA	0.102636	0.00316296	-5.02012	0.0250173	0.56366
ENSG00000225064	AC007879.6	lincRNA	0.00265034	0.00687714	1.37563	0.514686	0.83903
ENSG00000225077	LINC00337	lincRNA	0.349763	0.395568	0.177549	0.495228	0.822125
ENSG00000225085	RP11-15B24.1	lincRNA	0	0	NA	NA	NA
ENSG00000225087	RP4-660H19.1	lincRNA	0.184933	0.0868187	-1.09092	1	1
ENSG00000225096	XXbac-BPG55C20.7	lincRNA	0.105864	0.0667735	-0.664862	0.742169	0.946258
ENSG00000225105	LINC01076	lincRNA	0	0	NA	NA	NA
ENSG00000225107	AC092484.1	lincRNA	0	0	NA	NA	NA
ENSG00000225127	LINC00237	lincRNA	0.00175821	0.00543361	1.6278	0.363865	0.793321
ENSG00000225128	LINC00972	lincRNA	0.00426239	0	-Inf	0.252999	0.728235
ENSG00000225129	RP4-614C15.2	lincRNA	0	0.0015199	Inf	0.26289	0.728235
ENSG00000225148	RP5-899B16.2	lincRNA	0	0	NA	NA	NA
ENSG00000225152	RP11-338O1.2	lincRNA	0	0.00483321	Inf	0.154327	0.728235
ENSG00000225156	AC012354.6	lincRNA	0.0265775	0.0861494	1.69664	0.586079	0.883418
ENSG00000225163	LINC00618	lincRNA	0.323289	0.545405	0.754506	0.0909715	0.682399
ENSG00000225166	AC012462.2	lincRNA	0	0.00548187	Inf	0.154327	0.728235
ENSG00000225172	RP11-16L9.2	lincRNA	0.00064232	0.00194813	1.60073	0.768218	0.946258
ENSG00000225173	XXbac-BPG308K3.5	lincRNA	0.393467	0.218406	-0.84923	0.237953	0.728235
ENSG00000225174	OSTM1-AS1	lincRNA	0.00259179	0.000761627	-1.76679	0.441242	0.793321
ENSG00000225179	LINC00457	lincRNA	0	0.00118841	Inf	0.26289	0.728235
ENSG00000225194	LINC00092	lincRNA	0.00815158	0.00659401	-0.305924	0.419421	0.793321
ENSG00000225206	MIR137HG	lincRNA	0.400892	0.476863	0.25036	0.806542	0.96045
ENSG00000225208	RP11-107I14.2	lincRNA	0.00600645	0.00780637	0.378139	0.427384	0.793321
ENSG00000225209	RP11-358M3.1	lincRNA	0	0	NA	NA	NA
ENSG00000225218	AP001628.6	lincRNA	0.075636	0.058005	-0.382896	0.535079	0.850318
ENSG00000225226	AC007250.4	lincRNA	0.00319189	0.00349497	0.130871	0.844242	0.96045
ENSG00000225231	AC091814.2	lincRNA	0.00506139	0.00750971	0.569223	0.258636	0.728235
ENSG00000225233	RP11-554K11.2	lincRNA	0	0.00330471	Inf	0.154327	0.728235
ENSG00000225249	LINC00378	lincRNA	0	0.000993633	Inf	0.462433	0.793321
ENSG00000225255	LINC01297	lincRNA	0.00075877	0.00952413	3.64985	0.859684	0.96045
ENSG00000225258	AC009478.1	lincRNA	0.00204319	0.0300571	3.87881	0.065543	0.682399
ENSG00000225269	LINC00705	lincRNA	0.24754	0.684571	1.46754	0.0475244	0.644571
ENSG00000225285	RP4-758J18.10	lincRNA	0.416992	0.460802	0.144129	0.285249	0.753332
ENSG00000225298	LINC00113	lincRNA	0.145657	0.177887	0.288388	0.0274591	0.56366
ENSG00000225316	LINC00350	lincRNA	0.00516115	0	-Inf	0.0874803	0.682399
ENSG00000225321	LINC01427	lincRNA	0	0	NA	NA	NA
ENSG00000225325	RP11-479J7.1	lincRNA	0	0.00053384	Inf	0.462433	0.793321
ENSG00000225331	AP001055.6	lincRNA	0.184179	0.0910296	-1.0167	0.0804562	0.682399
ENSG00000225337	RP11-561O23.7	lincRNA	0.00166602	0.00333601	1.00172	0.572289	0.871909
ENSG00000225359	RP11-540K16.2	lincRNA	0	0.00102045	Inf	0.462433	0.793321
ENSG00000225383	SFTA1P	lincRNA	11.5527	11.0247	-0.0674865	0.05451	0.651548
ENSG00000225386	AC099754.1	lincRNA	0.00152657	0	-Inf	0.252999	0.728235
ENSG00000225387	RP11-422P22.1	lincRNA	0	0.00132025	Inf	0.462433	0.793321
ENSG00000225391	NHEG1	lincRNA	0.0117176	0.00275003	-2.09115	0.763153	0.946258
ENSG00000225396	RP11-69A21.2	lincRNA	0.00143021	0.00217053	0.601823	0.844242	0.96045
ENSG00000225399	RP11-3B7.1	lincRNA	0.0108391	0.0144203	0.411855	1	1
ENSG00000225411	RP11-764K9.1	lincRNA	0.0198683	0.0509548	1.35875	0.0556094	0.655737
ENSG00000225413	AP000345.4	lincRNA	0.0332324	0.00101836	-5.02827	0.30232	0.754347
ENSG00000225421	AC019330.1	lincRNA	0	0	NA	NA	NA
ENSG00000225424	RP11-168C9.1	lincRNA	0	0.0011429	Inf	0.462433	0.793321
ENSG00000225427	LINC00331	lincRNA	0.00256424	0	-Inf	0.252999	0.728235
ENSG00000225431	AP001626.1	lincRNA	0.00747852	0.0179248	1.26113	0.429856	0.793321
ENSG00000225434	LINC01504	lincRNA	1.20736	0.432936	-1.47963	0.0622836	0.682399
ENSG00000225444	AC087073.1	lincRNA	0	0.00079218	Inf	0.462433	0.793321
ENSG00000225446	RP4-665J23.2	lincRNA	0.01903	0.01735	-0.133337	0.293383	0.754347
ENSG00000225470	JPX	lincRNA	5.68566	5.72204	0.00920226	0.495228	0.822125
ENSG00000225488	RP11-760D2.1	lincRNA	0	0	NA	NA	NA
ENSG00000225489	RP11-390F4.3	lincRNA	0.766654	0.601363	-0.35034	0.891812	0.973748
ENSG00000225493	LINC01107	lincRNA	0.0472266	0.0499423	0.0806621	0.635986	0.908754
ENSG00000225498	AC002064.5	lincRNA	0.0315197	0.0270013	-0.223228	0.794172	0.96045
ENSG00000225506	CYP4A22-AS1	lincRNA	0.647489	0.626118	-0.0484213	0.764653	0.946258
ENSG00000225511	LINC00475	lincRNA	0.0262435	0.170525	2.69995	0.165437	0.728235
ENSG00000225516	FAM197Y5P	lincRNA	0	0	NA	NA	NA
ENSG00000225518	RP11-396C23.2	lincRNA	0.815092	0.676592	-0.268678	0.160023	0.728235
ENSG00000225519	RP11-236B18.2	lincRNA	0	0.00127831	Inf	0.462433	0.793321
ENSG00000225520	TTTY16	lincRNA	0	0.0525936	Inf	0.154327	0.728235
ENSG00000225532	XX-C2158C6.3	lincRNA	0.0327149	0.0101287	-1.69149	0.736956	0.946258
ENSG00000225535	LINC01393	lincRNA	0.197334	0.0801602	-1.29968	1	1
ENSG00000225537	AC073325.1	lincRNA	0.00474871	0.00088332	-2.42653	0.30232	0.754347
ENSG00000225539	AC018799.1	lincRNA	0	0.00116993	Inf	0.26289	0.728235
ENSG00000225545	RP11-545I10.2	lincRNA	0	0	NA	NA	NA
ENSG00000225546	RP11-328J2.1	lincRNA	0.00057586	0.00185011	1.68382	0.302176	0.754347
ENSG00000225548	AC098973.2	lincRNA	0.291994	0.473467	0.697326	0.663687	0.929223
ENSG00000225554	RP11-527D7.1	lincRNA	0.124952	0.128138	0.0363231	0.187394	0.728235
ENSG00000225559	AC083867.4	lincRNA	0.00330975	0.00104699	-1.66047	0.768278	0.946258
ENSG00000225561	RP11-412H9.2	lincRNA	0.0135742	0.00835193	-0.700685	0.768278	0.946258
ENSG00000225563	AC006076.1	lincRNA	0	0.00138689	Inf	0.462433	0.793321
ENSG00000225564	LINC01492	lincRNA	0.00030655	0.000658653	1.1034	0.529219	0.843775
ENSG00000225570	AC013733.4	lincRNA	0.00354016	0.0314421	3.15081	0.871799	0.969003
ENSG00000225579	EDNRB-AS1	lincRNA	0.0111835	0.00296232	-1.91657	0.302176	0.754347
ENSG00000225582	AC011193.1	lincRNA	0	0	NA	NA	NA
ENSG00000225588	AC096669.1	lincRNA	0.00126109	0.00140474	0.155632	0.761082	0.946258
ENSG00000225595	LINC01623	lincRNA	0.013257	0.00707493	-0.905973	0.625151	0.907337
ENSG00000225598	RP11-339D23.1	lincRNA	0	0	NA	NA	NA
ENSG00000225605	RP11-550H2.1	lincRNA	0.00231336	0.0036695	0.665594	0.844242	0.96045
ENSG00000225612	AC099552.2	lincRNA	0.00374399	0.000904587	-2.04925	0.768278	0.946258
ENSG00000225613	LINCMD1	lincRNA	0	0.0324601	Inf	0.0156824	0.543864
ENSG00000225620	RP11-569A11.2	lincRNA	0.0139047	0.00345372	-2.00935	0.151735	0.728235
ENSG00000225626	C9orf135-AS1	lincRNA	0.00207235	0.000654687	-1.66239	0.382639	0.793321
ENSG00000225637	AP001046.6	lincRNA	0.00234333	0.00571869	1.28713	0.23961	0.728235
ENSG00000225640	RP5-1022P6.4	lincRNA	0	0.00118257	Inf	0.462433	0.793321
ENSG00000225643	RP11-70P17.1	lincRNA	0.133868	0.135702	0.0196306	0.824074	0.96045
ENSG00000225647	AC005487.2	lincRNA	0.017177	0.00593623	-1.53286	0.779369	0.955645
ENSG00000225655	PGM5-AS1	lincRNA	0.00261386	0.00295217	0.175596	0.921745	0.979734
ENSG00000225656	RP5-858B6.1	lincRNA	0.0462766	0.00302795	-3.93387	0.572289	0.871909
ENSG00000225657	RP5-843L14.1	lincRNA	0.00200995	0.00595577	1.56713	0.842717	0.96045
ENSG00000225675	RP4-784A16.5	lincRNA	0.296589	0.204703	-0.534931	0.934958	0.979734
ENSG00000225680	AL163953.2	lincRNA	0.377581	0.0438682	-3.10554	0.0102976	0.53316
ENSG00000225684	FAM225B	lincRNA	0.0432338	0.0748607	0.792049	0.260896	0.728235
ENSG00000225689	RP1-30E17.2	lincRNA	0.0514916	0.00444236	-3.53494	0.0129492	0.53316
ENSG00000225703	AC005522.7	lincRNA	0.0268595	0.0756146	1.49323	0.0465094	0.644571
ENSG00000225706	PTPRD-AS1	lincRNA	0.00060648	0.000575553	-0.0755104	0.859684	0.96045
ENSG00000225708	RP13-379L11.1	lincRNA	0.00415649	0.00556104	0.419989	0.551902	0.865703
ENSG00000225718	RP11-3P22.2	lincRNA	0.00045298	0	-Inf	0.252999	0.728235
ENSG00000225725	FAM66E	lincRNA	0.00395785	0.0104352	1.39866	0.128777	0.728235
ENSG00000225742	RP11-513G11.4	lincRNA	0.428116	0.0353889	-3.59663	0.513656	0.83903
ENSG00000225744	AC017002.4	lincRNA	0.0270556	0.0380262	0.491067	0.222041	0.728235
ENSG00000225746	SNHG23	lincRNA	0.0659494	0.0108618	-2.60209	0.697427	0.946258
ENSG00000225750	RP11-242O24.3	lincRNA	0.00759642	0.00522688	-0.53937	0.761082	0.946258
ENSG00000225759	LINC00489	lincRNA	0.00146723	0.00116078	-0.338	0.859684	0.96045
ENSG00000225760	LINC00431	lincRNA	2.85391	5.237	0.875802	0.00443532	0.39501
ENSG00000225765	AC068535.3	lincRNA	0	0.00339088	Inf	0.26289	0.728235
ENSG00000225768	RP11-127O4.3	lincRNA	0.0177633	0.00652313	-1.44526	0.698535	0.946258
ENSG00000225775	RP11-354I10.1	lincRNA	0.00291726	0	-Inf	0.252999	0.728235
ENSG00000225783	MIAT	lincRNA	1.53686	0.1459	-3.39694	0.311045	0.759871
ENSG00000225785	RP4-583K8.1	lincRNA	0.0103137	0.00251915	-2.03355	0.128435	0.728235
ENSG00000225790	RP11-2L8.1	lincRNA	0.041611	0.114573	1.46123	0.594525	0.893926
ENSG00000225791	TRAM2-AS1	lincRNA	1.83506	1.65107	-0.152426	0.461149	0.793321
ENSG00000225793	RP1-234P15.4	lincRNA	0.276638	0.256524	-0.108905	1	1
ENSG00000225794	AC073321.4	lincRNA	0.00651347	0.00399091	-0.706707	0.382639	0.793321
ENSG00000225807	RP11-44M6.1	lincRNA	0.00591318	0.0161885	1.45296	0.438578	0.793321
ENSG00000225815	AC092669.6	lincRNA	0.0115479	0.00710966	-0.699777	0.853183	0.96045
ENSG00000225818	AC118653.2	lincRNA	0	0	NA	NA	NA
ENSG00000225826	LINC00626	lincRNA	0.00914187	0.0103125	0.173836	0.420584	0.793321
ENSG00000225836	RP11-80H5.6	lincRNA	0.0203797	0.0200433	-0.024013	0.385769	0.793321
ENSG00000225857	RP11-46A10.2	lincRNA	0.019185	0.0398736	1.05545	0.105514	0.728235
ENSG00000225860	RP11-1018N14.2	lincRNA	0.00197679	0.00285872	0.53221	0.480451	0.814581
ENSG00000225868	AC016582.2	lincRNA	0.00374585	0.00565079	0.593159	0.697427	0.946258
ENSG00000225870	LINC00368	lincRNA	0.0012257	0.000651327	-0.912153	0.768278	0.946258
ENSG00000225872	LINC01529	lincRNA	0.0520304	0.00463369	-3.48912	0.00415787	0.393763
ENSG00000225877	AC004603.4	lincRNA	0.00597677	0.0246648	2.04501	0.0709909	0.682399
ENSG00000225879	RP3-495K2.3	lincRNA	0	0	NA	NA	NA
ENSG00000225880	LINC00115	lincRNA	0.997179	1.27492	0.354479	0.311045	0.759871
ENSG00000225882	LINC01456	lincRNA	0.0166414	0.006901	-1.2699	0.768278	0.946258
ENSG00000225913	RP11-57C13.6	lincRNA	0.0839188	0.0790723	-0.085822	0.331313	0.791013
ENSG00000225916	AC007879.4	lincRNA	0.0121459	0.0282546	1.21801	0.0450917	0.644571
ENSG00000225919	RP11-66A2.1	lincRNA	0	0.00128623	Inf	0.462433	0.793321
ENSG00000225930	DKFZP434L187	lincRNA	0.00706271	0.00146611	-2.26823	0.243457	0.728235
ENSG00000225942	AC093326.2	lincRNA	0	0	NA	NA	NA
ENSG00000225948	RP11-554I8.1	lincRNA	0.00341452	0	-Inf	0.252999	0.728235
ENSG00000225960	RP11-360A18.1	lincRNA	0.00389992	0.00121402	-1.68365	0.350698	0.793321
ENSG00000225970	RP3-526F5.2	lincRNA	0	0	NA	NA	NA
ENSG00000225974	AC005550.5	lincRNA	0.0269886	0.0123209	-1.13124	0.648943	0.914283
ENSG00000225975	LINC01534	lincRNA	0.761599	0.644737	-0.240321	0.495228	0.822125
ENSG00000225978	HAR1A	lincRNA	0.39107	0.374088	-0.0640506	0.682951	0.938974
ENSG00000225982	RP11-538D16.3	lincRNA	0.00453189	0.0648157	3.83816	0.00341322	0.370278
ENSG00000226004	RP11-10J5.1	lincRNA	0.00120954	0.00519973	2.10398	0.514686	0.83903
ENSG00000226005	RP11-464C19.3	lincRNA	0.0023454	0.0250726	3.41821	0.0563265	0.660338
ENSG00000226007	RP11-211N8.2	lincRNA	0.139805	0.079669	-0.811328	0.290985	0.754347
ENSG00000226012	AP001434.2	lincRNA	0	0.0287243	Inf	0.0289852	0.56366
ENSG00000226022	AC026167.1	lincRNA	0.0266457	0.0127036	-1.06867	0.921745	0.979734
ENSG00000226029	RP4-798A10.2	lincRNA	0.429037	0.397268	-0.110988	1	1
ENSG00000226032	RP1-111C20.3	lincRNA	0.00228433	0.00336955	0.560786	0.859684	0.96045
ENSG00000226037	LINC01040	lincRNA	0	0.00600739	Inf	0.0902555	0.682399
ENSG00000226041	AC010745.1	lincRNA	0.00519771	0	-Inf	0.252999	0.728235
ENSG00000226043	AP000705.7	lincRNA	0.00156681	0.00110059	-0.509549	0.859684	0.96045
ENSG00000226047	RP11-196I18.4	lincRNA	0.0179732	0.00758532	-1.24457	0.0799654	0.682399
ENSG00000226051	ZNF503-AS1	lincRNA	0.0316196	0.231902	2.87462	0.0712056	0.682399
ENSG00000226053	RP5-1070A16.1	lincRNA	0.107784	0.337793	1.648	0.329818	0.791013
ENSG00000226063	AC009531.2	lincRNA	0.00433945	0.0015705	-1.46629	0.572289	0.871909
ENSG00000226067	LINC00623	lincRNA	0.865978	1.26332	0.544824	0.128889	0.728235
ENSG00000226070	RP11-552E20.4	lincRNA	0.0891563	0	-Inf	0.252999	0.728235
ENSG00000226078	RP11-205K6.2	lincRNA	0	0	NA	NA	NA
ENSG00000226079	RP3-399L15.2	lincRNA	0	0	NA	NA	NA
ENSG00000226087	AC106869.2	lincRNA	0.0137132	0.117266	3.09615	0.187394	0.728235
ENSG00000226091	LINC00937	lincRNA	0.0130534	0.0405715	1.63605	0.115134	0.728235
ENSG00000226097	AC099342.1	lincRNA	0.0987227	0.557641	2.49788	0.0480638	0.644571
ENSG00000226101	AC007461.2	lincRNA	0.0614618	0.0482021	-0.350595	0.845474	0.96045
ENSG00000226113	RP11-672F9.1	lincRNA	0.00616793	0.00109119	-2.49889	0.350698	0.793321
ENSG00000226115	AP001476.3	lincRNA	0	0.011739	Inf	0.0902555	0.682399
ENSG00000226125	AC098823.3	lincRNA	0.0375598	0.128608	1.77572	0.149162	0.728235
ENSG00000226130	AC013248.2	lincRNA	0	0.0047769	Inf	0.26289	0.728235
ENSG00000226133	RP4-683M8.2	lincRNA	0.00405511	0.012641	1.6403	0.572289	0.871909
ENSG00000226134	RP11-120E13.1	lincRNA	0	0.00296531	Inf	0.26289	0.728235
ENSG00000226137	BAIAP2-AS1	lincRNA	4.1767	4.71399	0.174586	0.567058	0.871909
ENSG00000226140	RP11-461K13.1	lincRNA	0	0.000714733	Inf	0.462433	0.793321
ENSG00000226149	RP1-69D17.4	lincRNA	0.0813574	0.120442	0.565992	0.232934	0.728235
ENSG00000226159	LINC01375	lincRNA	0.00061735	0.000249333	-1.30801	0.768278	0.946258
ENSG00000226172	RP4-712E4.1	lincRNA	0.051763	0.0138632	-1.90066	1	1
ENSG00000226180	RP11-278A23.1	lincRNA	0.506811	0.315091	-0.68568	0.19628	0.728235
ENSG00000226194	RP1-137D17.1	lincRNA	0.0224812	0.0144295	-0.639697	0.528365	0.843775
ENSG00000226197	RP11-536O18.1	lincRNA	0.00135364	0.00246213	0.863061	0.859684	0.96045
ENSG00000226202	RP11-328D5.1	lincRNA	0.00235236	0.0008185	-1.52305	0.768278	0.946258
ENSG00000226203	RP4-760C5.5	lincRNA	0.00968618	0.00331847	-1.54541	0.846451	0.96045
ENSG00000226204	AL157359.3	lincRNA	0	0	NA	NA	NA
ENSG00000226206	RP5-1050E16.2	lincRNA	0.00457972	0.00105391	-2.1195	0.768278	0.946258
ENSG00000226207	RP1-104O17.3	lincRNA	0	0.00271352	Inf	0.26289	0.728235
ENSG00000226208	RP11-99H8.1	lincRNA	0	0	NA	NA	NA
ENSG00000226218	AC079163.1	lincRNA	0	0	NA	NA	NA
ENSG00000226237	GAS1RR	lincRNA	0.00744448	0.00394258	-0.917031	0.463652	0.794514
ENSG00000226238	AC132807.1	lincRNA	0	0.00493217	Inf	0.26289	0.728235
ENSG00000226240	LINC00381	lincRNA	0	0.00914295	Inf	0.154327	0.728235
ENSG00000226249	RP11-307P5.2	lincRNA	0.0356996	0.00180059	-4.30937	0.151735	0.728235
ENSG00000226250	LINC00408	lincRNA	0.0114539	0.00825216	-0.472994	1	1
ENSG00000226251	RP11-15I11.3	lincRNA	0.0589166	0.0445515	-0.403201	0.930699	0.979734
ENSG00000226258	GRM7-AS3	lincRNA	0.0016533	0.00032404	-2.3511	0.695845	0.946258
ENSG00000226266	AC009961.3	lincRNA	0.241859	0.161159	-0.585683	0.115134	0.728235
ENSG00000226276	AC093382.1	lincRNA	0.0362648	0.0412513	0.18587	0.633607	0.90787
ENSG00000226277	AC105393.2	lincRNA	0.00202244	0.0197213	3.28558	0.302176	0.754347
ENSG00000226281	RP1-80N2.2	lincRNA	0.0521443	0.0507585	-0.0388594	0.450887	0.793321
ENSG00000226296	RP11-71J2.1	lincRNA	0	0	NA	NA	NA
ENSG00000226302	RP11-528N21.1	lincRNA	0.00485943	0.0120151	1.30599	0.853183	0.96045
ENSG00000226308	RP4-813D12.3	lincRNA	0.273761	0.00883875	-4.95293	0.0964648	0.701889
ENSG00000226317	LINC00351	lincRNA	0	0.01397	Inf	0.26289	0.728235
ENSG00000226320	AC018359.1	lincRNA	0.0562771	0.00224109	-4.65028	0.921745	0.979734
ENSG00000226328	NUP50-AS1	lincRNA	3.60385	4.71194	0.386781	0.428384	0.793321
ENSG00000226337	RP11-274B18.4	lincRNA	0.00103337	0.000962107	-0.103088	0.695845	0.946258
ENSG00000226355	RP11-65J3.2	lincRNA	0.0128346	0.013637	0.0874809	0.368842	0.793321
ENSG00000226362	FAM41AY2	lincRNA	0	0	NA	NA	NA
ENSG00000226363	HAGLROS	lincRNA	0.0389684	0.587013	3.91302	0.561276	0.871909
ENSG00000226364	AC102948.2	lincRNA	0.00338601	0.0103438	1.6111	0.208132	0.728235
ENSG00000226370	LINC00375	lincRNA	0	0.00545023	Inf	0.26289	0.728235
ENSG00000226374	RP13-614K11.2	lincRNA	0.00085028	0.00393709	2.21112	0.382639	0.793321
ENSG00000226375	RP3-395P12.2	lincRNA	0.00334676	0.000613567	-2.44747	0.30232	0.754347
ENSG00000226376	RP11-29B9.1	lincRNA	0	0	NA	NA	NA
ENSG00000226380	AC058791.1	lincRNA	0.597157	1.07276	0.845152	0.285249	0.753332
ENSG00000226383	AC093375.1	lincRNA	0.415721	0.819276	0.978736	0.345593	0.793321
ENSG00000226397	C12orf77	lincRNA	0.00225732	0.00183452	-0.299208	0.833585	0.96045
ENSG00000226412	RP11-476F14.1	lincRNA	0.00208472	0.000538	-1.95418	0.350698	0.793321
ENSG00000226423	AC093642.4	lincRNA	0.00913835	0.0289629	1.6642	0.683974	0.938974
ENSG00000226426	RP11-174J11.1	lincRNA	0.00106461	0.000862807	-0.303216	0.859684	0.96045
ENSG00000226434	RP11-1L9.1	lincRNA	0.0191475	0.100171	2.38725	0.036427	0.609901
ENSG00000226442	AC006037.2	lincRNA	0.00335942	0.00378312	0.171364	0.859684	0.96045
ENSG00000226447	RP11-393J16.4	lincRNA	0.00179439	0	-Inf	0.252999	0.728235
ENSG00000226453	RP11-379B8.1	lincRNA	0.504102	0.271228	-0.894212	1	1
ENSG00000226476	RP11-776H12.1	lincRNA	1.49984	0.374223	-2.00284	0.955032	0.99555
ENSG00000226486	LINC01035	lincRNA	0	0	NA	NA	NA
ENSG00000226487	RP4-749H3.2	lincRNA	0.00428167	0.00236817	-0.854403	0.572289	0.871909
ENSG00000226488	AC021021.2	lincRNA	0	0	NA	NA	NA
ENSG00000226490	AC138647.1	lincRNA	0.00388408	0.00149111	-1.38119	0.632786	0.907337
ENSG00000226497	RP11-406O16.1	lincRNA	0	0	NA	NA	NA
ENSG00000226506	AC007463.2	lincRNA	0.00416387	0.00118001	-1.81912	0.572289	0.871909
ENSG00000226508	AC104655.3	lincRNA	0.0515162	0.00467024	-3.46346	0.427384	0.793321
ENSG00000226516	FAM138B	lincRNA	0.0068697	0.000860987	-2.99618	0.266505	0.731231
ENSG00000226519	LINC00390	lincRNA	0.0190936	0.0108024	-0.821733	0.481973	0.814581
ENSG00000226527	AP000289.6	lincRNA	0.00675953	0.00211473	-1.67645	0.129146	0.728235
ENSG00000226530	RP11-348F1.2	lincRNA	0	0.010901	Inf	0.0902555	0.682399
ENSG00000226542	AC114814.4	lincRNA	0	0	NA	NA	NA
ENSG00000226548	AC016722.3	lincRNA	0.0250169	0.018253	-0.454771	0.932593	0.979734
ENSG00000226562	CYP4F26P	lincRNA	0.528064	0.391853	-0.4304	0.824074	0.96045
ENSG00000226566	RP11-436F21.1	lincRNA	0	0.00692655	Inf	0.26289	0.728235
ENSG00000226567	LINC00606	lincRNA	0.00214411	0.00238435	0.153215	0.3621	0.793321
ENSG00000226578	RP11-258F22.1	lincRNA	0.0600995	0.0339721	-0.823004	0.887893	0.973748
ENSG00000226581	RP11-340I6.8	lincRNA	0.0138417	0.0155708	0.169823	0.871799	0.969003
ENSG00000226587	RP5-905H7.9	lincRNA	0	0	NA	NA	NA
ENSG00000226594	RP11-550C4.6	lincRNA	0	0	NA	NA	NA
ENSG00000226598	AC017060.1	lincRNA	2.05941	0.106847	-4.26861	0.00772939	0.493135
ENSG00000226599	RP11-136K14.3	lincRNA	0.00885026	0.0120713	0.447789	0.867046	0.965454
ENSG00000226601	RP11-239E10.3	lincRNA	0.00797019	0.0118563	0.57297	0.919989	0.979734
ENSG00000226629	LINC00974	lincRNA	0.0440916	0.0296223	-0.573822	0.255116	0.728235
ENSG00000226640	RP11-21J7.1	lincRNA	0.01037	0	-Inf	0.252999	0.728235
ENSG00000226643	RP11-358H9.1	lincRNA	0.00252123	0.0117452	2.21987	0.302176	0.754347
ENSG00000226644	RP11-128M1.1	lincRNA	0.444381	0.124884	-1.8312	0.243163	0.728235
ENSG00000226649	AC019118.4	lincRNA	0.0117033	0.00705775	-0.729637	0.332922	0.791013
ENSG00000226655	AC096732.2	lincRNA	0.00827467	0	-Inf	0.0874803	0.682399
ENSG00000226669	RP11-509J21.4	lincRNA	0.044294	0.0299311	-0.565464	0.617227	0.907337
ENSG00000226673	LINC01108	lincRNA	0.00261462	0.00520943	0.994525	0.709468	0.946258
ENSG00000226674	TEX41	lincRNA	0.0019923	0.00416396	1.06352	0.433809	0.793321
ENSG00000226676	RP11-589B3.6	lincRNA	0	0.0144412	Inf	0.00193645	0.310351
ENSG00000226680	RP11-61D3.1	lincRNA	0	0	NA	NA	NA
ENSG00000226681	AC020595.1	lincRNA	0.00753608	0	-Inf	0.0874803	0.682399
ENSG00000226686	LINC01535	lincRNA	0.520381	0.276694	-0.911276	0.780064	0.955917
ENSG00000226690	AC005281.1	lincRNA	0.101976	0.0702194	-0.538284	0.449024	0.793321
ENSG00000226694	RP11-69C17.2	lincRNA	0.00223184	0	-Inf	0.252999	0.728235
ENSG00000226702	MIR217HG	lincRNA	0.00397765	0.0148644	1.90188	0.683914	0.938974
ENSG00000226707	RP11-719J20.1	lincRNA	0	0.00103123	Inf	0.462433	0.793321
ENSG00000226708	AC073409.1	lincRNA	0	0.00581499	Inf	0.26289	0.728235
ENSG00000226715	RP11-411H5.1	lincRNA	0	0	NA	NA	NA
ENSG00000226717	PTPRD-AS2	lincRNA	0.00033973	0	-Inf	0.252999	0.728235
ENSG00000226722	LINC00424	lincRNA	0	0.00063072	Inf	0.462433	0.793321
ENSG00000226733	RP11-397G17.1	lincRNA	0	0.000936767	Inf	0.462433	0.793321
ENSG00000226739	RP11-347L18.1	lincRNA	0	0	NA	NA	NA
ENSG00000226741	CTA-929C8.6	lincRNA	0.00209348	0.00514713	1.29786	0.796458	0.96045
ENSG00000226751	AF127936.5	lincRNA	0.021183	0.0385332	0.863196	0.268067	0.733955
ENSG00000226756	AC007365.3	lincRNA	0.207917	0.206473	-0.0100537	0.72343	0.946258
ENSG00000226762	RP11-298E9.6	lincRNA	0	0	NA	NA	NA
ENSG00000226764	AC010145.4	lincRNA	0	0	NA	NA	NA
ENSG00000226770	AC000124.1	lincRNA	0.00069194	0.00485289	2.81012	0.148892	0.728235
ENSG00000226777	KIAA0125	lincRNA	0.00621126	0.00835176	0.427194	0.675323	0.938974
ENSG00000226782	RP11-706D8.3	lincRNA	0.00329535	0.00337211	0.0332213	0.844242	0.96045
ENSG00000226785	AC073218.1	lincRNA	0.00122234	0.000842927	-0.536167	0.859684	0.96045
ENSG00000226791	AC109826.1	lincRNA	0.00413352	0.00612728	0.567876	0.510837	0.83903
ENSG00000226792	LINC00371	lincRNA	0.00871117	0.00669995	-0.378717	0.930699	0.979734
ENSG00000226798	RP11-289F5.1	lincRNA	0.0024589	0.0186667	2.92438	0.29929	0.754347
ENSG00000226808	LINC00840	lincRNA	0.0170711	0.0287554	0.752274	0.712644	0.946258
ENSG00000226813	AC114813.1	lincRNA	0	0	NA	NA	NA
ENSG00000226816	AC005082.12	lincRNA	0.026669	0.014483	-0.880798	0.304427	0.754347
ENSG00000226822	RP11-356N1.2	lincRNA	0.003463	0.00103329	-1.74478	0.30232	0.754347
ENSG00000226825	LINC01509	lincRNA	0.00168436	0.0107008	2.66745	0.514686	0.83903
ENSG00000226828	RP11-278H7.1	lincRNA	0.00885817	0.011595	0.388419	0.299536	0.754347
ENSG00000226829	RP5-945F2.3	lincRNA	0	0	NA	NA	NA
ENSG00000226835	RP11-148B18.1	lincRNA	0.895801	0.39985	-1.16372	0.12686	0.728235
ENSG00000226846	LINC00348	lincRNA	0	0.00142832	Inf	0.26289	0.728235
ENSG00000226853	AC010894.3	lincRNA	0.433063	0.422795	-0.0346204	0.604675	0.897389
ENSG00000226854	RP11-212D3.4	lincRNA	0	0.000334273	Inf	0.462433	0.793321
ENSG00000226856	AC093901.1	lincRNA	0.245701	1.0432	2.08604	0.643345	0.909991
ENSG00000226859	RP11-48F14.2	lincRNA	0.00165292	0.0125876	2.92891	0.460251	0.793321
ENSG00000226861	RP5-1119O21.2	lincRNA	0	0.00069956	Inf	0.462433	0.793321
ENSG00000226868	RP11-122M14.3	lincRNA	0	0	NA	NA	NA
ENSG00000226900	RP11-432J24.5	lincRNA	0.0806955	0.0357161	-1.17591	0.0804265	0.682399
ENSG00000226903	LINC00354	lincRNA	0	0.00095442	Inf	0.462433	0.793321
ENSG00000226906	TTTY4	lincRNA	0	0	NA	NA	NA
ENSG00000226913	BSN-AS2	lincRNA	0.0604899	0.0569747	-0.0863723	0.530544	0.843775
ENSG00000226917	LINC01276	lincRNA	0.00427732	0.000836693	-2.35394	0.233845	0.728235
ENSG00000226921	LINC00454	lincRNA	0.00365165	0.00652382	0.837168	0.359637	0.793321
ENSG00000226927	RP11-302I18.3	lincRNA	0	0	NA	NA	NA
ENSG00000226935	LINC00161	lincRNA	0.0286974	0.0176468	-0.701513	0.501727	0.830185
ENSG00000226938	RP11-117D22.1	lincRNA	0	0	NA	NA	NA
ENSG00000226939	AC062021.1	lincRNA	0	0.000859027	Inf	0.462433	0.793321
ENSG00000226954	RP5-983L19.2	lincRNA	0.00731932	0.0116329	0.668428	0.677157	0.938974
ENSG00000226956	AP000432.2	lincRNA	0.00128331	0.0043335	1.75566	0.514686	0.83903
ENSG00000226965	AC003088.1	lincRNA	0.00544862	0.0625317	3.52062	0.763153	0.946258
ENSG00000226968	LINC00423	lincRNA	0.0117252	0.00359195	-1.70677	0.632786	0.907337
ENSG00000226983	AP000235.2	lincRNA	0.0019789	0.00124841	-0.664611	0.944165	0.987675
ENSG00000226985	LINC01203	lincRNA	0.00599481	0.0386158	2.68741	0.129287	0.728235
ENSG00000226990	RP11-543F8.2	lincRNA	0	0.028467	Inf	0.0518345	0.644571
ENSG00000226992	AC144525.1	lincRNA	0.0029057	0	-Inf	0.252999	0.728235
ENSG00000226994	AC012593.1	lincRNA	0	0	NA	NA	NA
ENSG00000226995	LINC00658	lincRNA	0.00387578	0.00183431	-1.07925	0.243457	0.728235
ENSG00000226996	AP000477.3	lincRNA	0	0	NA	NA	NA
ENSG00000227007	LINC01247	lincRNA	0	0.000136027	Inf	0.462433	0.793321
ENSG00000227011	C17orf112	lincRNA	0.00301423	0.00212863	-0.501862	0.905235	0.979734
ENSG00000227012	RP1-97J1.2	lincRNA	0.361682	0.00411778	-6.45671	0.632786	0.907337
ENSG00000227016	RP11-262K1.1	lincRNA	0	0	NA	NA	NA
ENSG00000227017	AC007036.6	lincRNA	0.0238263	0.0388942	0.706999	0.210241	0.728235
ENSG00000227021	AC007557.3	lincRNA	0	0	NA	NA	NA
ENSG00000227029	RP11-168P8.3	lincRNA	0.001664	0	-Inf	0.252999	0.728235
ENSG00000227036	LINC00511	lincRNA	3.34635	4.29251	0.359232	0.285249	0.753332
ENSG00000227042	RP6-1O2.1	lincRNA	0.00360985	0.00467473	0.372945	0.968345	0.99555
ENSG00000227043	RP11-286M16.1	lincRNA	0	0.00769747	Inf	0.462433	0.793321
ENSG00000227047	AC012065.4	lincRNA	0.00140547	0.00827363	2.55747	0.844242	0.96045
ENSG00000227051	C14orf132	lincRNA	2.77422	0.173661	-3.99774	0.260896	0.728235
ENSG00000227060	LINC00629	lincRNA	0.139798	0.12805	-0.126633	0.0212351	0.56366
ENSG00000227066	RP3-340N1.2	lincRNA	0.208219	3.48021	4.063	0.0284166	0.56366
ENSG00000227071	FOCAD-AS1	lincRNA	0.0363057	0.0519919	0.518089	0.207043	0.728235
ENSG00000227075	AP000472.3	lincRNA	0	0	NA	NA	NA
ENSG00000227078	AC004448.2	lincRNA	0.00424158	0.0156758	1.88587	0.29929	0.754347
ENSG00000227082	CH17-437K3.1	lincRNA	0.0272634	0.0371345	0.445794	0.52193	0.843775
ENSG00000227088	AC084149.2	lincRNA	0.0653586	0.0139995	-2.223	0.632786	0.907337
ENSG00000227089	RP1-135L22.1	lincRNA	0	0	NA	NA	NA
ENSG00000227090	AP000402.3	lincRNA	0	0	NA	NA	NA
ENSG00000227098	AC073636.1	lincRNA	0.00767042	0	-Inf	0.0874803	0.682399
ENSG00000227101	RP11-433J20.2	lincRNA	0	0	NA	NA	NA
ENSG00000227107	AC096574.5	lincRNA	0.0291579	0.0247922	-0.234	0.631724	0.907337
ENSG00000227115	RP11-267C16.1	lincRNA	0.00056693	0.00896726	3.98342	0.615501	0.907337
ENSG00000227116	RP3-471C18.1	lincRNA	0.042238	0.0343012	-0.300283	0.888604	0.973748
ENSG00000227121	RP11-319F12.2	lincRNA	0.0945318	0.0804079	-0.233463	0.71405	0.946258
ENSG00000227125	AP002856.6	lincRNA	0.00306081	0	-Inf	0.252999	0.728235
ENSG00000227131	RP11-552E20.1	lincRNA	0.00128583	0	-Inf	0.252999	0.728235
ENSG00000227139	RP11-533N14.3	lincRNA	0	0.00231695	Inf	0.26289	0.728235
ENSG00000227143	LINC01153	lincRNA	0	0.000189553	Inf	0.462433	0.793321
ENSG00000227148	RP11-196D18.1	lincRNA	0	0	NA	NA	NA
ENSG00000227150	RP11-473E2.3	lincRNA	0	0.00940272	Inf	0.0902555	0.682399
ENSG00000227157	AC068535.2	lincRNA	0.00160569	0.00121559	-0.401541	0.859684	0.96045
ENSG00000227167	RP11-570H19.2	lincRNA	0	0	NA	NA	NA
ENSG00000227169	RP1-37J18.1	lincRNA	0.0019145	0	-Inf	0.252999	0.728235
ENSG00000227181	RP11-317P15.3	lincRNA	0.00255671	0.00243361	-0.0711925	0.859684	0.96045
ENSG00000227192	RP1-45I4.3	lincRNA	0.0862533	0.229651	1.41279	0.0803513	0.682399
ENSG00000227193	RP11-439A17.4	lincRNA	0	0.0100542	Inf	0.0156824	0.543864
ENSG00000227206	XXbac-BCX196D17.5	lincRNA	0.00409618	0.00123002	-1.7356	0.768278	0.946258
ENSG00000227240	RP11-563D10.1	lincRNA	0.0371995	0.000652493	-5.83318	0.30232	0.754347
ENSG00000227244	LINC00845	lincRNA	0	0.00291789	Inf	0.26289	0.728235
ENSG00000227245	RP11-136C24.2	lincRNA	0.040975	0.0680973	0.732855	0.250316	0.728235
ENSG00000227260	AC116035.1	lincRNA	0.00601348	0.22881	5.2498	0.021286	0.56366
ENSG00000227269	RP11-96L7.2	lincRNA	0.00310507	0.00872003	1.48971	0.844242	0.96045
ENSG00000227282	RP11-164D18.2	lincRNA	0.00353694	0.00378659	0.0983962	0.828063	0.96045
ENSG00000227290	LINC01364	lincRNA	0.0145974	0.00472497	-1.62733	0.539729	0.855689
ENSG00000227292	AC009229.5	lincRNA	0	0.00924431	Inf	0.0902555	0.682399
ENSG00000227293	AC118345.1	lincRNA	0.00946809	0.00381838	-1.31011	0.921745	0.979734
ENSG00000227297	RP4-718J7.4	lincRNA	0.00385118	0.0131234	1.76877	0.12682	0.728235
ENSG00000227301	RP11-384P7.5	lincRNA	0.0171412	0.0107921	-0.66749	0.844399	0.96045
ENSG00000227305	RP11-340I6.3	lincRNA	0.00207696	0	-Inf	0.252999	0.728235
ENSG00000227306	AP006285.6	lincRNA	0.0101079	0.00609359	-0.730123	0.481973	0.814581
ENSG00000227307	RP11-95I16.2	lincRNA	0.0098025	0.0022217	-2.14149	0.632786	0.907337
ENSG00000227308	AC009502.4	lincRNA	0.115619	0.130737	0.177297	0.495228	0.822125
ENSG00000227313	RP11-309N24.1	lincRNA	0	0.00110248	Inf	0.462433	0.793321
ENSG00000227330	AP000998.2	lincRNA	0	0	NA	NA	NA
ENSG00000227336	LINC00434	lincRNA	0.00165409	0	-Inf	0.252999	0.728235
ENSG00000227338	RP11-195B3.1	lincRNA	0	0.0136483	Inf	0.0902555	0.682399
ENSG00000227342	LINC00307	lincRNA	0	0.00097286	Inf	0.462433	0.793321
ENSG00000227356	LINC00866	lincRNA	0.308086	0.379591	0.301113	0.823233	0.96045
ENSG00000227359	AC017074.2	lincRNA	0.517263	0.523637	0.0176676	0.891812	0.973748
ENSG00000227360	RP11-518I13.1	lincRNA	0	0	NA	NA	NA
ENSG00000227363	AC019172.2	lincRNA	0.0115069	0.0216231	0.910081	0.97329	0.99555
ENSG00000227364	AC018685.2	lincRNA	0.00185207	0.00147521	-0.328215	0.859684	0.96045
ENSG00000227373	RP11-160H22.5	lincRNA	0.107666	0.0883682	-0.284967	0.396949	0.793321
ENSG00000227374	RP11-109A6.3	lincRNA	0.0977615	0.0563187	-0.795654	0.695849	0.946258
ENSG00000227386	AC091705.1	lincRNA	0.00663219	0	-Inf	0.252999	0.728235
ENSG00000227388	RP11-112J3.16	lincRNA	1.82484	1.67266	-0.125619	0.428384	0.793321
ENSG00000227403	AC009299.3	lincRNA	1.81972	0.954051	-0.931574	0.0400934	0.623946
ENSG00000227418	PCGEM1	lincRNA	0	0.00049458	Inf	0.462433	0.793321
ENSG00000227421	RP11-476B1.1	lincRNA	0.0121784	0.00689923	-0.819817	0.632786	0.907337
ENSG00000227439	TTTY17B	lincRNA	0	0	NA	NA	NA
ENSG00000227455	RP11-300M24.1	lincRNA	0	0.000119493	Inf	0.462433	0.793321
ENSG00000227456	LINC00310	lincRNA	0.167433	0.111087	-0.59189	0.396949	0.793321
ENSG00000227459	AC079612.2	lincRNA	0	0	NA	NA	NA
ENSG00000227463	RP11-158D2.2	lincRNA	0.0032475	0.00298473	-0.121731	0.878654	0.973748
ENSG00000227467	LINC01537	lincRNA	0.227112	0.441321	0.958423	0.222247	0.728235
ENSG00000227468	AL928742.12	lincRNA	0	0	NA	NA	NA
ENSG00000227475	RP11-810B23.1	lincRNA	0	0	NA	NA	NA
ENSG00000227477	STK4-AS1	lincRNA	0.154968	0.185502	0.259461	0.396949	0.793321
ENSG00000227479	AC124861.1	lincRNA	0.195788	0.366682	0.905237	0.0210857	0.56366
ENSG00000227482	RP11-18B16.2	lincRNA	0.0124691	0.0481811	1.95011	0.0716116	0.682399
ENSG00000227485	RP11-5P4.2	lincRNA	0	0	NA	NA	NA
ENSG00000227486	RP13-188A5.1	lincRNA	0.178264	0.269481	0.596169	0.172482	0.728235
ENSG00000227489	AC006458.3	lincRNA	0.0164121	0	-Inf	0.0874803	0.682399
ENSG00000227498	AC018359.3	lincRNA	0.00241486	0	-Inf	0.252999	0.728235
ENSG00000227502	LINC01268	lincRNA	0.681838	0.219759	-1.63351	0.216429	0.728235
ENSG00000227508	LINC01624	lincRNA	0.00331754	0.00243953	-0.443513	0.605577	0.897738
ENSG00000227510	LINC01442	lincRNA	0	0	NA	NA	NA
ENSG00000227516	RP5-973N23.4	lincRNA	0.00171976	0.012548	2.86717	0.0927918	0.687899
ENSG00000227517	LINC01483	lincRNA	0.00171448	0.00246593	0.524359	0.787801	0.96045
ENSG00000227519	CTA-342B11.1	lincRNA	0.0049036	0	-Inf	0.0306816	0.56366
ENSG00000227531	RP11-202G18.1	lincRNA	0	0.00216769	Inf	0.154327	0.728235
ENSG00000227533	SLC2A1-AS1	lincRNA	0.47916	1.40191	1.54881	0.0225786	0.56366
ENSG00000227542	AC092614.2	lincRNA	0.241542	0.35242	0.545023	0.567058	0.871909
ENSG00000227544	AC018647.3	lincRNA	0.00932504	0.00702278	-0.409068	0.366943	0.793321
ENSG00000227549	AC116035.2	lincRNA	0	0.00211048	Inf	0.26289	0.728235
ENSG00000227555	MIR4290HG	lincRNA	0.00050537	0.00221959	2.13488	0.828063	0.96045
ENSG00000227564	LINC00376	lincRNA	0	0.00137574	Inf	0.462433	0.793321
ENSG00000227579	RP1-35C21.2	lincRNA	0	0.00490283	Inf	0.154327	0.728235
ENSG00000227588	CNTN4-AS2	lincRNA	0	0.00127436	Inf	0.462433	0.793321
ENSG00000227606	AC005392.13	lincRNA	0.0141112	0.0469116	1.73311	0.521367	0.843775
ENSG00000227611	LINC01074	lincRNA	0	0	NA	NA	NA
ENSG00000227630	LINC01132	lincRNA	0.144725	0.0976509	-0.567609	0.604675	0.897389
ENSG00000227634	RP11-431K24.3	lincRNA	0.0161781	0.176094	3.44424	0.000848116	0.230225
ENSG00000227640	SOX21-AS1	lincRNA	0.452762	0.658318	0.540031	0.530544	0.843775
ENSG00000227674	LINC00355	lincRNA	0.0613146	0.274982	2.16503	0.114365	0.728235
ENSG00000227676	LINC01068	lincRNA	0.0536562	0.181542	1.75849	0.0134993	0.53316
ENSG00000227680	AC108051.2	lincRNA	0.00310976	0.00311757	0.00362025	0.921745	0.979734
ENSG00000227681	RP11-307P5.1	lincRNA	0.0333029	0.00173482	-4.26279	0.266505	0.731231
ENSG00000227683	RP11-445N18.5	lincRNA	0	0	NA	NA	NA
ENSG00000227685	AC087499.10	lincRNA	0.00250483	0.0219989	3.13464	0.460251	0.793321
ENSG00000227702	LINC00111	lincRNA	0.0203639	0.0876984	2.10654	0.0157855	0.543864
ENSG00000227706	RP11-301G19.1	lincRNA	0.0734196	0.0678691	-0.11341	0.453603	0.793321
ENSG00000227708	AC079150.3	lincRNA	0	0.00616575	Inf	0.26289	0.728235
ENSG00000227712	RP11-418J17.3	lincRNA	0.00285828	0.0089765	1.65101	0.438578	0.793321
ENSG00000227713	AC116609.1	lincRNA	0	0.00068804	Inf	0.462433	0.793321
ENSG00000227716	AP000459.7	lincRNA	0	0.000479087	Inf	0.462433	0.793321
ENSG00000227718	AC016730.1	lincRNA	0.102601	0.0292185	-1.81209	0.911589	0.979734
ENSG00000227723	CTA-31J9.2	lincRNA	0.0035794	0	-Inf	0.252999	0.728235
ENSG00000227733	RP4-565E6.1	lincRNA	0.00430813	0.00371921	-0.212067	0.709468	0.946258
ENSG00000227740	RP11-318C24.2	lincRNA	0.229351	0.315046	0.458007	0.260896	0.728235
ENSG00000227743	RP4-745K6.1	lincRNA	0	0	NA	NA	NA
ENSG00000227744	FLJ43879	lincRNA	0.0987678	0.162866	0.721575	0.402195	0.793321
ENSG00000227748	RP11-497D6.3	lincRNA	0.0297106	0.0136323	-1.12395	1	1
ENSG00000227764	RP11-354K1.1	lincRNA	0.141132	0.0266074	-2.40714	0.834173	0.96045
ENSG00000227809	RP11-171A24.2	lincRNA	0	0.000837773	Inf	0.462433	0.793321
ENSG00000227818	RP11-227F8.2	lincRNA	0	0	NA	NA	NA
ENSG00000227824	AC122136.2	lincRNA	0.00240225	0	-Inf	0.252999	0.728235
ENSG00000227838	RP1-213J1P__B.1	lincRNA	0.00104228	0.0132295	3.66595	0.460251	0.793321
ENSG00000227851	RP11-381K7.1	lincRNA	0	0	NA	NA	NA
ENSG00000227863	AC002383.2	lincRNA	0	0.00213924	Inf	0.462433	0.793321
ENSG00000227869	RP11-807H17.1	lincRNA	0	0.00260891	Inf	0.26289	0.728235
ENSG00000227880	RP11-46E17.6	lincRNA	0.00265544	0.00305139	0.200514	0.632786	0.907337
ENSG00000227885	RP11-79N23.1	lincRNA	0.465207	0.638383	0.456549	0.461149	0.793321
ENSG00000227888	FAM66A	lincRNA	0.065929	0.0616147	-0.097639	0.236351	0.728235
ENSG00000227893	LINC00352	lincRNA	0	0	NA	NA	NA
ENSG00000227895	ISX-AS1	lincRNA	0.0154973	0.00839424	-0.884544	0.730528	0.946258
ENSG00000227902	AC062032.1	lincRNA	0	0	NA	NA	NA
ENSG00000227911	RP11-141M1.1	lincRNA	0.0150099	0.0084555	-0.827951	0.846451	0.96045
ENSG00000227912	RP11-69C17.3	lincRNA	0.00043666	0.00318713	2.86768	0.170864	0.728235
ENSG00000227917	RP11-143M1.3	lincRNA	0.00253846	0.00333889	0.395414	0.761082	0.946258
ENSG00000227920	RP1-153P14.5	lincRNA	0.00266617	0.00268375	0.00947972	1	1
ENSG00000227925	RP11-191N8.2	lincRNA	0.025669	0.122323	2.2526	0.0351235	0.604683
ENSG00000227930	AC009508.1	lincRNA	0	0.00097346	Inf	0.462433	0.793321
ENSG00000227932	RP13-16H11.2	lincRNA	0.0040674	0.00705912	0.795381	0.572289	0.871909
ENSG00000227935	RP6-102O10.1	lincRNA	0	0	NA	NA	NA
ENSG00000227938	AC104695.4	lincRNA	0.00738383	0.0410733	2.47576	0.0390545	0.623946
ENSG00000227940	RP11-372M18.1	lincRNA	0	0	NA	NA	NA
ENSG00000227946	AC007383.3	lincRNA	1.73483	1.01976	-0.76656	0.0115181	0.53316
ENSG00000227947	RP11-543D5.1	lincRNA	0.0342519	0.00177947	-4.26666	0.266505	0.731231
ENSG00000227958	RP11-399H11.3	lincRNA	0	0.00181585	Inf	0.462433	0.793321
ENSG00000227964	LINC01429	lincRNA	0.00428273	0.00188625	-1.18301	0.233703	0.728235
ENSG00000227981	AC012668.3	lincRNA	0.00754463	0.00383029	-0.977995	0.921745	0.979734
ENSG00000228022	HCG20	lincRNA	0.0700823	0.123435	0.816634	0.682951	0.938974
ENSG00000228031	AC078842.3	lincRNA	0.00740801	0.00346095	-1.09792	0.403718	0.793321
ENSG00000228033	AC010967.2	lincRNA	0.0360869	0.18008	2.31909	0.0984637	0.708775
ENSG00000228037	RP3-395M20.9	lincRNA	0.33273	0.188778	-0.817658	0.470756	0.802829
ENSG00000228043	AC097721.2	lincRNA	0.250957	0.213338	-0.2343	0.396949	0.793321
ENSG00000228044	RP4-781K5.4	lincRNA	0.145168	0.256971	0.823886	0.17381	0.728235
ENSG00000228048	RP11-598C10.1	lincRNA	0	0	NA	NA	NA
ENSG00000228055	LINC00864	lincRNA	0.00868143	0.00564067	-0.622067	0.948533	0.991901
ENSG00000228058	RP11-552D4.1	lincRNA	0.00673471	0.00146323	-2.20246	0.350698	0.793321
ENSG00000228065	LINC01515	lincRNA	0.263084	0.267143	0.0220903	0.824374	0.96045
ENSG00000228067	RP11-61J19.3	lincRNA	0.019512	0.0243187	0.317704	0.462113	0.793321
ENSG00000228079	AC012368.1	lincRNA	0.0724435	0.0268117	-1.434	0.271518	0.737999
ENSG00000228100	AC016912.3	lincRNA	0.0113623	0.0488185	2.10318	0.178356	0.728235
ENSG00000228105	RP3-340N1.6	lincRNA	0.0017784	0.00588218	1.72577	0.340889	0.791013
ENSG00000228106	RP11-452F19.3	lincRNA	3.90759	2.02911	-0.945436	0.00115395	0.251134
ENSG00000228120	AP001631.10	lincRNA	0.0246435	0.0903433	1.87421	0.109998	0.728235
ENSG00000228126	FALEC	lincRNA	0.297877	0.322875	0.116257	0.806542	0.96045
ENSG00000228127	RP11-12L8.1	lincRNA	0.00297879	0.0178002	2.5791	0.065543	0.682399
ENSG00000228136	RP11-216M21.5	lincRNA	0.00330915	0	-Inf	0.252999	0.728235
ENSG00000228139	LINC01402	lincRNA	0.010163	0.0230757	1.18305	0.29929	0.754347
ENSG00000228140	RP3-467K16.4	lincRNA	0.122776	0.264818	1.10897	0.0357163	0.604683
ENSG00000228141	AC105339.1	lincRNA	0.0112482	0.00815269	-0.464352	0.955032	0.99555
ENSG00000228142	RP11-180I4.2	lincRNA	0	0.000844553	Inf	0.462433	0.793321
ENSG00000228153	RP11-23I7.1	lincRNA	0.00669561	0.00525919	-0.348374	0.905235	0.979734
ENSG00000228159	AP001465.5	lincRNA	0	0	NA	NA	NA
ENSG00000228160	RP13-57D9.3	lincRNA	0.00187611	0	-Inf	0.252999	0.728235
ENSG00000228162	AC097713.3	lincRNA	0	0.00441311	Inf	0.0902555	0.682399
ENSG00000228173	AC091770.3	lincRNA	0	0	NA	NA	NA
ENSG00000228176	RP4-656G21.1	lincRNA	0.127387	0.0426874	-1.57734	0.0930667	0.687899
ENSG00000228189	RP13-60M5.2	lincRNA	0	0.00196847	Inf	0.0902555	0.682399
ENSG00000228208	C1orf143	lincRNA	0.0548765	0.183672	1.74287	0.0575902	0.67385
ENSG00000228215	RP11-541F9.2	lincRNA	0	0.000699867	Inf	0.462433	0.793321
ENSG00000228216	RP11-367F23.1	lincRNA	0.0225704	0.0860224	1.93028	0.0930667	0.687899
ENSG00000228221	LINC00578	lincRNA	0.0824651	0.0289434	-1.51055	0.449024	0.793321
ENSG00000228222	AC074363.1	lincRNA	0.0405565	0.0130228	-1.63889	0.867046	0.965454
ENSG00000228223	HCG11	lincRNA	4.2991	2.26777	-0.92276	0.0225786	0.56366
ENSG00000228226	AC074019.1	lincRNA	0	0	NA	NA	NA
ENSG00000228229	RP11-219C24.10	lincRNA	0	0	NA	NA	NA
ENSG00000228235	AP001476.4	lincRNA	0.0365446	0.0275096	-0.409721	0.402558	0.793321
ENSG00000228239	RP11-85G21.1	lincRNA	0.00431122	0	-Inf	0.252999	0.728235
ENSG00000228240	TTTY17A	lincRNA	0	0	NA	NA	NA
ENSG00000228251	AC012442.6	lincRNA	0.181314	0.134362	-0.432365	0.160023	0.728235
ENSG00000228255	RP11-323I1.1	lincRNA	0.0279622	0	-Inf	0.252999	0.728235
ENSG00000228261	RP11-127L20.3	lincRNA	0.0368067	0.0542123	0.558655	0.330753	0.791013
ENSG00000228262	LINC01320	lincRNA	0	0.00232335	Inf	0.0518345	0.644571
ENSG00000228265	RALY-AS1	lincRNA	1.12639	1.11467	-0.0150974	0.934958	0.979734
ENSG00000228271	RP11-513G11.2	lincRNA	0.0303328	0.0138261	-1.13349	0.450887	0.793321
ENSG00000228272	AC106874.1	lincRNA	0.00123329	0	-Inf	0.252999	0.728235
ENSG00000228277	AC112518.3	lincRNA	0.00299161	0.0160999	2.42806	0.302176	0.754347
ENSG00000228295	LINC00392	lincRNA	0.0113264	0.159935	3.81972	0.968345	0.99555
ENSG00000228296	TTTY4C	lincRNA	0	0	NA	NA	NA
ENSG00000228308	LINC01209	lincRNA	0.00086633	0.00300319	1.79351	0.382639	0.793321
ENSG00000228309	LINC01350	lincRNA	0.00059785	0.000429153	-0.47829	0.859684	0.96045
ENSG00000228329	AC097495.3	lincRNA	0.00173143	0.00242113	0.483714	0.795572	0.96045
ENSG00000228334	AC024028.1	lincRNA	0.00729252	0.00407403	-0.839962	0.921745	0.979734
ENSG00000228338	RP5-845O24.8	lincRNA	0.00225828	0.0109533	2.27807	0.195179	0.728235
ENSG00000228340	MIR646HG	lincRNA	0.155798	0.131631	-0.243176	0.801573	0.96045
ENSG00000228351	AC018832.1	lincRNA	0	0.000728787	Inf	0.462433	0.793321
ENSG00000228358	AC113617.1	lincRNA	0.123573	0.468299	1.92206	0.323742	0.785824
ENSG00000228361	RP11-503C24.3	lincRNA	0.00442381	0	-Inf	0.252999	0.728235
ENSG00000228365	RP1-90J20.2	lincRNA	0	0	NA	NA	NA
ENSG00000228372	RP11-85L21.4	lincRNA	0	0.00138153	Inf	0.26289	0.728235
ENSG00000228379	AC010891.2	lincRNA	0	0	NA	NA	NA
ENSG00000228386	RP5-1125A11.4	lincRNA	0.026036	0.0197032	-0.402076	0.655036	0.919873
ENSG00000228391	AC011995.3	lincRNA	0.00130844	0.00312103	1.25417	0.572289	0.871909
ENSG00000228392	RP11-343J18.1	lincRNA	0	0.00056666	Inf	0.26289	0.728235
ENSG00000228397	RP1-224A6.3	lincRNA	0.175803	0.0740103	-1.24816	0.113206	0.728235
ENSG00000228408	RP1-111D6.3	lincRNA	0	0.00240257	Inf	0.0902555	0.682399
ENSG00000228412	RP4-625H18.2	lincRNA	0.369123	0.084336	-2.12988	0.615228	0.907337
ENSG00000228414	LINC01185	lincRNA	0.0156705	0.00795965	-0.977271	0.158625	0.728235
ENSG00000228420	RP4-735C1.6	lincRNA	0.00563989	0.0022326	-1.33694	0.632786	0.907337
ENSG00000228421	AC005013.5	lincRNA	0.0946793	0.0837068	-0.177703	0.62215	0.907337
ENSG00000228422	LINC00687	lincRNA	0.00142998	0.00270511	0.919691	0.844242	0.96045
ENSG00000228423	RP4-633I8.4	lincRNA	0.00854866	0.0110542	0.370821	0.648943	0.914283
ENSG00000228426	RP11-402L1.11	lincRNA	0	0.00311549	Inf	0.154327	0.728235
ENSG00000228430	RP11-15B24.5	lincRNA	0.0014093	0.000839327	-0.747674	0.97329	0.99555
ENSG00000228434	AC004951.6	lincRNA	0.196911	0.244645	0.313149	0.366908	0.793321
ENSG00000228437	RP11-400N13.2	lincRNA	0.936082	6.95991	2.89436	0.0629313	0.682399
ENSG00000228459	LINC01546	lincRNA	0.023173	0.185195	2.99853	0.0160674	0.543864
ENSG00000228463	AP006222.2	lincRNA	0.0841932	0.118177	0.489176	0.160023	0.728235
ENSG00000228467	RP11-402N8.1	lincRNA	0.0008488	0.000925907	0.125442	0.859684	0.96045
ENSG00000228478	RP1-290I10.3	lincRNA	0.0175795	0.00801107	-1.13383	0.970476	0.99555
ENSG00000228482	RP5-859D4.3	lincRNA	0.00856507	0.00167836	-2.35141	0.266505	0.731231
ENSG00000228484	RP11-106M7.1	lincRNA	0.0078698	0.0126965	0.690033	0.791324	0.96045
ENSG00000228488	AC092168.4	lincRNA	0.00288797	0.00617253	1.09581	0.514686	0.83903
ENSG00000228495	LINC01013	lincRNA	0.00194923	0.00326199	0.742847	0.787801	0.96045
ENSG00000228503	RP11-347D21.2	lincRNA	0.00174717	0.0984888	5.81687	0.514686	0.83903
ENSG00000228504	RP4-586O15.1	lincRNA	0	0.00125115	Inf	0.462433	0.793321
ENSG00000228505	AC011897.2	lincRNA	0.00391692	0.00138369	-1.5012	0.403718	0.793321
ENSG00000228512	RP11-281A20.2	lincRNA	0.00636055	0.0157176	1.30516	0.475037	0.808536
ENSG00000228521	AC099552.3	lincRNA	0.00185712	0	-Inf	0.252999	0.728235
ENSG00000228526	MIR34AHG	lincRNA	0.205445	0.300337	0.54783	0.146494	0.728235
ENSG00000228527	RP11-179B15.5	lincRNA	0.0478562	0.0408292	-0.229103	0.730913	0.946258
ENSG00000228528	AC068057.1	lincRNA	0	0.0014961	Inf	0.26289	0.728235
ENSG00000228536	RP11-392O17.1	lincRNA	0.0164502	0.0292999	0.832789	0.542684	0.857457
ENSG00000228538	AC009411.1	lincRNA	0.00138007	0.00611193	2.14689	0.859684	0.96045
ENSG00000228541	AC093159.1	lincRNA	0.0276772	0.0352567	0.349197	1	1
ENSG00000228543	GS1-519E5.1	lincRNA	0.00056219	0.000312927	-0.845233	0.768278	0.946258
ENSG00000228549	RP11-108M9.3	lincRNA	0.155108	0.135808	-0.191702	0.978303	0.99555
ENSG00000228559	RP3-340B19.3	lincRNA	0.001339	0.0170669	3.67197	0.0201368	0.56366
ENSG00000228561	RP11-114M1.1	lincRNA	0.0351007	0.0219302	-0.678583	1	1
ENSG00000228566	RP11-170M17.1	lincRNA	0.00166798	0.00854779	2.35745	0.170864	0.728235
ENSG00000228569	AC073133.2	lincRNA	0.0117176	0.00332275	-1.81822	0.151735	0.728235
ENSG00000228573	RP11-279N8.1	lincRNA	0.12818	0.0953521	-0.426837	0.277545	0.747008
ENSG00000228586	AC005042.5	lincRNA	0	0.00105229	Inf	0.462433	0.793321
ENSG00000228587	RP1-41P2.7	lincRNA	0	0.00232297	Inf	0.154327	0.728235
ENSG00000228590	AC007381.3	lincRNA	0.00079472	0.00323128	2.02359	0.340889	0.791013
ENSG00000228592	D21S2088E	lincRNA	0	0.00220884	Inf	0.462433	0.793321
ENSG00000228616	RP11-66N11.7	lincRNA	0.0116089	0.00738741	-0.65209	0.58257	0.879004
ENSG00000228618	AC012462.3	lincRNA	0.00193421	0.00224104	0.212424	0.921745	0.979734
ENSG00000228622	RP1-302D9.1	lincRNA	0	0.0284441	Inf	0.26289	0.728235
ENSG00000228623	ZNF883	lincRNA	0.9732	0.906268	-0.102798	0.530544	0.843775
ENSG00000228627	GS1-278J22.2	lincRNA	0	0.00131017	Inf	0.462433	0.793321
ENSG00000228634	RP4-534N18.2	lincRNA	0.215615	0.146212	-0.560398	0.461149	0.793321
ENSG00000228636	RP5-1051H14.2	lincRNA	0.0018859	0.0126251	2.74297	0.859684	0.96045
ENSG00000228639	AC005152.3	lincRNA	0.0207651	0.0442485	1.09147	0.29521	0.754347
ENSG00000228648	RP11-568A7.2	lincRNA	0	0.0288078	Inf	0.26289	0.728235
ENSG00000228650	AC008940.1	lincRNA	0.00485909	0.00285701	-0.766182	0.529219	0.843775
ENSG00000228658	RP11-791O21.5	lincRNA	0	0	NA	NA	NA
ENSG00000228669	LINC00448	lincRNA	0	0	NA	NA	NA
ENSG00000228675	AC006482.1	lincRNA	0	0.00175266	Inf	0.462433	0.793321
ENSG00000228679	RP4-676J13.2	lincRNA	0.00163248	0.00100102	-0.705595	0.921745	0.979734
ENSG00000228683	RP11-31E13.2	lincRNA	0.00130618	0.00187523	0.521711	0.859684	0.96045
ENSG00000228692	RP5-826L7.1	lincRNA	0	0.0272109	Inf	0.0289852	0.56366
ENSG00000228697	RP5-968D22.1	lincRNA	0.0576275	0.0159287	-1.85513	1	1
ENSG00000228704	RP11-138M12.1	lincRNA	0.00612162	0	-Inf	0.252999	0.728235
ENSG00000228707	RP11-787B4.2	lincRNA	0.00433324	0.0517308	3.57751	0.420584	0.793321
ENSG00000228709	AP001065.15	lincRNA	0.412215	0.703018	0.770164	0.695849	0.946258
ENSG00000228714	RP11-284G10.1	lincRNA	0	0.00869548	Inf	0.26289	0.728235
ENSG00000228718	RP11-145H9.3	lincRNA	0.00817845	0.0106084	0.375305	0.680642	0.938974
ENSG00000228719	RP5-1119A7.14	lincRNA	0.0363441	0.036199	-0.00576815	0.887088	0.973748
ENSG00000228730	RP11-95L3.2	lincRNA	0.00125891	0.000804867	-0.645353	0.768278	0.946258
ENSG00000228734	RP11-335E6.3	lincRNA	0.00764507	0.0137013	0.841716	0.651378	0.916974
ENSG00000228735	GS1-18A18.2	lincRNA	0.00332481	0	-Inf	0.0874803	0.682399
ENSG00000228739	RP11-218I7.2	lincRNA	0.00866255	0.0102916	0.2486	0.481973	0.814581
ENSG00000228741	SPATA13	lincRNA	0.00575369	0.0227121	1.9809	0.141122	0.728235
ENSG00000228742	RP5-884M6.1	lincRNA	0.651768	1.27946	0.973108	0.177495	0.728235
ENSG00000228750	RP11-242F24.1	lincRNA	0.00306359	0.00266648	-0.200287	0.7464	0.946258
ENSG00000228768	AC003101.1	lincRNA	0.0055278	0.0140186	1.34257	0.269194	0.733955
ENSG00000228772	RP1-309H15.2	lincRNA	0.00093279	0	-Inf	0.252999	0.728235
ENSG00000228777	RP11-282C5.1	lincRNA	0	0	NA	NA	NA
ENSG00000228778	RP11-129J12.1	lincRNA	0.0545007	0.0182227	-1.58053	0.0273304	0.56366
ENSG00000228784	LINC00954	lincRNA	0.0401206	0.0688204	0.778493	0.15714	0.728235
ENSG00000228786	LINC00266-4P	lincRNA	0	0	NA	NA	NA
ENSG00000228789	HCG22	lincRNA	0.009262	0.0192297	1.05394	0.0400934	0.623946
ENSG00000228792	RP11-354K1.2	lincRNA	0.146615	0.0310377	-2.23994	0.244294	0.728235
ENSG00000228793	RP1-223B1.1	lincRNA	0.00556923	0.023279	2.06348	0.375875	0.793321
ENSG00000228798	AP000473.5	lincRNA	0.0014856	0.00685157	2.20539	0.266505	0.731231
ENSG00000228799	AC113607.2	lincRNA	0.0115342	0	-Inf	0.0306816	0.56366
ENSG00000228800	RP11-253D19.1	lincRNA	0.00315575	0.00105831	-1.57623	0.768278	0.946258
ENSG00000228817	BACH1-IT2	lincRNA	0.0891134	0.0694053	-0.360598	0.33826	0.791013
ENSG00000228824	MIR4500HG	lincRNA	0.0435495	0.0845846	0.95774	0.26369	0.729117
ENSG00000228826	RP11-344P13.4	lincRNA	0.0554501	0.0443338	-0.322784	1	1
ENSG00000228857	AC104653.1	lincRNA	0.0921474	0.104753	0.184978	0.52193	0.843775
ENSG00000228862	RP11-91I20.3	lincRNA	0.00618183	0.00413142	-0.581396	0.452206	0.793321
ENSG00000228873	AC012307.2	lincRNA	0.0128066	0	-Inf	0.0306816	0.56366
ENSG00000228876	AC010745.2	lincRNA	0	0.000549987	Inf	0.462433	0.793321
ENSG00000228877	RP11-473E2.4	lincRNA	0.00199446	0.00253681	0.347019	0.859684	0.96045
ENSG00000228878	SEPT7-AS1	lincRNA	0.307652	0.149089	-1.04513	0.311045	0.759871
ENSG00000228886	RP11-290D2.3	lincRNA	0.0301312	0.0824069	1.45151	0.0278394	0.56366
ENSG00000228888	LINC01428	lincRNA	0.00436524	0.00329315	-0.406594	0.921745	0.979734
ENSG00000228889	UBAC2-AS1	lincRNA	0.667457	1.15127	0.786485	0.102507	0.714956
ENSG00000228890	TTTY21	lincRNA	0	0	NA	NA	NA
ENSG00000228906	RP13-216E22.4	lincRNA	0.478347	0.349734	-0.451801	0.216429	0.728235
ENSG00000228909	AC008281.1	lincRNA	0.00108024	0.00751731	2.79886	0.266505	0.731231
ENSG00000228918	LINC01344	lincRNA	0.00108837	0.00111075	0.0293607	0.427384	0.793321
ENSG00000228919	AC097381.1	lincRNA	0.0435701	0.0634176	0.541544	0.1569	0.728235
ENSG00000228933	RP11-268G12.1	lincRNA	0.032372	0.0674904	1.05994	0.768765	0.946473
ENSG00000228950	AC023137.2	lincRNA	0.0102533	0.00430084	-1.2534	0.340889	0.791013
ENSG00000228951	RP11-336A10.4	lincRNA	0.00105489	0.264586	7.9705	0.0411088	0.623946
ENSG00000228952	RP11-567G11.1	lincRNA	5.38673	1.46902	-1.87456	0.102507	0.714956
ENSG00000228959	RP5-1121H13.3	lincRNA	0	0	NA	NA	NA
ENSG00000228961	AP000282.3	lincRNA	0	0.0132104	Inf	0.26289	0.728235
ENSG00000228968	AC096554.1	lincRNA	0	0	NA	NA	NA
ENSG00000228971	RP11-286B14.1	lincRNA	0.00355431	0.00451017	0.343611	0.468628	0.801228
ENSG00000228980	LINC01205	lincRNA	0.00209341	0.0107155	2.35578	0.683914	0.938974
ENSG00000228999	AC068490.1	lincRNA	0	0	NA	NA	NA
ENSG00000229011	LINC01038	lincRNA	0	0.00309691	Inf	0.26289	0.728235
ENSG00000229012	GS1-542M4.4	lincRNA	0.00146258	0	-Inf	0.252999	0.728235
ENSG00000229015	RP11-265D19.6	lincRNA	0.00196718	0.0100176	2.34833	0.460251	0.793321
ENSG00000229017	LINC01277	lincRNA	0.0288869	0.0755126	1.3863	0.0225786	0.56366
ENSG00000229025	AP001595.1	lincRNA	0	0	NA	NA	NA
ENSG00000229051	RP5-952N6.1	lincRNA	0.00165363	0.00341533	1.04639	0.615501	0.907337
ENSG00000229066	AC096649.3	lincRNA	0.00342059	0.00884353	1.37038	0.648943	0.914283
ENSG00000229086	LINC01548	lincRNA	0.00192987	0.0026014	0.430785	0.632786	0.907337
ENSG00000229102	RP11-360P21.2	lincRNA	0.00490078	0.00765043	0.64253	0.632786	0.907337
ENSG00000229108	MEOX2-AS1	lincRNA	0.235862	0.0972938	-1.27752	0.97564	0.99555
ENSG00000229116	RP11-20J15.3	lincRNA	0.00375995	0.00256433	-0.55213	0.921745	0.979734
ENSG00000229118	AC068491.2	lincRNA	0.0146661	0.0374814	1.35369	0.0613616	0.682399
ENSG00000229131	AC016710.1	lincRNA	0	0.0379739	Inf	0.0902555	0.682399
ENSG00000229140	CCDC26	lincRNA	0.0157159	0.0193337	0.298894	0.491564	0.822125
ENSG00000229155	RP11-528A4.2	lincRNA	0.900922	0.125508	-2.84362	0.359688	0.793321
ENSG00000229160	AC009229.6	lincRNA	0.0140488	0.0216922	0.626726	0.975021	0.99555
ENSG00000229175	LINC00382	lincRNA	0.0012902	0.000609973	-1.08078	0.768278	0.946258
ENSG00000229177	AC008154.5	lincRNA	0	0.00425055	Inf	0.26289	0.728235
ENSG00000229178	AC069513.4	lincRNA	0.382776	0.235306	-0.70196	0.143842	0.728235
ENSG00000229180	GS1-124K5.11	lincRNA	1.45671	1.55062	0.0901302	0.530544	0.843775
ENSG00000229192	AC004870.3	lincRNA	0.00487774	0.00936447	0.940985	0.739055	0.946258
ENSG00000229195	AC009495.4	lincRNA	0.0152683	0.023112	0.598098	0.968345	0.99555
ENSG00000229201	RP5-827O9.1	lincRNA	0	0.00818573	Inf	0.462433	0.793321
ENSG00000229203	AC103564.7	lincRNA	0.0132384	0.00820648	-0.689892	0.730528	0.946258
ENSG00000229205	LINC00200	lincRNA	0.0042387	0.00340937	-0.314115	0.50494	0.832889
ENSG00000229206	RP11-397O4.1	lincRNA	0	0	NA	NA	NA
ENSG00000229209	AC073987.1	lincRNA	0.00151121	0.00142688	-0.0828401	0.921745	0.979734
ENSG00000229214	LINC00242	lincRNA	0.113253	0.115827	0.0324326	0.848957	0.96045
ENSG00000229225	RP11-5P4.3	lincRNA	0	0	NA	NA	NA
ENSG00000229227	RP11-38L15.2	lincRNA	0.0086597	0.016227	0.90601	0.12708	0.728235
ENSG00000229236	TTTY10	lincRNA	0	0.00192087	Inf	0.26289	0.728235
ENSG00000229243	AC098973.1	lincRNA	0.0115435	0.010779	-0.0988636	0.648943	0.914283
ENSG00000229246	LINC00377	lincRNA	0.00590372	0.00719929	0.286231	0.683914	0.938974
ENSG00000229249	LINC00446	lincRNA	0	0	NA	NA	NA
ENSG00000229255	RP11-407H12.8	lincRNA	0.0008239	0.00112281	0.446568	0.859684	0.96045
ENSG00000229269	RP11-298A8.2	lincRNA	0.0577604	0.00290463	-4.31366	0.768278	0.946258
ENSG00000229271	AC091493.2	lincRNA	0	0	NA	NA	NA
ENSG00000229274	XXbac-BPG13B8.10	lincRNA	0.00217167	0.00348607	0.682795	0.551642	0.865703
ENSG00000229275	LL22NC03-121E8.3	lincRNA	0	0	NA	NA	NA
ENSG00000229282	RP1-40E16.2	lincRNA	0.0163316	0.00615325	-1.40824	0.196706	0.728235
ENSG00000229289	AP000431.2	lincRNA	0.0281417	0	-Inf	0.0874803	0.682399
ENSG00000229291	RP4-580N22.2	lincRNA	0.13464	0.137828	0.0337634	1	1
ENSG00000229297	RP11-540H22.2	lincRNA	0.00309508	0	-Inf	0.252999	0.728235
ENSG00000229301	RP5-905H7.8	lincRNA	0	0	NA	NA	NA
ENSG00000229306	AP001464.4	lincRNA	0	0	NA	NA	NA
ENSG00000229307	LINC00459	lincRNA	0	0	NA	NA	NA
ENSG00000229308	AC010084.1	lincRNA	0	0	NA	NA	NA
ENSG00000229309	RP11-452B18.2	lincRNA	0	0	NA	NA	NA
ENSG00000229311	RP11-475I24.8	lincRNA	0	0.00035874	Inf	0.462433	0.793321
ENSG00000229321	AC008269.2	lincRNA	0.0196244	0.0121649	-0.689922	0.830745	0.96045
ENSG00000229323	DLEU1-AS1	lincRNA	0.0177126	0.0174171	-0.0242778	0.576447	0.874669
ENSG00000229345	RP11-332M4.1	lincRNA	0.0034019	0	-Inf	0.0874803	0.682399
ENSG00000229352	AC007563.3	lincRNA	0.00499325	0.00122891	-2.0226	0.768278	0.946258
ENSG00000229370	AC092635.1	lincRNA	0.136804	0.031296	-2.12806	0.921745	0.979734
ENSG00000229373	LINC00452	lincRNA	0.024327	0.0762015	1.64726	0.165437	0.728235
ENSG00000229379	AC006041.1	lincRNA	0.00536848	0.0149001	1.47274	0.795572	0.96045
ENSG00000229382	BX322557.13	lincRNA	0.0138875	0.0112509	-0.303749	0.897279	0.978659
ENSG00000229388	RP11-442N24__B.1	lincRNA	0.184131	0.354892	0.946648	0.128889	0.728235
ENSG00000229389	CTD-2022H16.1	lincRNA	0	0.00093542	Inf	0.462433	0.793321
ENSG00000229395	AC013401.1	lincRNA	0	0	NA	NA	NA
ENSG00000229401	MIR5689HG	lincRNA	0.183175	0.232965	0.34689	0.0484974	0.644571
ENSG00000229403	RP4-718N17.2	lincRNA	0	0	NA	NA	NA
ENSG00000229404	LINC00858	lincRNA	0.018277	0.0328964	0.847898	0.0390545	0.623946
ENSG00000229424	AC007349.4	lincRNA	0.00145423	0.00163025	0.164835	0.859684	0.96045
ENSG00000229425	AJ006998.2	lincRNA	0.00610266	0.00472911	-0.367868	0.277678	0.747008
ENSG00000229433	RP11-329B9.1	lincRNA	0.00790324	0.00478251	-0.724677	0.0281427	0.56366
ENSG00000229434	AC017048.1	lincRNA	0.00140013	0.00087356	-0.680582	0.768278	0.946258
ENSG00000229437	LINC00366	lincRNA	0	0	NA	NA	NA
ENSG00000229443	LINC00433	lincRNA	0	0	NA	NA	NA
ENSG00000229454	RP11-202I11.2	lincRNA	0	0	NA	NA	NA
ENSG00000229457	AC006227.1	lincRNA	0.00057948	0.00143615	1.30937	0.859684	0.96045
ENSG00000229459	AC023669.1	lincRNA	0.00342944	0.0182999	2.41579	0.578775	0.874802
ENSG00000229466	RP11-56I23.1	lincRNA	0	0.00478416	Inf	0.154327	0.728235
ENSG00000229481	CTD-2554C21.3	lincRNA	0.00443922	0.00942354	1.08596	0.955032	0.99555
ENSG00000229483	LINC00362	lincRNA	0	0	NA	NA	NA
ENSG00000229484	RP5-888M10.2	lincRNA	0.012378	0.00963824	-0.360935	0.826511	0.96045
ENSG00000229494	AC012494.1	lincRNA	0	0.00227363	Inf	0.154327	0.728235
ENSG00000229495	RP11-173D14.3	lincRNA	0.00104168	0.00034128	-1.60988	0.572289	0.871909
ENSG00000229520	LINC00404	lincRNA	0	0.00661263	Inf	0.154327	0.728235
ENSG00000229522	LINC01523	lincRNA	0.074097	0.0290429	-1.35123	0.925162	0.979734
ENSG00000229536	AC079776.1	lincRNA	0.0445531	0.0147425	-1.59555	0.58257	0.879004
ENSG00000229537	RP11-5P4.1	lincRNA	0	0	NA	NA	NA
ENSG00000229543	RP11-90J7.2	lincRNA	0.00264352	0	-Inf	0.0874803	0.682399
ENSG00000229546	LINC00428	lincRNA	0	0	NA	NA	NA
ENSG00000229550	AC012445.1	lincRNA	0	0	NA	NA	NA
ENSG00000229557	LINC00379	lincRNA	0.00584739	0.00087794	-2.7356	0.768278	0.946258
ENSG00000229558	SACS-AS1	lincRNA	0.0112991	0.00297892	-1.92335	0.846451	0.96045
ENSG00000229563	LINC01204	lincRNA	0.225892	0.131313	-0.78263	0.643345	0.909991
ENSG00000229565	AC108056.1	lincRNA	0	0	NA	NA	NA
ENSG00000229569	RP11-481G8.2	lincRNA	0.00181992	0.00356829	0.971359	0.222034	0.728235
ENSG00000229578	LINC00358	lincRNA	0	0	NA	NA	NA
ENSG00000229588	RP11-479J7.2	lincRNA	0	0.00306498	Inf	0.462433	0.793321
ENSG00000229599	LINC00411	lincRNA	0	0	NA	NA	NA
ENSG00000229600	RP11-524K14.1	lincRNA	0	0	NA	NA	NA
ENSG00000229603	AC004014.3	lincRNA	0.00179211	0.000786913	-1.18738	0.768278	0.946258
ENSG00000229606	RP5-827L5.1	lincRNA	0	0	NA	NA	NA
ENSG00000229607	RP5-1125N11.1	lincRNA	0.00414717	0.0021553	-0.944238	0.403718	0.793321
ENSG00000229609	LINC01079	lincRNA	0.326461	0.0285986	-3.51289	0.427244	0.793321
ENSG00000229611	RP11-390F4.10	lincRNA	0.00807246	0.0202916	1.3298	0.222034	0.728235
ENSG00000229613	LINC01501	lincRNA	0	0.000393013	Inf	0.462433	0.793321
ENSG00000229618	AC011288.2	lincRNA	0.013059	0.0838264	2.68236	0.536984	0.851782
ENSG00000229621	AC018742.1	lincRNA	0.0030651	0.017393	2.5045	0.199226	0.728235
ENSG00000229625	RP11-44N12.2	lincRNA	0.00735888	0.013095	0.831453	0.251232	0.728235
ENSG00000229628	AC073115.7	lincRNA	0.0176926	0.37702	4.41342	0.220122	0.728235
ENSG00000229630	LINC01264	lincRNA	0	0	NA	NA	NA
ENSG00000229639	RP3-380B4.1	lincRNA	0	0	NA	NA	NA
ENSG00000229642	AC027119.1	lincRNA	0.344753	0.143493	-1.26458	0.702322	0.946258
ENSG00000229643	LINC00280	lincRNA	0	0	NA	NA	NA
ENSG00000229646	RP11-330A16.1	lincRNA	0	0	NA	NA	NA
ENSG00000229647	AC007879.7	lincRNA	0.0828986	0.463878	2.48432	0.0225786	0.56366
ENSG00000229649	RP11-107I14.4	lincRNA	0.00569007	0.00204317	-1.47763	0.110853	0.728235
ENSG00000229654	RP1-60O19.2	lincRNA	0.00355554	0.00741666	1.0607	0.630409	0.907337
ENSG00000229656	RP11-462L8.1	lincRNA	1.04599	1.42548	0.446573	0.366908	0.793321
ENSG00000229660	RP5-1142J19.1	lincRNA	0.242201	0.228961	-0.0811045	0.764653	0.946258
ENSG00000229671	LINC01150	lincRNA	0.0127919	0.00730458	-0.808353	0.67433	0.938974
ENSG00000229694	RP11-305L7.6	lincRNA	0.00487459	0.00883345	0.857697	0.433756	0.793321
ENSG00000229697	RP11-374M1.3	lincRNA	0.00134096	0.00154251	0.202011	0.921745	0.979734
ENSG00000229699	RP1-140J1.1	lincRNA	0.00363117	0.00582488	0.681794	0.392558	0.793321
ENSG00000229702	RP1-274L7.1	lincRNA	0	0.00129809	Inf	0.154327	0.728235
ENSG00000229703	XX-CR54.1	lincRNA	0	0	NA	NA	NA
ENSG00000229719	MIR194-2HG	lincRNA	0.704389	0.0173957	-5.33957	0.00207572	0.322589
ENSG00000229720	RP3-495K2.2	lincRNA	0.0029189	0	-Inf	0.252999	0.728235
ENSG00000229722	RP11-557H15.5	lincRNA	0.00315774	0	-Inf	0.252999	0.728235
ENSG00000229729	RP11-159G9.5	lincRNA	1.99074	2.3851	0.260744	0.128889	0.728235
ENSG00000229740	U91324.1	lincRNA	0.0077524	0.00214083	-1.85647	0.768278	0.946258
ENSG00000229755	RP5-827L5.2	lincRNA	0	0	NA	NA	NA
ENSG00000229771	RP4-644L1.2	lincRNA	0.0363186	0.0123851	-1.5521	0.481973	0.814581
ENSG00000229774	AC018866.1	lincRNA	0.00117072	0.00299825	1.35673	0.768218	0.946258
ENSG00000229775	RP11-298H24.1	lincRNA	0	0.000245373	Inf	0.462433	0.793321
ENSG00000229779	AC016751.2	lincRNA	0.00216401	0	-Inf	0.252999	0.728235
ENSG00000229788	LINC00388	lincRNA	0	0	NA	NA	NA
ENSG00000229791	RP11-385E5.5	lincRNA	0	0.00178937	Inf	0.0902555	0.682399
ENSG00000229792	LINC00399	lincRNA	0.0301332	0.00676181	-2.15587	0.427384	0.793321
ENSG00000229805	AC011306.1	lincRNA	0	0	NA	NA	NA
ENSG00000229807	XIST	lincRNA	5.32856	11.9097	1.16032	0.643345	0.909991
ENSG00000229855	CTC-546K23.1	lincRNA	0.00210918	0.00530817	1.33153	0.480451	0.814581
ENSG00000229876	CASC20	lincRNA	0	0.0235658	Inf	0.0518345	0.644571
ENSG00000229881	RP11-321E8.4	lincRNA	0	0	NA	NA	NA
ENSG00000229891	LINC01315	lincRNA	0.415761	0.457553	0.138184	0.764653	0.946258
ENSG00000229896	RP11-456H18.2	lincRNA	0.220156	0.114319	-0.945462	0.802848	0.96045
ENSG00000229912	AC128709.4	lincRNA	0.149752	0.0764196	-0.970561	0.450887	0.793321
ENSG00000229921	KIF25-AS1	lincRNA	0.00191905	0.00304089	0.6641	0.826511	0.96045
ENSG00000229922	RP11-240M16.1	lincRNA	0.00367135	0.0019785	-0.891904	0.381333	0.793321
ENSG00000229923	RP11-102N11.1	lincRNA	0	0	NA	NA	NA
ENSG00000229925	AP001043.1	lincRNA	0.00481295	0.00385142	-0.321531	0.921745	0.979734
ENSG00000229928	LINC00400	lincRNA	0	0.00617635	Inf	0.154327	0.728235
ENSG00000229943	RP11-93N20.1	lincRNA	0.00507426	0	-Inf	0.252999	0.728235
ENSG00000229957	RP5-998H6.2	lincRNA	0.00180028	0.00207114	0.202204	0.736956	0.946258
ENSG00000229960	RP11-278H7.4	lincRNA	0.00148091	0	-Inf	0.252999	0.728235
ENSG00000229961	RP11-71G12.1	lincRNA	0.00309744	0.00775773	1.32456	0.420584	0.793321
ENSG00000229962	AP000221.1	lincRNA	0.00092175	0.0017622	0.93493	0.859684	0.96045
ENSG00000229964	RP11-135A1.3	lincRNA	0.00163101	0	-Inf	0.252999	0.728235
ENSG00000229976	RP5-1031J8.1	lincRNA	0.00663923	0.00200006	-1.73097	0.921745	0.979734
ENSG00000229981	LINC01435	lincRNA	0.0126576	0.000855433	-3.8872	0.266505	0.731231
ENSG00000229983	RP11-15I11.2	lincRNA	0.0392208	0.0311483	-0.332464	0.389911	0.793321
ENSG00000229986	AP001042.1	lincRNA	0.00426939	0.0128433	1.58892	0.22194	0.728235
ENSG00000229989	MIR181A1HG	lincRNA	0.105825	0.145189	0.45625	0.128889	0.728235
ENSG00000230010	RP4-568F9.6	lincRNA	0.0164188	0.0283006	0.785484	0.237953	0.728235
ENSG00000230013	RP11-217B7.3	lincRNA	0.0223872	0.0856158	1.9352	0.0885046	0.682399
ENSG00000230014	LINC00709	lincRNA	0.00322554	0	-Inf	0.252999	0.728235
ENSG00000230015	RP11-80B9.4	lincRNA	0.0249126	0.0564197	1.17932	0.462113	0.793321
ENSG00000230021	RP5-857K21.4	lincRNA	0.0513395	0.0414988	-0.306999	0.461149	0.793321
ENSG00000230023	RP11-10N16.2	lincRNA	0.0177103	0.00954206	-0.892219	0.462354	0.793321
ENSG00000230024	RP11-95P13.1	lincRNA	0.0228321	0.0545454	1.2564	0.35216	0.793321
ENSG00000230027	RP11-550H2.2	lincRNA	0.00328556	0.00119919	-1.45408	0.403718	0.793321
ENSG00000230030	RP11-505C13.1	lincRNA	0	0.00193041	Inf	0.462433	0.793321
ENSG00000230033	RP5-1121A15.3	lincRNA	0.0153447	0.0787389	2.35934	0.0683426	0.682399
ENSG00000230040	LINC00364	lincRNA	0	0	NA	NA	NA
ENSG00000230051	CTA-929C8.8	lincRNA	0.0011597	0.0107961	3.21869	0.514686	0.83903
ENSG00000230054	RP11-402G3.5	lincRNA	0.00577436	0.00725745	0.329801	0.763153	0.946258
ENSG00000230058	RP11-172E9.2	lincRNA	0.0220425	0.0730089	1.72779	0.0293981	0.56366
ENSG00000230096	RP11-34C15.2	lincRNA	0.00289711	0.00061268	-2.24141	0.30232	0.754347
ENSG00000230100	RP11-344N17.8	lincRNA	0.00295077	0.00240091	-0.297512	0.859684	0.96045
ENSG00000230105	RP11-431N15.2	lincRNA	0.0917688	0.0326993	-1.48875	0.0237091	0.56366
ENSG00000230107	CTA-126B4.7	lincRNA	0.0742644	0.0602022	-0.302853	0.384739	0.793321
ENSG00000230109	RP11-275N1.1	lincRNA	0.545644	0.214147	-1.34936	0.142794	0.728235
ENSG00000230120	RP1-90G24.8	lincRNA	0.00242549	0.00085138	-1.5104	0.768278	0.946258
ENSG00000230131	RP11-282I1.1	lincRNA	0.0216625	0.0103098	-1.07118	0.97329	0.99555
ENSG00000230133	FLJ33581	lincRNA	0.00523683	0.369383	6.14028	0.646932	0.913786
ENSG00000230138	RP11-117D22.2	lincRNA	0.00988724	0.00272809	-1.85767	0.100872	0.714956
ENSG00000230142	LINC01075	lincRNA	0	0	NA	NA	NA
ENSG00000230153	AF003626.1	lincRNA	0.00597366	0.00254846	-1.22899	0.572289	0.871909
ENSG00000230156	LINC00443	lincRNA	0.00312158	0.00803517	1.36405	0.712644	0.946258
ENSG00000230159	RP11-232D9.3	lincRNA	0.00224273	0.00549003	1.29156	0.768218	0.946258
ENSG00000230173	AC006196.1	lincRNA	0	0	NA	NA	NA
ENSG00000230174	LINC01149	lincRNA	0.0126862	0.0152735	0.267765	0.643345	0.909991
ENSG00000230197	RP11-160E2.17	lincRNA	0.00092811	0.00158664	0.773607	0.768218	0.946258
ENSG00000230205	RP11-631F7.2	lincRNA	0.00162691	0	-Inf	0.252999	0.728235
ENSG00000230229	RP11-90J7.4	lincRNA	0.0115781	0.0029807	-1.95767	0.572289	0.871909
ENSG00000230233	AF240627.2	lincRNA	0.00086038	0.00126141	0.551988	0.844242	0.96045
ENSG00000230234	RP1-276N6.2	lincRNA	0.659932	0.0158802	-5.37702	0.771454	0.948627
ENSG00000230239	RP11-108M9.2	lincRNA	0.0158742	0.00927756	-0.774866	0.928508	0.979734
ENSG00000230248	RP1-128O3.4	lincRNA	0	0	NA	NA	NA
ENSG00000230250	RP11-90C4.2	lincRNA	0	0	NA	NA	NA
ENSG00000230262	MIRLET7DHG	lincRNA	0.00843077	0.00257014	-1.71382	0.768278	0.946258
ENSG00000230269	RP1-40E16.9	lincRNA	0.322609	0.00407514	-6.30679	0.0850484	0.682399
ENSG00000230285	RP11-290M5.2	lincRNA	0.0544034	0.113553	1.06159	0.014849	0.543864
ENSG00000230294	RP13-507P19.2	lincRNA	0.00033772	0.00140245	2.05405	0.302176	0.754347
ENSG00000230298	RP11-253D19.2	lincRNA	0	0	NA	NA	NA
ENSG00000230303	RP11-213G2.2	lincRNA	0.0288259	0.0227032	-0.344466	0.836952	0.96045
ENSG00000230309	RP3-390M24.1	lincRNA	0.0102661	0.276924	4.75352	0.185746	0.728235
ENSG00000230310	CTD-2192J16.11	lincRNA	0.0723786	0.0398458	-0.861136	0.889283	0.973748
ENSG00000230317	LINC01284	lincRNA	0.001036	0	-Inf	0.252999	0.728235
ENSG00000230323	LINC00159	lincRNA	0	0.00474665	Inf	0.154327	0.728235
ENSG00000230324	RP4-705O1.1	lincRNA	0	0.00112712	Inf	0.154327	0.728235
ENSG00000230345	RP13-455A7.1	lincRNA	0.0316468	0.0198311	-0.674292	0.768278	0.946258
ENSG00000230352	RP4-614C15.3	lincRNA	0.00650436	0.00481692	-0.433296	0.778096	0.954278
ENSG00000230365	RP11-23D5.1	lincRNA	0	0	NA	NA	NA
ENSG00000230366	DSCR9	lincRNA	0.118576	0.149537	0.334687	0.366908	0.793321
ENSG00000230368	FAM41C	lincRNA	0.0446615	0.045839	0.0375425	0.806542	0.96045
ENSG00000230372	RP3-425P12.2	lincRNA	0.00243279	0	-Inf	0.252999	0.728235
ENSG00000230379	AP000146.2	lincRNA	0	0.00155947	Inf	0.462433	0.793321
ENSG00000230381	RP4-655J12.5	lincRNA	0	0.00556707	Inf	0.0518345	0.644571
ENSG00000230387	RP4-737E23.2	lincRNA	0.00778036	0.11258	3.85497	0.10589	0.728235
ENSG00000230390	LINC01048	lincRNA	0.00167051	0	-Inf	0.252999	0.728235
ENSG00000230392	RP5-1139I1.1	lincRNA	0.01149	0.0262041	1.18942	0.738786	0.946258
ENSG00000230394	RP11-692P14.1	lincRNA	0.00391562	0.0137504	1.81216	0.460251	0.793321
ENSG00000230400	RP11-359G22.2	lincRNA	0.00877914	0.0251526	1.51855	0.663687	0.929223
ENSG00000230401	AC090505.4	lincRNA	0	0.0024025	Inf	0.26289	0.728235
ENSG00000230402	LINC01349	lincRNA	0	0	NA	NA	NA
ENSG00000230403	LINC01066	lincRNA	0.00575577	0	-Inf	0.252999	0.728235
ENSG00000230404	RP5-855F14.2	lincRNA	0	0.00146806	Inf	0.462433	0.793321
ENSG00000230415	RP5-902P8.10	lincRNA	0.847836	0.805108	-0.0746018	0.848957	0.96045
ENSG00000230417	LINC00856	lincRNA	0.00246955	0.00365877	0.567109	0.569871	0.871909
ENSG00000230423	XX-C2158C6.1	lincRNA	0.00453672	0.00583874	0.364007	0.632786	0.907337
ENSG00000230426	ERVMER61-1	lincRNA	0.00663829	0.0260751	1.97379	0.165192	0.728235
ENSG00000230434	RP11-14O19.1	lincRNA	0	0.00431042	Inf	0.26289	0.728235
ENSG00000230437	RP11-102J14.1	lincRNA	0	0.00592323	Inf	0.154327	0.728235
ENSG00000230438	SERPINB9P1	lincRNA	1.39784	1.03153	-0.438407	0.848957	0.96045
ENSG00000230440	RP13-329D4.3	lincRNA	0	0.00388807	Inf	0.26289	0.728235
ENSG00000230448	LINC00276	lincRNA	0.0003522	0.00036844	0.0650348	0.761082	0.946258
ENSG00000230454	U73166.2	lincRNA	0.445697	0.357997	-0.316115	0.428384	0.793321
ENSG00000230471	LA16c-2F2.8	lincRNA	0	0.00100231	Inf	0.26289	0.728235
ENSG00000230472	RP1-28O17.1	lincRNA	0.00167812	0	-Inf	0.252999	0.728235
ENSG00000230487	PSMG3-AS1	lincRNA	1.22098	0.951555	-0.359685	0.461149	0.793321
ENSG00000230490	RP11-141M1.3	lincRNA	0.0560847	0.040785	-0.459569	0.760122	0.946258
ENSG00000230499	AC108463.1	lincRNA	0.648041	0.242553	-1.41779	0.19628	0.728235
ENSG00000230506	RP11-416N4.4	lincRNA	0.018092	0.00311089	-2.53996	0.128435	0.728235
ENSG00000230515	AC092580.3	lincRNA	0	0.00484542	Inf	0.154327	0.728235
ENSG00000230516	RP11-555J4.3	lincRNA	0.00796757	0.00364599	-1.12783	0.340889	0.791013
ENSG00000230523	RP3-437I16.1	lincRNA	0.00484561	0.00932246	0.944032	0.400534	0.793321
ENSG00000230525	AC007403.2	lincRNA	0.00252329	0.00108162	-1.22211	0.921745	0.979734
ENSG00000230526	RP11-472G21.2	lincRNA	0.00884031	0.0264614	1.58172	0.133782	0.728235
ENSG00000230533	RP11-95M15.1	lincRNA	0.014719	0.0843062	2.51796	0.0850484	0.682399
ENSG00000230537	RP11-305L7.1	lincRNA	0.096175	0.0648905	-0.567654	0.243981	0.728235
ENSG00000230542	LINC00102	lincRNA	0.020842	0.015946	-0.386301	0.676805	0.938974
ENSG00000230552	AC092162.1	lincRNA	0.00851297	0.00144149	-2.56211	0.0759687	0.682399
ENSG00000230555	RP11-517P14.2	lincRNA	1.90324	1.01629	-0.905142	0.19628	0.728235
ENSG00000230561	LINC01183	lincRNA	0.108459	0.120438	0.151142	0.495228	0.822125
ENSG00000230563	RP5-828H9.1	lincRNA	0.00530735	0.00710505	0.420854	0.976141	0.99555
ENSG00000230569	AC114763.1	lincRNA	0.00397525	0.00575127	0.532834	0.712644	0.946258
ENSG00000230573	RP11-464C19.2	lincRNA	0.0269097	0.00197443	-3.76862	0.695845	0.946258
ENSG00000230587	AC093609.1	lincRNA	0.0377878	0.0173555	-1.12253	0.258243	0.728235
ENSG00000230590	FTX	lincRNA	0.625615	0.620557	-0.0117117	0.33826	0.791013
ENSG00000230597	RP3-331H24.4	lincRNA	0	0.0283801	Inf	0.00407286	0.393763
ENSG00000230599	AC018495.3	lincRNA	0.0038057	0	-Inf	0.252999	0.728235
ENSG00000230600	RP11-73B2.2	lincRNA	0	0	NA	NA	NA
ENSG00000230601	RP11-402G3.3	lincRNA	0.181757	0.523904	1.52729	0.674062	0.938974
ENSG00000230606	AC159540.1	lincRNA	0.824003	0.9118	0.146068	0.764653	0.946258
ENSG00000230615	RP5-1198O20.4	lincRNA	0.20578	0.114551	-0.845108	0.530544	0.843775
ENSG00000230623	RP11-469A15.2	lincRNA	0.333466	0.0308051	-3.4363	0.581783	0.878691
ENSG00000230627	RP1-155D22.1	lincRNA	0	0.00320409	Inf	0.462433	0.793321
ENSG00000230628	RP4-781K5.6	lincRNA	0.0429308	0.0672832	0.648235	0.255116	0.728235
ENSG00000230631	RP11-359N11.1	lincRNA	0	0.00101689	Inf	0.462433	0.793321
ENSG00000230645	AC016682.1	lincRNA	0	0.00259749	Inf	0.462433	0.793321
ENSG00000230647	AC022816.2	lincRNA	0.00419987	0.028473	2.76118	0.551642	0.865703
ENSG00000230649	AC024084.1	lincRNA	0.016399	0.00816027	-1.00692	0.911589	0.979734
ENSG00000230651	RGPD4-AS1	lincRNA	0.0009653	0.00112053	0.215128	0.739055	0.946258
ENSG00000230658	KLHL7-AS1	lincRNA	0.408926	0.395795	-0.0470856	0.934958	0.979734
ENSG00000230663	FAM224B	lincRNA	0	0.00888574	Inf	0.154327	0.728235
ENSG00000230668	XXyac-YR29IB3.1	lincRNA	0	0.00697659	Inf	0.26289	0.728235
ENSG00000230676	RP11-65J3.3	lincRNA	0.00919149	0.0043616	-1.07544	0.977507	0.99555
ENSG00000230680	AC004869.2	lincRNA	0	0.00254799	Inf	0.462433	0.793321
ENSG00000230687	RP5-1114G22.2	lincRNA	0.0128596	0.000617753	-4.37968	0.30232	0.754347
ENSG00000230690	AC013402.5	lincRNA	0	0	NA	NA	NA
ENSG00000230699	RP11-54O7.1	lincRNA	0.602218	0.414151	-0.54013	0.0804562	0.682399
ENSG00000230704	RP1-117P20.3	lincRNA	0.0033166	0.00206015	-0.686958	0.768278	0.946258
ENSG00000230709	AC104024.1	lincRNA	0.00371485	0.0112974	1.60461	0.109998	0.728235
ENSG00000230710	LINC00332	lincRNA	0.00365054	0.0103204	1.49932	0.241243	0.728235
ENSG00000230714	RP11-152L7.1	lincRNA	0	0.00191857	Inf	0.462433	0.793321
ENSG00000230720	RP11-14C22.6	lincRNA	0	0	NA	NA	NA
ENSG00000230724	LINC01001	lincRNA	0.269642	0.298152	0.145005	0.428384	0.793321
ENSG00000230725	RP4-738P15.1	lincRNA	0.00729096	0.00704872	-0.0487475	0.208912	0.728235
ENSG00000230731	RP11-478K15.6	lincRNA	0.020507	0.0365261	0.832811	0.523216	0.843775
ENSG00000230733	AC092171.4	lincRNA	4.92388	6.57115	0.416348	0.143842	0.728235
ENSG00000230746	AC006007.1	lincRNA	0	0	NA	NA	NA
ENSG00000230759	RP11-153F1.2	lincRNA	0	0	NA	NA	NA
ENSG00000230768	RP11-251P6.1	lincRNA	0.00064668	0	-Inf	0.252999	0.728235
ENSG00000230773	AC079807.4	lincRNA	0.00767484	0.00731774	-0.0687385	0.802138	0.96045
ENSG00000230794	AF015720.3	lincRNA	0	0	NA	NA	NA
ENSG00000230803	AC097532.2	lincRNA	0.00356607	0.00177808	-1.00401	0.768278	0.946258
ENSG00000230805	AL132709.1	lincRNA	0.00451568	0.0015537	-1.53924	0.575286	0.874325
ENSG00000230817	LINC01362	lincRNA	0.00110713	0.00277244	1.32433	0.340889	0.791013
ENSG00000230834	AC068580.7	lincRNA	1.86674	3.47046	0.894609	0.0162759	0.543864
ENSG00000230836	LINC01293	lincRNA	0.246321	0.116274	-1.08301	0.0906153	0.682399
ENSG00000230838	LINC01614	lincRNA	0.00889938	0.00595465	-0.579687	0.340889	0.791013
ENSG00000230839	RP5-968J1.1	lincRNA	0.0699852	0.00690983	-3.34033	0.578775	0.874802
ENSG00000230843	RP11-380D15.3	lincRNA	0	0.00213925	Inf	0.26289	0.728235
ENSG00000230844	ZNF674-AS1	lincRNA	2.73918	2.70123	-0.020126	0.848957	0.96045
ENSG00000230846	RP11-383M4.2	lincRNA	0	0	NA	NA	NA
ENSG00000230852	RP11-51G5.1	lincRNA	0	0.00140729	Inf	0.462433	0.793321
ENSG00000230864	RP5-936J12.1	lincRNA	0	0.00155294	Inf	0.154327	0.728235
ENSG00000230866	CTA-342B11.2	lincRNA	0.00754287	0.0045276	-0.736367	0.842717	0.96045
ENSG00000230876	LINC00486	lincRNA	0.00200363	0.00305384	0.608008	0.730528	0.946258
ENSG00000230914	AC004840.8	lincRNA	0.0374621	0.0339346	-0.142675	0.69305	0.946258
ENSG00000230920	RP11-527D15.1	lincRNA	0	0	NA	NA	NA
ENSG00000230923	LINC00309	lincRNA	0.00100207	0.00173407	0.791176	0.328506	0.791013
ENSG00000230939	RP11-314C16.1	lincRNA	0.0822006	0.179319	1.1253	0.0428627	0.627514
ENSG00000230941	AC002386.1	lincRNA	0	0	NA	NA	NA
ENSG00000230943	RP11-367G18.1	lincRNA	0.264799	0.782388	1.56299	0.148457	0.728235
ENSG00000230944	AC026202.5	lincRNA	0.00227404	0.00078772	-1.5295	0.403718	0.793321
ENSG00000230945	LINC01507	lincRNA	0	0.00214322	Inf	0.462433	0.793321
ENSG00000230952	AC099344.2	lincRNA	0.00061145	0.00215947	1.82037	0.572289	0.871909
ENSG00000230962	LINC01520	lincRNA	0	0.000309893	Inf	0.462433	0.793321
ENSG00000230967	RP11-107I14.5	lincRNA	0.0125443	0.00925649	-0.4385	0.839198	0.96045
ENSG00000230968	AC084149.1	lincRNA	0.00260877	0.00338071	0.373955	0.844242	0.96045
ENSG00000230969	AC104024.2	lincRNA	0	0.00888881	Inf	0.0289852	0.56366
ENSG00000230971	AC005703.3	lincRNA	0.00097021	0.00152289	0.65044	0.572289	0.871909
ENSG00000230972	AP001255.2	lincRNA	0	0.000628293	Inf	0.462433	0.793321
ENSG00000230975	AC084193.1	lincRNA	0	0.0560819	Inf	0.154327	0.728235
ENSG00000230978	LINC00160	lincRNA	0.00123179	0.00821324	2.7372	0.340889	0.791013
ENSG00000230990	RP4-734C18.1	lincRNA	0.00188066	0.000374507	-2.32818	0.128435	0.728235
ENSG00000230991	AC092625.1	lincRNA	0	0	NA	NA	NA
ENSG00000230998	RP11-14C22.3	lincRNA	0	0	NA	NA	NA
ENSG00000231010	RP6-109B7.2	lincRNA	0.239738	0.252348	0.0739533	0.530544	0.843775
ENSG00000231015	RP5-860P4.2	lincRNA	0.00192136	0.000525913	-1.86923	0.30232	0.754347
ENSG00000231019	RP11-545P6.2	lincRNA	0.00343727	0.0107911	1.6505	0.859684	0.96045
ENSG00000231023	LINC00326	lincRNA	0.0653021	0.0281751	-1.21271	0.777988	0.954278
ENSG00000231024	AC092431.3	lincRNA	0.0164073	0.0136708	-0.263233	0.928508	0.979734
ENSG00000231028	LINC00271	lincRNA	0.0609857	0.0574392	-0.0864346	0.934958	0.979734
ENSG00000231031	AC008271.1	lincRNA	0.00116531	0.000291607	-1.99862	0.350698	0.793321
ENSG00000231039	RP11-445P17.3	lincRNA	0.068973	0.0107086	-2.68726	0.212578	0.728235
ENSG00000231040	AC103881.1	lincRNA	0	0	NA	NA	NA
ENSG00000231052	RP11-91N2.3	lincRNA	0	0	NA	NA	NA
ENSG00000231054	AC009236.2	lincRNA	0.267027	0.0789191	-1.75854	0.749822	0.946258
ENSG00000231056	RP1-290I10.5	lincRNA	0.0138268	0.347132	4.64994	0.0012016	0.251134
ENSG00000231078	RP11-560A15.4	lincRNA	0.00304582	0.00142352	-1.09737	0.768278	0.946258
ENSG00000231081	RP4-760C5.3	lincRNA	0.0780022	0.247518	1.66595	0.0381666	0.623946
ENSG00000231082	RP11-514F8.2	lincRNA	0	0	NA	NA	NA
ENSG00000231083	AC011747.6	lincRNA	0.177784	0.0102671	-4.11403	0.0161261	0.543864
ENSG00000231090	RP11-101C11.1	lincRNA	0.00118539	0.00144457	0.285275	0.859684	0.96045
ENSG00000231106	LINC01436	lincRNA	0.00760645	0.48921	6.00709	0.310297	0.759871
ENSG00000231107	LINC01508	lincRNA	1.44204	0.559316	-1.36637	0.504821	0.832889
ENSG00000231110	AC004070.1	lincRNA	0.00119083	0	-Inf	0.252999	0.728235
ENSG00000231114	AC078842.4	lincRNA	0.0003667	0.00156449	2.09302	0.768218	0.946258
ENSG00000231121	RP1-34H18.1	lincRNA	0.00918376	0.00550159	-0.739235	0.344415	0.793321
ENSG00000231131	LINC01468	lincRNA	2.36442	5.42754	1.19881	0.0307823	0.56366
ENSG00000231133	HAR1B	lincRNA	0.321178	0.124127	-1.37156	0.418064	0.793321
ENSG00000231140	RP11-347J14.7	lincRNA	0	0	NA	NA	NA
ENSG00000231141	TTTY3	lincRNA	0	0	NA	NA	NA
ENSG00000231143	RP3-463P15.1	lincRNA	0.00244812	0	-Inf	0.252999	0.728235
ENSG00000231149	RP11-10J18.3	lincRNA	0.00777149	0.00914435	0.234689	1	1
ENSG00000231156	AC093702.1	lincRNA	0.0124132	0.00759868	-0.708056	0.529219	0.843775
ENSG00000231171	LINC01098	lincRNA	0.00413421	0.02341	2.50144	0.0116688	0.53316
ENSG00000231173	AC116609.3	lincRNA	0.00376622	0.00209636	-0.845231	0.768278	0.946258
ENSG00000231175	RP11-463J7.2	lincRNA	0	0.00024498	Inf	0.462433	0.793321
ENSG00000231178	RP11-125D12.1	lincRNA	0	0.00268267	Inf	0.26289	0.728235
ENSG00000231189	AC013448.1	lincRNA	0.0299979	0.0106912	-1.48843	0.481973	0.814581
ENSG00000231193	RP11-462B18.2	lincRNA	0.0146931	0.0138616	-0.0840514	0.888604	0.973748
ENSG00000231200	AC068490.2	lincRNA	0	0	NA	NA	NA
ENSG00000231204	AC011752.1	lincRNA	0	0.00044468	Inf	0.462433	0.793321
ENSG00000231210	LINC01510	lincRNA	0.0482179	0.141795	1.55617	0.0132134	0.53316
ENSG00000231212	RP11-111F5.3	lincRNA	0.0175676	0.00903082	-0.959984	0.58257	0.879004
ENSG00000231217	RP11-1M18.1	lincRNA	0.0640907	0.0526434	-0.283861	1	1
ENSG00000231221	LINC01593	lincRNA	0.0627207	0.00408809	-3.93944	0.233845	0.728235
ENSG00000231231	LINC01423	lincRNA	0	0.00121397	Inf	0.26289	0.728235
ENSG00000231236	AP001604.3	lincRNA	0.00024923	0.00578412	4.53655	0.148892	0.728235
ENSG00000231238	LINC00349	lincRNA	0.00204539	0	-Inf	0.252999	0.728235
ENSG00000231246	RP5-965F6.2	lincRNA	0.0107469	0.000992467	-3.43676	0.30232	0.754347
ENSG00000231248	RP11-160N1.9	lincRNA	0	0.000641807	Inf	0.462433	0.793321
ENSG00000231252	RP11-436K8.1	lincRNA	0.00087722	0.00111088	0.340692	0.968345	0.99555
ENSG00000231253	RP1-302D9.2	lincRNA	0	0.0155909	Inf	0.26289	0.728235
ENSG00000231265	TRERNA1	lincRNA	0.00150014	0.00454059	1.59778	0.302176	0.754347
ENSG00000231266	AC010745.3	lincRNA	0	0	NA	NA	NA
ENSG00000231291	RP11-445O3.1	lincRNA	0.0720766	0.0198018	-1.8639	0.599398	0.896583
ENSG00000231297	RP11-459F1.2	lincRNA	0.0007307	0.00618082	3.08045	0.382639	0.793321
ENSG00000231298	LINC00704	lincRNA	0.94216	3.94779	2.067	0.00147089	0.29717
ENSG00000231324	AP000696.2	lincRNA	0.222994	0.158004	-0.497046	0.576522	0.874669
ENSG00000231326	RP11-69C17.4	lincRNA	0	0.00190261	Inf	0.26289	0.728235
ENSG00000231327	AC016700.5	lincRNA	0.779011	0.254427	-1.61439	0.000164588	0.199514
ENSG00000231346	LINC01160	lincRNA	0.0560199	0.0526076	-0.0906668	0.697746	0.946258
ENSG00000231358	RP11-442J17.3	lincRNA	0.00106797	0.00593894	2.47533	0.768218	0.946258
ENSG00000231364	RP11-413G15.1	lincRNA	0.00250182	0.00196293	-0.349967	0.968345	0.99555
ENSG00000231367	AC016995.3	lincRNA	0.0146967	0.0286097	0.961009	0.777988	0.954278
ENSG00000231394	RP11-310H4.3	lincRNA	0.0338754	0.0197961	-0.775019	0.462354	0.793321
ENSG00000231401	AC023481.1	lincRNA	0.0171463	0.0122642	-0.483442	0.887088	0.973748
ENSG00000231403	AC099344.3	lincRNA	0.00568077	0	-Inf	0.0306816	0.56366
ENSG00000231405	CTA-992D9.7	lincRNA	0.00279995	0.0464928	4.05353	0.302176	0.754347
ENSG00000231412	CTC-490G23.2	lincRNA	2.91216	1.43527	-1.02076	0.328408	0.791013
ENSG00000231413	RP11-193P11.3	lincRNA	0	0	NA	NA	NA
ENSG00000231418	AC006380.3	lincRNA	0.00120533	0.00232021	0.944829	0.844242	0.96045
ENSG00000231420	AC113610.1	lincRNA	0.00115027	0	-Inf	0.252999	0.728235
ENSG00000231422	LINC01516	lincRNA	0.005171	0.00681613	0.398509	0.697427	0.946258
ENSG00000231426	RP5-899B16.1	lincRNA	0	0.00056242	Inf	0.462433	0.793321
ENSG00000231427	LINC01445	lincRNA	0.00150103	0.00083504	-0.846036	0.768278	0.946258
ENSG00000231428	LINC00396	lincRNA	0	0	NA	NA	NA
ENSG00000231429	RP11-343N15.2	lincRNA	0.0151277	0.0313954	1.05336	0.158199	0.728235
ENSG00000231435	AC011747.3	lincRNA	0.40124	0.0256495	-3.96746	0.050058	0.644571
ENSG00000231437	RP11-88H9.2	lincRNA	0.0293547	0.00323271	-3.18278	0.222041	0.728235
ENSG00000231439	WASIR2	lincRNA	0.539796	0.464656	-0.216252	0.72343	0.946258
ENSG00000231453	LINC01305	lincRNA	0.0387286	0.0575298	0.570913	0.232664	0.728235
ENSG00000231459	LINC00032	lincRNA	0.00333341	0.0024411	-0.449467	0.178179	0.728235
ENSG00000231460	RP11-321L2.1	lincRNA	0.00568895	0.0006692	-3.08765	0.350698	0.793321
ENSG00000231473	LINC00441	lincRNA	0.0887517	0.114459	0.36698	0.366908	0.793321
ENSG00000231476	AC074389.5	lincRNA	0.00262763	0.163539	5.95973	0.768218	0.946258
ENSG00000231477	CTB-187M2.1	lincRNA	0	0.00503284	Inf	0.0902555	0.682399
ENSG00000231482	AC141930.2	lincRNA	0.0103503	0.0591812	2.51547	0.0743036	0.682399
ENSG00000231483	RP11-336A10.5	lincRNA	0.531096	1.55834	1.55296	0.495228	0.822125
ENSG00000231485	RP4-535B20.1	lincRNA	0.0710039	0.0525065	-0.435402	0.844399	0.96045
ENSG00000231487	AP006285.7	lincRNA	0.00630387	0.00471911	-0.417724	0.441242	0.793321
ENSG00000231492	AP003774.5	lincRNA	0.00232039	0.00441548	0.928203	0.331724	0.791013
ENSG00000231495	RP1-213J1P__B.2	lincRNA	0	0	NA	NA	NA
ENSG00000231496	RP1-251M9.2	lincRNA	0	0	NA	NA	NA
ENSG00000231505	AC108868.5	lincRNA	0.00123026	0.00293112	1.25249	0.514686	0.83903
ENSG00000231507	LINC01353	lincRNA	0.055068	0.00701203	-2.97331	0.0343308	0.600302
ENSG00000231509	RP11-574F11.3	lincRNA	0.00214557	0.00692801	1.69108	0.381333	0.793321
ENSG00000231510	RP11-542C10.1	lincRNA	0.00154357	0	-Inf	0.252999	0.728235
ENSG00000231512	LINC01347	lincRNA	0.00428807	0.00688303	0.682715	0.628299	0.907337
ENSG00000231528	FAM225A	lincRNA	0.0659647	0.164012	1.31403	0.0909715	0.682399
ENSG00000231529	RP11-410C4.4	lincRNA	0.00607417	0.00139199	-2.12553	0.350698	0.793321
ENSG00000231532	LINC01249	lincRNA	0.00162436	0.00698642	2.10468	0.340889	0.791013
ENSG00000231533	RP1-232L24.3	lincRNA	0.0999461	0.0220059	-2.18326	0.97564	0.99555
ENSG00000231535	LINC00278	lincRNA	0	0.0571195	Inf	0.26289	0.728235
ENSG00000231539	AC010132.10	lincRNA	0.00237133	0	-Inf	0.0874803	0.682399
ENSG00000231551	RP11-495P10.1	lincRNA	0.0402982	0.0499445	0.309612	0.530544	0.843775
ENSG00000231557	AC018717.1	lincRNA	0	0	NA	NA	NA
ENSG00000231560	AC091814.3	lincRNA	0.00547063	0.000999887	-2.45187	0.299178	0.754347
ENSG00000231566	RP5-1158E12.3	lincRNA	0.319281	0.6031	0.917573	0.0622836	0.682399
ENSG00000231574	KCCAT211	lincRNA	0.330943	0.309187	-0.0981009	0.635	0.908754
ENSG00000231589	AC009110.1	lincRNA	0	0	NA	NA	NA
ENSG00000231595	AC005224.2	lincRNA	0.288879	0.505616	0.807578	0.0412823	0.623946
ENSG00000231599	LINC01037	lincRNA	0.00484812	0.0240017	2.30764	0.844242	0.96045
ENSG00000231601	RP11-164C1.2	lincRNA	0	0.00199699	Inf	0.462433	0.793321
ENSG00000231604	RP5-897D18.1	lincRNA	0.00399235	0.0168829	2.08025	0.195179	0.728235
ENSG00000231606	RP11-344F13.1	lincRNA	0	0	NA	NA	NA
ENSG00000231620	AP000855.4	lincRNA	0	0.00594627	Inf	0.462433	0.793321
ENSG00000231626	AC013402.4	lincRNA	0	0	NA	NA	NA
ENSG00000231630	RP11-740P5.3	lincRNA	0.00456804	0.0195056	2.09424	0.241243	0.728235
ENSG00000231648	RP11-372M18.2	lincRNA	0.00169569	0.0531398	4.96985	0.00306806	0.357606
ENSG00000231662	RP11-686D16.1	lincRNA	0.00363813	0.00284975	-0.35236	0.859684	0.96045
ENSG00000231666	RP11-404O13.1	lincRNA	0.00670442	0.0449284	2.74444	0.12682	0.728235
ENSG00000231671	LINC01307	lincRNA	0	0.00143937	Inf	0.26289	0.728235
ENSG00000231674	LINC00410	lincRNA	0.00637628	0.00314795	-1.0183	1	1
ENSG00000231678	RP11-339N8.1	lincRNA	0	0.00115204	Inf	0.462433	0.793321
ENSG00000231680	AP003774.6	lincRNA	0.0104202	0.00668084	-0.641277	0.400534	0.793321
ENSG00000231681	AC020743.3	lincRNA	0.00238652	0.00171823	-0.473988	0.921745	0.979734
ENSG00000231682	AC097713.4	lincRNA	0.00241171	0.00177873	-0.439212	0.859684	0.96045
ENSG00000231683	RP1-27K12.2	lincRNA	0.342696	0.0933334	-1.87646	0.891812	0.973748
ENSG00000231689	LINC01090	lincRNA	0.0145057	0.0165707	0.192018	0.834173	0.96045
ENSG00000231690	LINC00574	lincRNA	0.0853446	0.0122088	-2.80537	0.79969	0.96045
ENSG00000231698	AP002856.5	lincRNA	0.00161635	0	-Inf	0.252999	0.728235
ENSG00000231704	AC004895.4	lincRNA	0.0620351	0.0544957	-0.186944	0.567058	0.871909
ENSG00000231705	RP11-432J24.2	lincRNA	0.0617666	0.14434	1.22457	0.774424	0.951893
ENSG00000231713	AF064860.7	lincRNA	0.429294	0.20333	-1.07814	0.374707	0.793321
ENSG00000231714	RP11-476H20.1	lincRNA	0	0	NA	NA	NA
ENSG00000231718	RP11-382E9.1	lincRNA	0.00500897	0.00123471	-2.02034	0.172036	0.728235
ENSG00000231720	RP11-568A7.3	lincRNA	0.00405819	0.0187702	2.20953	0.683914	0.938974
ENSG00000231740	RP11-63G10.2	lincRNA	0	0.0231768	Inf	0.0081663	0.495101
ENSG00000231742	LINC01273	lincRNA	1.38888	1.39493	0.00626782	0.260896	0.728235
ENSG00000231754	RP11-204E9.1	lincRNA	0	0.0019361	Inf	0.26289	0.728235
ENSG00000231755	CHODL-AS1	lincRNA	0	0.00208373	Inf	0.26289	0.728235
ENSG00000231768	LINC01354	lincRNA	0.00029743	0.00354998	3.57719	0.0563265	0.660338
ENSG00000231772	RP1-154K9.2	lincRNA	0.0217245	0.00556056	-1.96602	0.283119	0.753332
ENSG00000231774	RP11-402P6.11	lincRNA	0	0.0162364	Inf	0.0902555	0.682399
ENSG00000231776	LINC01611	lincRNA	0.00087551	0.00340245	1.95838	0.859684	0.96045
ENSG00000231781	AC079896.1	lincRNA	0.00683008	0.00313963	-1.12131	0.481918	0.814581
ENSG00000231782	LINC00575	lincRNA	0.00163711	0.00164075	0.0032071	0.968345	0.99555
ENSG00000231791	RP11-382D12.1	lincRNA	0	0	NA	NA	NA
ENSG00000231808	LINC01388	lincRNA	0.00335624	0.025793	2.94206	0.514686	0.83903
ENSG00000231811	RP3-527G5.1	lincRNA	0.0166429	0.0386727	1.21641	0.0930667	0.687899
ENSG00000231814	LINC00210	lincRNA	0	0	NA	NA	NA
ENSG00000231815	AC007179.1	lincRNA	0	0	NA	NA	NA
ENSG00000231817	LINC01198	lincRNA	0.00131932	0.000587347	-1.16751	0.695845	0.946258
ENSG00000231826	AC016735.2	lincRNA	0.0279533	0.835001	4.90069	0.180137	0.728235
ENSG00000231829	RP11-310E22.5	lincRNA	0	0.0385689	Inf	0.00407286	0.393763
ENSG00000231838	RP11-449H15.2	lincRNA	0	0.00128517	Inf	0.462433	0.793321
ENSG00000231842	RP11-527F13.1	lincRNA	0.0413026	0.0445667	0.109736	0.695849	0.946258
ENSG00000231846	RP11-494I9.2	lincRNA	0	0.00162032	Inf	0.462433	0.793321
ENSG00000231873	RP11-761N21.1	lincRNA	0.00503376	0	-Inf	0.0874803	0.682399
ENSG00000231876	AC009158.1	lincRNA	0.00151839	0	-Inf	0.0874803	0.682399
ENSG00000231877	RP11-177F15.1	lincRNA	0	0.00233211	Inf	0.0518345	0.644571
ENSG00000231881	RP5-1120P11.3	lincRNA	0.0386001	0.0819696	1.08649	0.329818	0.791013
ENSG00000231883	RP1-297M16.2	lincRNA	0	0.000573153	Inf	0.462433	0.793321
ENSG00000231892	AC073316.2	lincRNA	0.0218739	0.0213463	-0.0352267	0.746886	0.946258
ENSG00000231901	RP11-281A20.1	lincRNA	0.00275228	0.00333924	0.278893	0.427384	0.793321
ENSG00000231902	RP11-29B9.2	lincRNA	0.00170385	0.00095504	-0.835165	0.768278	0.946258
ENSG00000231912	RP1-249H1.2	lincRNA	0	0	NA	NA	NA
ENSG00000231914	LINC00387	lincRNA	0	0	NA	NA	NA
ENSG00000231918	AC007682.1	lincRNA	0.00299114	0.000242947	-3.62198	0.768278	0.946258
ENSG00000231943	PGM5P4-AS1	lincRNA	0.00575609	0.00635095	0.141884	0.276699	0.746028
ENSG00000231949	RP4-591L5.2	lincRNA	0	0.00111573	Inf	0.462433	0.793321
ENSG00000231966	RP11-12M5.4	lincRNA	0.0728273	0.0911201	0.32329	0.845029	0.96045
ENSG00000231971	RP11-557H15.3	lincRNA	0	0.019823	Inf	0.0081663	0.495101
ENSG00000231976	LINC00202-2	lincRNA	0.00308599	0.00466359	0.595707	0.578368	0.874802
ENSG00000231977	RP5-963E22.4	lincRNA	0.040878	0.0572456	0.485838	0.758722	0.946258
ENSG00000231979	RP11-35L17.3	lincRNA	0	0.0039291	Inf	0.462433	0.793321
ENSG00000231983	LINC00415	lincRNA	0.00477975	0.0105465	1.14176	0.340889	0.791013
ENSG00000231986	AP000474.1	lincRNA	0.00448945	0	-Inf	0.0874803	0.682399
ENSG00000231987	RP5-898J17.1	lincRNA	0.00556771	0.00438619	-0.344117	0.32642	0.791013
ENSG00000231990	RP11-53B5.1	lincRNA	0.165112	0.0036719	-5.49077	0.632786	0.907337
ENSG00000232001	AC108868.6	lincRNA	0	0.00424325	Inf	0.154327	0.728235
ENSG00000232002	AC093642.6	lincRNA	0.0058233	0	-Inf	0.0306816	0.56366
ENSG00000232006	AC005537.2	lincRNA	0.12113	0.0153928	-2.97622	0.730528	0.946258
ENSG00000232018	AL132709.8	lincRNA	0.0640387	0.00697178	-3.19935	0.632786	0.907337
ENSG00000232019	AC074183.4	lincRNA	0.182467	0.20621	0.17648	0.643345	0.909991
ENSG00000232023	AC009410.1	lincRNA	0.504807	0.181529	-1.47553	0.551902	0.865703
ENSG00000232028	AC007391.2	lincRNA	0.0319572	0.0213461	-0.58217	0.173052	0.728235
ENSG00000232035	RP11-87N24.3	lincRNA	0	0	NA	NA	NA
ENSG00000232046	AC007392.3	lincRNA	0.0102892	0.00891085	-0.2075	0.348688	0.793321
ENSG00000232053	AC009784.3	lincRNA	0.00349606	0.00866258	1.30907	0.105583	0.728235
ENSG00000232056	AC092687.4	lincRNA	0.0044227	0.00577021	0.383697	0.968345	0.99555
ENSG00000232058	AC005772.2	lincRNA	0.00071011	0.00108885	0.616686	0.844242	0.96045
ENSG00000232063	RP11-307E17.8	lincRNA	0.328588	0.179451	-0.872691	0.396949	0.793321
ENSG00000232072	AC004901.1	lincRNA	0.00832437	0.00575997	-0.531279	0.826511	0.96045
ENSG00000232077	LINC01031	lincRNA	0.682855	0.0414211	-4.04314	0.0373674	0.620503
ENSG00000232084	LINC01104	lincRNA	0.00233393	0.016236	2.79836	0.482486	0.814581
ENSG00000232098	CTD-2619J13.14	lincRNA	2.48109	2.69128	0.117316	0.806542	0.96045
ENSG00000232100	RP11-152L7.2	lincRNA	0	0	NA	NA	NA
ENSG00000232104	RFX3-AS1	lincRNA	0.715775	0.175786	-2.02568	0.396949	0.793321
ENSG00000232117	LINC00384	lincRNA	0.00286452	0.00570491	0.99391	0.0373674	0.620503
ENSG00000232118	BACH1-AS1	lincRNA	0.00921049	0.00364337	-1.338	0.768278	0.946258
ENSG00000232130	RP11-143P4.2	lincRNA	0.00263523	0	-Inf	0.252999	0.728235
ENSG00000232139	LINC00867	lincRNA	2.6923	0.0289034	-6.54146	0.190674	0.728235
ENSG00000232140	AC073257.1	lincRNA	0	0	NA	NA	NA
ENSG00000232153	AC073218.3	lincRNA	0	0	NA	NA	NA
ENSG00000232164	AC092669.3	lincRNA	0.12612	0.081194	-0.635358	0.802736	0.96045
ENSG00000232170	LINC00708	lincRNA	0	0	NA	NA	NA
ENSG00000232188	RP11-312J18.6	lincRNA	0.0203606	0.00486491	-2.06529	0.630409	0.907337
ENSG00000232190	RP11-134D3.1	lincRNA	0.00311302	0.00222083	-0.487218	0.706284	0.946258
ENSG00000232193	AL157359.4	lincRNA	0.00101621	0	-Inf	0.252999	0.728235
ENSG00000232200	RP4-564O4.1	lincRNA	0	0.00393496	Inf	0.26289	0.728235
ENSG00000232211	RP11-395D3.1	lincRNA	0.00130767	0.00180557	0.465459	0.859684	0.96045
ENSG00000232212	RP11-398M15.1	lincRNA	0.0229146	0.11335	2.30645	0.14136	0.728235
ENSG00000232224	LINC00202-1	lincRNA	0.0410056	0.0468634	0.192638	0.806542	0.96045
ENSG00000232225	LINC01047	lincRNA	0	0	NA	NA	NA
ENSG00000232227	AC013401.2	lincRNA	0.00597848	0.00249132	-1.26287	0.768278	0.946258
ENSG00000232229	LINC00865	lincRNA	0.164917	0.336113	1.02721	0.0212351	0.56366
ENSG00000232233	RP11-573D15.2	lincRNA	0.196428	0.144717	-0.44077	0.396949	0.793321
ENSG00000232234	RP11-203H2.1	lincRNA	0	0.0106584	Inf	0.154327	0.728235
ENSG00000232243	RP11-408E5.5	lincRNA	0	0.0103469	Inf	0.26289	0.728235
ENSG00000232245	RP4-705F19.1	lincRNA	0	0.00827628	Inf	0.26289	0.728235
ENSG00000232252	RP11-30L8.1	lincRNA	0.035725	0	-Inf	0.252999	0.728235
ENSG00000232259	RP11-4C20.3	lincRNA	0.138439	0.416296	1.58836	0.00249706	0.344777
ENSG00000232265	XXyac-YX155B6.5	lincRNA	0.00123667	0.000451247	-1.45447	0.572289	0.871909
ENSG00000232271	RP4-764O22.1	lincRNA	0	0	NA	NA	NA
ENSG00000232286	RP11-80K6.2	lincRNA	0	0	NA	NA	NA
ENSG00000232294	RP4-715N11.2	lincRNA	0	0.0132178	Inf	0.26289	0.728235
ENSG00000232299	RP1-105O18.1	lincRNA	0.00221148	0	-Inf	0.252999	0.728235
ENSG00000232300	FAM215B	lincRNA	0.0476028	0.0513366	0.10894	0.260896	0.728235
ENSG00000232309	GS1-122H1.1	lincRNA	0	0.00218065	Inf	0.26289	0.728235
ENSG00000232310	RP11-557H15.4	lincRNA	0.0405818	0.0821001	1.01655	0.0343308	0.600302
ENSG00000232311	RP1-249I4.2	lincRNA	0.0619645	0.0500147	-0.309088	0.637028	0.908754
ENSG00000232316	RP1-124C6.1	lincRNA	0.0242717	0.122227	2.33222	0.073602	0.682399
ENSG00000232324	AC008440.10	lincRNA	1.22356	0.778221	-0.652828	0.806542	0.96045
ENSG00000232325	AC093627.7	lincRNA	0.00874238	0.0856016	3.29154	0.29929	0.754347
ENSG00000232328	AC011286.1	lincRNA	0.00081554	0.00728634	3.15937	0.0482153	0.644571
ENSG00000232347	RP11-488L18.8	lincRNA	0.00892715	0.0133068	0.575887	0.683974	0.938974
ENSG00000232348	LINC00279	lincRNA	0.00363673	0.00202435	-0.845185	0.768278	0.946258
ENSG00000232353	RP11-655G22.1	lincRNA	0.00224287	0.00199742	-0.167208	0.761082	0.946258
ENSG00000232359	AC104777.1	lincRNA	0	0.00431439	Inf	0.26289	0.728235
ENSG00000232386	RP11-66B24.2	lincRNA	2.47807	3.20409	0.370695	0.428384	0.793321
ENSG00000232395	RP3-399L15.1	lincRNA	0.00072276	0.00051512	-0.488608	0.859684	0.96045
ENSG00000232411	AC009495.3	lincRNA	0.00130867	0.0169645	3.69635	0.0411088	0.623946
ENSG00000232412	RP1-315G1.3	lincRNA	0.185919	0.266091	0.517247	0.174059	0.728235
ENSG00000232413	RP11-343J18.2	lincRNA	0.00425237	0.0026451	-0.684945	0.572289	0.871909
ENSG00000232416	BPESC1	lincRNA	0.00247667	0.000924073	-1.42232	0.273126	0.738366
ENSG00000232419	TTTY19	lincRNA	0	0	NA	NA	NA
ENSG00000232436	RP11-103C3.1	lincRNA	0	0	NA	NA	NA
ENSG00000232444	AC010745.4	lincRNA	0	0	NA	NA	NA
ENSG00000232448	RP11-416N4.1	lincRNA	0.11994	0.0340272	-1.81755	0.491534	0.822125
ENSG00000232451	AC016768.1	lincRNA	0	0.000275627	Inf	0.462433	0.793321
ENSG00000232453	RP4-794H19.1	lincRNA	0.254359	0.377953	0.571343	0.19628	0.728235
ENSG00000232458	LINC01450	lincRNA	0.00125799	0.00119535	-0.0736914	0.683914	0.938974
ENSG00000232461	RP11-644C3.1	lincRNA	0.0128781	0.00581144	-1.14795	0.419741	0.793321
ENSG00000232465	RP5-1022J11.2	lincRNA	0	0.00323448	Inf	0.154327	0.728235
ENSG00000232470	RP11-313D6.3	lincRNA	0.233622	0.100289	-1.22002	0.173313	0.728235
ENSG00000232494	RP11-403N16.2	lincRNA	0	0	NA	NA	NA
ENSG00000232500	AP005273.1	lincRNA	0.0139455	0.00543527	-1.35937	0.1194	0.728235
ENSG00000232504	ST3GAL5-AS1	lincRNA	0.475433	0.329008	-0.531121	0.374707	0.793321
ENSG00000232505	XXbac-BPG308J9.3	lincRNA	0	0.0112315	Inf	0.0518345	0.644571
ENSG00000232512	AP000233.2	lincRNA	0.00347406	0.00057674	-2.59063	0.128435	0.728235
ENSG00000232527	RP11-14N7.2	lincRNA	2.64963	3.18341	0.264785	0.19628	0.728235
ENSG00000232529	RP1-257I9.2	lincRNA	0.00532563	0	-Inf	0.0874803	0.682399
ENSG00000232537	RP11-385M4.1	lincRNA	0.00180472	0.0163094	3.17586	0.266505	0.731231
ENSG00000232539	LINC00945	lincRNA	0.00453799	0.0224952	2.30949	0.795572	0.96045
ENSG00000232548	AC010744.1	lincRNA	0	0	NA	NA	NA
ENSG00000232555	AC104088.1	lincRNA	0.155899	0.10009	-0.639314	0.194654	0.728235
ENSG00000232560	LINC01549	lincRNA	0.00223167	0	-Inf	0.252999	0.728235
ENSG00000232590	RP11-128I7.1	lincRNA	0	0.00076724	Inf	0.462433	0.793321
ENSG00000232591	RP5-1031D4.2	lincRNA	0.00118885	0	-Inf	0.252999	0.728235
ENSG00000232593	KANTR	lincRNA	0.43393	0.293334	-0.564918	0.604675	0.897389
ENSG00000232596	RP1-37J18.2	lincRNA	0	0	NA	NA	NA
ENSG00000232597	AC013727.1	lincRNA	0	0	NA	NA	NA
ENSG00000232598	RP1-90K10.4	lincRNA	0.00269983	0.0124052	2.2	0.16982	0.728235
ENSG00000232604	AC010967.3	lincRNA	0	0.00129854	Inf	0.462433	0.793321
ENSG00000232606	LINC01412	lincRNA	0	0	NA	NA	NA
ENSG00000232611	RP11-1114A5.4	lincRNA	0.379855	0.503246	0.405815	0.366908	0.793321
ENSG00000232618	RP11-439L18.1	lincRNA	0.0283282	0.120761	2.09184	0.00462724	0.39501
ENSG00000232636	RP11-342C20.2	lincRNA	0	0	NA	NA	NA
ENSG00000232638	RP11-379F12.4	lincRNA	0	0	NA	NA	NA
ENSG00000232645	LINC01431	lincRNA	0.430777	0.32206	-0.419613	0.260896	0.728235
ENSG00000232650	RP5-834N19.1	lincRNA	0	0.00491111	Inf	0.0902555	0.682399
ENSG00000232655	CTA-397C4.2	lincRNA	0.00509515	0	-Inf	0.0306816	0.56366
ENSG00000232677	LINC00665	lincRNA	5.1429	1.10014	-2.22489	0.530544	0.843775
ENSG00000232679	RP11-400N13.3	lincRNA	0.0380939	0.120951	1.6668	0.0172306	0.56366
ENSG00000232680	AC002511.3	lincRNA	0.00165721	0.00513053	1.63035	0.505835	0.832889
ENSG00000232688	LINC01628	lincRNA	0	0	NA	NA	NA
ENSG00000232698	AP001058.3	lincRNA	0.0616208	0.0660917	0.101053	0.595732	0.895519
ENSG00000232710	RP4-669P10.16	lincRNA	0.349451	0.237036	-0.559984	0.160023	0.728235
ENSG00000232719	RP11-13J8.1	lincRNA	0.0865595	0.0819134	-0.0795925	0.845945	0.96045
ENSG00000232721	RP11-403I13.5	lincRNA	0.136807	0.0289908	-2.23847	0.0387958	0.623946
ENSG00000232740	AC062020.1	lincRNA	0	0	NA	NA	NA
ENSG00000232746	RP11-767C1.1	lincRNA	0.00832271	0.0148823	0.838468	0.393896	0.793321
ENSG00000232749	RP11-15B24.4	lincRNA	0	0.00300073	Inf	0.26289	0.728235
ENSG00000232774	FLJ22447	lincRNA	1.16761	0.790597	-0.562546	0.0225786	0.56366
ENSG00000232784	AC067961.1	lincRNA	0.0652012	0	-Inf	0.252999	0.728235
ENSG00000232790	LINC01162	lincRNA	0.00465144	0.0170029	1.87003	0.859684	0.96045
ENSG00000232806	AP001610.9	lincRNA	0.00579868	0.00532491	-0.122968	0.968345	0.99555
ENSG00000232812	RP11-459K23.2	lincRNA	0	0	NA	NA	NA
ENSG00000232817	RP11-73B2.4	lincRNA	0	0	NA	NA	NA
ENSG00000232827	LINC01189	lincRNA	0.00041046	0	-Inf	0.252999	0.728235
ENSG00000232835	AC107057.1	lincRNA	0	0.00179481	Inf	0.462433	0.793321
ENSG00000232837	AF064858.7	lincRNA	0.001259	0.0016543	0.393943	0.905235	0.979734
ENSG00000232849	LINC00363	lincRNA	0.0165015	0	-Inf	0.252999	0.728235
ENSG00000232850	PTGES2-AS1	lincRNA	1.02976	1.54157	0.58209	0.366908	0.793321
ENSG00000232855	AF131217.1	lincRNA	0.00420065	0.0873856	4.37871	0.0425031	0.62527
ENSG00000232884	AF127936.3	lincRNA	0.0181848	0.0235557	0.373344	0.611807	0.904872
ENSG00000232886	AF212831.2	lincRNA	0	0	NA	NA	NA
ENSG00000232895	RP4-543J13.1	lincRNA	0.00467767	0.00124245	-1.91261	0.30232	0.754347
ENSG00000232896	RP11-410K21.2	lincRNA	0	0.0159505	Inf	0.0289852	0.56366
ENSG00000232900	RP4-697P8.3	lincRNA	0.00068687	0.000257147	-1.41745	0.768278	0.946258
ENSG00000232903	LINC01166	lincRNA	0.0149163	0.0387587	1.37763	0.977136	0.99555
ENSG00000232920	LINC01400	lincRNA	0	0	NA	NA	NA
ENSG00000232930	AC083864.3	lincRNA	0	0	NA	NA	NA
ENSG00000232931	LINC00342	lincRNA	11.5056	6.47403	-0.829601	0.0622836	0.682399
ENSG00000232947	RP11-401E14.2	lincRNA	0	0.000677567	Inf	0.462433	0.793321
ENSG00000232954	LINC00374	lincRNA	0	0	NA	NA	NA
ENSG00000232956	SNHG15	lincRNA	11.8781	13.7754	0.21379	0.366908	0.793321
ENSG00000232964	RP11-543E8.1	lincRNA	0.00284932	0.00118595	-1.26458	0.768278	0.946258
ENSG00000232977	LINC00327	lincRNA	0.0254453	0.0352265	0.469262	0.824074	0.96045
ENSG00000232985	RP11-442O18.1	lincRNA	0	0	NA	NA	NA
ENSG00000232986	RP11-179A7.2	lincRNA	0.0095765	0.0058143	-0.719893	0.524668	0.843775
ENSG00000232987	LINC01219	lincRNA	0.231214	0.182263	-0.34321	0.344756	0.793321
ENSG00000232991	GACAT1	lincRNA	0	0	NA	NA	NA
ENSG00000233005	AC067959.1	lincRNA	0.00607961	0.00781593	0.362438	0.340889	0.791013
ENSG00000233008	RP11-475O6.1	lincRNA	0.0236732	0.0173071	-0.451886	0.302932	0.754347
ENSG00000233013	FAM157B	lincRNA	0.0269925	0.0463621	0.780391	0.0622836	0.682399
ENSG00000233047	RP11-24P14.1	lincRNA	0.00165401	0.00041578	-1.99208	0.768278	0.946258
ENSG00000233048	RP5-1069C8.2	lincRNA	0.00223765	0.00393137	0.813049	0.62215	0.907337
ENSG00000233056	ERVH48-1	lincRNA	0.0796588	0.0502012	-0.666111	0.682951	0.938974
ENSG00000233060	AC016700.2	lincRNA	0.0259884	0.005836	-2.15481	0.575286	0.874325
ENSG00000233064	RP3-380B8.4	lincRNA	0.0986401	0.0231452	-2.09146	0.569219	0.871909
ENSG00000233067	PTCHD1-AS	lincRNA	0.00151557	0.00268575	0.825466	0.283119	0.753332
ENSG00000233068	RP1-140K8.1	lincRNA	0.00206934	0.00213892	0.0477118	0.632786	0.907337
ENSG00000233077	LINC01271	lincRNA	0.120696	0.155593	0.366393	0.470756	0.802829
ENSG00000233079	RP11-90C4.3	lincRNA	0	0	NA	NA	NA
ENSG00000233080	LINC01399	lincRNA	0.283373	0.257664	-0.137214	0.888507	0.973748
ENSG00000233081	RP11-440G5.2	lincRNA	0.08866	0.0678834	-0.385223	1	1
ENSG00000233082	AC073094.4	lincRNA	0	0.00333528	Inf	0.154327	0.728235
ENSG00000233085	XXyac-YX65C7_A.3	lincRNA	0.00661269	0.0134398	1.0232	0.944165	0.987675
ENSG00000233086	RP11-375O18.2	lincRNA	0.00103665	0.00154273	0.573554	0.968345	0.99555
ENSG00000233096	RP11-520A21.1	lincRNA	0.00536804	0.0103218	0.943228	0.888604	0.973748
ENSG00000233103	RP11-524P6.1	lincRNA	0.00240225	0.0125695	2.38747	0.170864	0.728235
ENSG00000233117	LINC00702	lincRNA	0.0123884	0.0522438	2.07627	0.000693841	0.221335
ENSG00000233123	LINC01007	lincRNA	0.00240983	0.00119177	-1.01582	0.220122	0.728235
ENSG00000233124	LINC00456	lincRNA	0.0187216	0.074895	2.00017	0.0259245	0.56366
ENSG00000233128	AC007317.1	lincRNA	0	0.0178164	Inf	0.26289	0.728235
ENSG00000233143	DIRC3-AS1	lincRNA	0.0106523	0.262445	4.62277	0.0343308	0.600302
ENSG00000233145	RP11-364B14.1	lincRNA	0.021576	0.0262193	0.281201	0.977631	0.99555
ENSG00000233154	RP4-655J12.4	lincRNA	0.0136943	0.0380146	1.47298	0.0547167	0.651548
ENSG00000233179	RP11-536P6.3	lincRNA	0	0.00191154	Inf	0.462433	0.793321
ENSG00000233183	RP3-468B3.2	lincRNA	0.00526272	0.00380105	-0.469409	0.978303	0.99555
ENSG00000233193	AC005324.7	lincRNA	0.00778971	0.00137962	-2.4973	0.30232	0.754347
ENSG00000233200	RP11-324I22.2	lincRNA	0.00407025	0.00371007	-0.13367	0.761082	0.946258
ENSG00000233208	LINC00642	lincRNA	0.0026791	0.00197661	-0.438718	0.344415	0.793321
ENSG00000233214	AC002511.2	lincRNA	0.00294306	0.00749124	1.34789	0.22194	0.728235
ENSG00000233215	AP000472.2	lincRNA	0.0320648	0.0591506	0.883402	0.630409	0.907337
ENSG00000233219	RP11-89N17.3	lincRNA	0.00364771	0.0315534	3.11273	0.340889	0.791013
ENSG00000233220	LINC00167	lincRNA	0.0686299	0.0503199	-0.447709	0.495228	0.822125
ENSG00000233234	RP11-740P5.2	lincRNA	0.0028339	0.000943233	-1.5871	0.768278	0.946258
ENSG00000233236	AP001171.1	lincRNA	0	0.00188499	Inf	0.462433	0.793321
ENSG00000233237	LINC00472	lincRNA	1.16029	2.5088	1.11251	0.128889	0.728235
ENSG00000233258	RP11-219F10.1	lincRNA	0	0	NA	NA	NA
ENSG00000233261	LINC00264	lincRNA	0	0	NA	NA	NA
ENSG00000233277	RP5-1030M6.3	lincRNA	0	0.00184397	Inf	0.26289	0.728235
ENSG00000233288	RP11-760D2.5	lincRNA	0.00097076	0.00109969	0.179906	0.968345	0.99555
ENSG00000233290	RP11-147G16.1	lincRNA	0.0123946	0.0018787	-2.72191	0.768278	0.946258
ENSG00000233304	LINC01346	lincRNA	0.00038816	0.00149935	1.94961	0.340889	0.791013
ENSG00000233321	RP11-482E14.1	lincRNA	0.00840141	0.0017347	-2.27595	0.340889	0.791013
ENSG00000233336	RP13-221M14.2	lincRNA	0	0	NA	NA	NA
ENSG00000233342	RP11-235G24.3	lincRNA	0.00302975	0.00380378	0.328235	0.844242	0.96045
ENSG00000233349	LINC00333	lincRNA	0	0	NA	NA	NA
ENSG00000233354	LINC00028	lincRNA	0.00398429	0.00107377	-1.89163	0.151735	0.728235
ENSG00000233358	RP1-209A6.1	lincRNA	0.00795711	0	-Inf	0.252999	0.728235
ENSG00000233359	RP11-202K23.1	lincRNA	0	0.00145616	Inf	0.26289	0.728235
ENSG00000233365	RP4-655C5.4	lincRNA	0.00117171	0.00094044	-0.317208	0.859684	0.96045
ENSG00000233372	RP5-893G23.1	lincRNA	0	0.00230505	Inf	0.462433	0.793321
ENSG00000233379	RP11-318G21.4	lincRNA	0.00083844	0.0152588	4.18579	0.768218	0.946258
ENSG00000233387	RP11-342D11.3	lincRNA	0.018693	0.0277253	0.568709	0.542684	0.857457
ENSG00000233393	AP000688.29	lincRNA	0.359362	0.682022	0.924381	0.359132	0.793321
ENSG00000233395	LINC00841	lincRNA	0.00134922	0.000963613	-0.485599	0.905235	0.979734
ENSG00000233396	RP11-458D21.1	lincRNA	0.688357	0.590757	-0.220592	0.72343	0.946258
ENSG00000233397	AC008063.3	lincRNA	0.0534555	0.0735776	0.460929	0.468628	0.801228
ENSG00000233399	RP11-111I12.1	lincRNA	0.00265995	0.00128703	-1.04736	0.695845	0.946258
ENSG00000233403	RP11-86A5.1	lincRNA	0.00120398	0.00174094	0.532055	0.859684	0.96045
ENSG00000233405	LINC01046	lincRNA	0.00186735	0	-Inf	0.252999	0.728235
ENSG00000233410	LINC01222	lincRNA	0.00390965	0.00089074	-2.13396	0.129146	0.728235
ENSG00000233415	RP11-101E14.3	lincRNA	0.00758039	0.000848247	-3.15972	0.768278	0.946258
ENSG00000233417	RP4-742N3.1	lincRNA	0	0.00175903	Inf	0.462433	0.793321
ENSG00000233420	AC002127.4	lincRNA	0.0008361	0.00170982	1.0321	0.514686	0.83903
ENSG00000233421	RP5-875O13.1	lincRNA	0.0399084	0.0459337	0.202861	0.764653	0.946258
ENSG00000233423	RP4-736H5.3	lincRNA	0.0561755	0.00491624	-3.51431	0.632786	0.907337
ENSG00000233424	RP11-175I6.5	lincRNA	0.00052955	0.00029908	-0.824235	0.921745	0.979734
ENSG00000233456	LINC01077	lincRNA	0.00623197	0	-Inf	0.0874803	0.682399
ENSG00000233470	RP11-524K22.1	lincRNA	0	0.00761933	Inf	0.462433	0.793321
ENSG00000233472	RP11-218D6.4	lincRNA	0.00145322	0	-Inf	0.252999	0.728235
ENSG00000233479	AC017074.1	lincRNA	0.00662961	0.00408737	-0.69775	0.630409	0.907337
ENSG00000233480	AP000946.2	lincRNA	0	0	NA	NA	NA
ENSG00000233491	AC010091.1	lincRNA	0.00625051	0.00557316	-0.165478	1	1
ENSG00000233492	RP5-984P4.4	lincRNA	0.0524815	0.00471449	-3.47664	0.768278	0.946258
ENSG00000233502	AC104794.4	lincRNA	0.00484794	0.00385528	-0.330536	0.921745	0.979734
ENSG00000233508	RP1-269M15.3	lincRNA	0.00213686	0.00361467	0.75837	0.572289	0.871909
ENSG00000233515	LINC01518	lincRNA	0.0385122	0.011935	-1.69012	0.419378	0.793321
ENSG00000233516	RP11-388N2.1	lincRNA	0.0212257	0	-Inf	0.252999	0.728235
ENSG00000233521	RP5-1172A22.1	lincRNA	0.00272906	0.223572	6.35619	0.000648543	0.221335
ENSG00000233522	FAM224A	lincRNA	0.00070795	0.00303311	2.09908	0.905235	0.979734
ENSG00000233528	LINC00430	lincRNA	0	0	NA	NA	NA
ENSG00000233532	LINC00460	lincRNA	1.08524	2.2337	1.04142	0.102507	0.714956
ENSG00000233534	RP1-38C16.2	lincRNA	0	0.00183671	Inf	0.26289	0.728235
ENSG00000233535	RP1-122K4.2	lincRNA	0.00231739	0	-Inf	0.0874803	0.682399
ENSG00000233536	RP11-867G2.5	lincRNA	0.0218742	0.0407361	0.897077	0.626111	0.907337
ENSG00000233538	AC017104.2	lincRNA	0.0916113	0.0599423	-0.61195	0.303868	0.754347
ENSG00000233539	AC011294.3	lincRNA	0.083792	0.276175	1.7207	0.0115181	0.53316
ENSG00000233559	AC016831.7	lincRNA	1.37318	0.84309	-0.703766	0.128889	0.728235
ENSG00000233569	RP11-500B12.1	lincRNA	0.132424	0.0191046	-2.79317	0.754753	0.946258
ENSG00000233570	LINC00690	lincRNA	0.0012602	0	-Inf	0.252999	0.728235
ENSG00000233571	RP11-545D19.1	lincRNA	0.00327029	0.0109857	1.74814	0.768218	0.946258
ENSG00000233574	CTA-929C8.5	lincRNA	0	0.00154511	Inf	0.462433	0.793321
ENSG00000233577	RP3-462D8.2	lincRNA	0.00521629	0	-Inf	0.0874803	0.682399
ENSG00000233587	AC096570.1	lincRNA	0	0	NA	NA	NA
ENSG00000233590	RP11-153K11.3	lincRNA	0.00455894	0.00533633	0.227149	0.648943	0.914283
ENSG00000233593	RP4-665J23.1	lincRNA	0.526029	0.419132	-0.327737	0.891812	0.973748
ENSG00000233605	AC073628.1	lincRNA	0.00270894	0.00150701	-0.846036	0.768278	0.946258
ENSG00000233607	LINC01392	lincRNA	0.00623313	0.00722979	0.213998	0.695845	0.946258
ENSG00000233610	LINC00462	lincRNA	0.0705809	0.00424982	-4.0538	0.269194	0.733955
[truncated: 4,900 more rows]
