# Supplementary material for: Comprehensive Analysis of LincRNAs in Classical and Basal-Like Subtypes of Pancreatic Cancer
Source: Cancers (Basel). 2020 Jul 27;12(8):2077. doi: 10.3390/cancers12082077 (PMC7464731; doi:10.3390/cancers12082077)
Supplement: Supplementary file 1 [file cancers-12-02077-s001.zip › Supplementary Material/Table S3.xlsx]

## Sheet: Tabelle1
ensembl_id	gene	synonyms	chr	avg_CPM_pancreas	avg_CPM_PAAD_classical	avg_CPM_PAAD_basal	log2FC_panc_vs_classical	FDR_panc_vs_classical	log2FC_panc_vs_basal	FDR_panc_vs_basal	log2FC_classical_vs_basal	FDR_classical_vs_basal	log2FC_classical_vs_basal_lines	pred_localization
ENSG00000227066	RP3-340N1.2	Z98257.1	1	0.0642705	3.12627	8.05685	5.52577	8.55032e-149	6.88945	9.07983e-204	1.36516	7.63881e-05	4.063	both
ENSG00000255874	LINC00346	PRECSIT,C13orf29,NCRNA00346	13	0.0842402	3.3331	5.46633	5.24875	0	5.96084	0	0.713199	0.00144908	1.75635	Nuclear
ENSG00000233901	LINC01503		9	0.707903	3.9923	8.24641	2.48415	2.53921e-97	3.53063	2.45536e-178	1.04671	3.34237e-08	2.09927	both
ENSG00000222041	LINC00152	CYTOR,C2orf59,NCRNA00152	2	2.43651	11.9741	18.7382	2.29387	5.75908e-143	2.94017	3.78424e-211	0.646357	1.43895e-05	0.33285	both
ENSG00000172965	MIR4435-2HG	AGD2,LINC00978,MIR4435-1HG,MORRBID,lncRNA-AWPPH	2	5.0184	22.4876	30.8045	2.16211	2.2905e-167	2.61619	2.36964e-218	0.4541	0.000846952	0.603327	both
ENSG00000273038	RP11-479G22.8	AL365203.2	10	2.01788	4.23855	5.72872	1.06855	7.14223e-32	1.50226	1.63519e-54	0.433788	0.005982	0.327473	Cytosol
ENSG00000204876	AC021218.2		7	0.0717161	7.80107	2.28751	6.70343	6.49271e-131	4.9336	2.32852e-73	-1.76893	0.000139905	-2.11021	Nuclear
ENSG00000229719	MIR194-2HG		11	0.183373	5.76	1.71534	4.9563	1.88995e-282	3.20941	3.03782e-108	-1.7468	3.40084e-15	-5.33957	Nuclear
ENSG00000254872	RP13-870H17.3	LINC02688	11	0.778406	7.37642	2.49202	3.23949	4.02144e-78	1.6751	4.05895e-18	-1.56454	1.12449e-07	-1.50354	both
ENSG00000250742	RP11-834C11.4	LINC02381	12	2.90988	17.7453	8.1167	2.6062	2.59084e-172	1.47802	8.20776e-46	-1.12821	5.69457e-14	-1.56398	Cytosol
ENSG00000248771	LINC01207	SMIM31	4	1.32471	6.27128	1.41157	2.24137	6.35164e-33	0.0915802	0.799295	-2.15025	9.30205e-12	-2.11084	both
ENSG00000234608	MAPKAPK5-AS1	C12orf47	12	3.83873	12.3607	10.8936	1.68606	1.66342021641831e-318	1.50412	3.83985e-213	-0.18194	0.0305085	-0.422436	both
ENSG00000197182	MIRLET7BHG	linc-Ppara	22	5.59147	2.00245	2.83076	-1.48139	3.85111e-40	-0.981254	6.39873e-16	0.500247	0.00256918	0.736341	Nuclear
ENSG00000266010	GATA6-AS1	BM742401,locus5689	18	7.83405	5.20567	2.25563	-0.588914	3.21567e-06	-1.79455	3.13603e-33	-1.20588	7.84682e-12	-0.424105	Cytosol
ENSG00000267194	RP1-193H18.2		17	5.36713	3.03528	2.20427	-0.82274	1.65728e-16	-1.28154	2.4313e-29	-0.458929	0.00328161	-1.3678	Nuclear
ENSG00000250903	GMDS-AS1	GMDS-DT	6	6.8486	3.61744	2.9539	-0.918239	1.6924e-46	-1.21001	4.87137e-62	-0.291837	0.00406691	-0.133553	both
ENSG00000259673	IQCH-AS1		15	10.7398	5.17519	4.42831	-1.05238	4.00665e-74	-1.27693	6.30531e-85	-0.224594	0.0184317	-0.298368	both
ENSG00000260807	RP11-161M6.2	CEROX1	16	26.0108	9.70693	4.74054	-1.42246	8.41033e-28	-2.45599	8.08361e-56	-1.03364	6.38842e-09	-3.06113	both
ENSG00000259974	LINC00261	ALIEN,DEANR1,FALCOR,HCCDR1,C20orf56,NCRNA00261,TCONS_00027846,onco-lncRNA-17	20	99.04	28.3593	8.10359	-1.80408	2.29212e-21	-3.61111	4.41304e-51	-1.80711	1.24309e-12	-3.52841	both
ENSG00000262877	RP11-1055B8.4	AC110285	17	8.98951	2.30119	1.11696	-1.96551	2.09746e-41	-3.0053	8.75562e-66	-1.04026	1.0674e-07	-1.18033	Nuclear
ENSG00000235142	RP1-60O19.1	LINC02532	6	67.1141	16.744	8.86339	-2.00288	2.99375e-27	-2.92034	8.10557e-40	-0.917508	0.000478638	-1.03959	both
ENSG00000265787	CYP4F35P		18	6.77659	1.23087	0.612219	-2.46177	1.99842e-64	-3.46846	9.55873e-88	-1.00754	1.29095e-07	-0.533029	Nuclear
ENSG00000272894	RP5-1159O4.1	AC004982.2	7	15.9963	2.23027	1.51615	-2.8432	7.09643e-159	-3.3972	2.11419e-166	-0.554235	7.6736e-05	-0.144382	both
ENSG00000272732	RP5-1159O4.2	AC004982.1	7	6.16161	0.666226	0.440973	-3.21416	2.47135e-140	-3.79914	9.35476e-144	-0.585813	0.000697002	-0.217043	Cytosol
ENSG00000236780	AC078941.1	LINC01829	2	24.3147	1.75678	1.11112	-3.79331	1.26269e-62	-4.45074	2.52917e-62	-0.657792	0.0455774	-1.38872	Nuclear
ENSG00000270933	CTD-2227E11.1	AC010719.1	7	20.2751	1.21237	0.711105	-4.06778	1.60888e-123	-4.83082	1.3227e-124	-0.763655	0.000396241	-1.10218	Nuclear
ENSG00000227508	LINC01624		6	20.719	0.787737	0.452135	-4.72318	1.73586e-86	-5.51906	2.66749e-84	-0.796882	0.0102616	-0.443513	both
colour coding	denotes
	lincRNAs upregulated in both subtypes compared to normal pancreas and significantly higher expression in basal-like subtype
	lincRNAs upregulated in both subtypes compared to normal pancreas and significantly lower expression in basal-like subtype
	lincRNAs downregulated in both subtypes compared to normal pancreas and significantly higher expression in basal-like subtype
	lincRNAs downregulated in both subtypes compared to normal pancreas and significantly lower expression in basal-like subtype
