# Supplementary material for: Comprehensive Analysis of LincRNAs in Classical and Basal-Like Subtypes of Pancreatic Cancer
Source: Cancers (Basel). 2020 Jul 27;12(8):2077. doi: 10.3390/cancers12082077 (PMC7464731; doi:10.3390/cancers12082077)
Supplement: Supplementary file 1 [file cancers-12-02077-s001.zip › Supplementary Material/Table S4.xlsx]

## Sheet: Tabelle1
correlation in pancreas
	MIR4435-2HG	MIRLET7BHG	AC021218.2	LINC00152	RP3-340N1.2	LINC01624	MIR194-2HG	LINC01503	MAPKAPK5-AS1	RP1-60O19.1	AC078941.1	LINC01207	RP11-834C11.4	GMDS-AS1	RP13-870H17.3	LINC00346	IQCH-AS1	LINC00261	RP11-161M6.2	RP11-1055B8.4	CYP4F35P	GATA6-AS1	RP1-193H18.2	CTD-2227E11.1	RP5-1159O4.2	RP5-1159O4.1	RP11-479G22.8
MIR4435-2HG	1	-0.182768	-0.0111225	0.766489	0.292148	-0.126111	-0.0373806	0.626515	-0.005899	0.102553	-0.153427	0.076069	0.131974	-0.129626	0.11789	0.182351	-0.416323	-0.338288	-0.194664	-0.135078	-0.0684955	-0.0626689	-0.22809	0.148568	-0.286069	-0.369834	0.411292
MIRLET7BHG	-0.182768	1	-0.0274596	-0.0952833	-0.0975109	0.0359093	0.373247	-0.20697	-0.112705	-0.0544041	-0.171284	-0.0230934	-0.108062	0.0268571	-0.00071515	0.0275208	0.0295997	0.137651	0.221556	0.180795	0.0342926	0.00392428	-0.161799	0.105991	0.208434	0.22624	-0.156889
AC021218.2	-0.0111225	-0.0274596	1	0.0398926	0.134107	0.00160831	0.0198411	0.161824	-0.120325	-0.0716053	-0.0493585	-0.0483742	0.242721	-0.00680116	0.133868	0.0868981	-0.0864844	0.00693321	0.123942	-0.0776651	-0.14813	0.0203998	-0.0774538	-0.0938001	-0.127503	-0.127388	-0.0359238
LINC00152	0.766489	-0.0952833	0.0398926	1	0.302899	-0.134808	-0.05475	0.578663	-0.0175523	0.0131064	-0.155093	-0.0306981	0.0814421	-0.192061	0.101251	0.228696	-0.471981	-0.359528	-0.17529	-0.12756	-0.230648	-0.149295	-0.279577	0.122476	-0.254233	-0.289231	0.35203
RP3-340N1.2	0.292148	-0.0975109	0.134107	0.302899	1	-0.140748	-0.0562567	0.356518	0.0347229	0.0409059	-0.0280202	0.0122517	0.0958975	-0.198606	0.0128512	0.0581467	-0.204234	-0.191114	-0.119066	-0.0970335	-0.0851986	-0.0767061	-0.101346	0.0180429	-0.127722	-0.19314	0.220968
LINC01624	-0.126111	0.0359093	0.00160831	-0.134808	-0.140748	1	0.0396229	-0.0844058	0.259679	0.238707	0.0853625	0.106605	-0.112187	0.388361	0.117081	-0.253424	0.215851	0.431787	0.203789	0.0691028	0.0109884	0.269298	0.232652	0.434861	-0.295544	-0.27467	0.0232679
MIR194-2HG	-0.0373806	0.373247	0.0198411	-0.05475	-0.0562567	0.0396229	1	-0.0457864	-0.0672406	-0.0954854	-0.062561	-0.038424	0.00902338	0.0146629	0.0741972	-0.0479975	0.0735898	0.0567122	0.0649803	0.136712	0.0701989	0.056237	-0.0624784	0.0276043	-0.0103192	0.067697	-0.178807
LINC01503	0.626515	-0.20697	0.161824	0.578663	0.356518	-0.0844058	-0.0457864	1	0.0330889	0.0842178	-0.0611764	0.0544083	0.155696	-0.21681	0.22404	0.109817	-0.411353	-0.378015	-0.0807758	-0.144876	-0.0985507	-0.0788522	-0.125697	0.100682	-0.40183	-0.466055	0.348088
MAPKAPK5-AS1	-0.005899	-0.112705	-0.120325	-0.0175523	0.0347229	0.259679	-0.0672406	0.0330889	1	0.253567	0.202044	0.135984	-0.0892207	0.0399438	0.179524	-0.0844269	0.0335224	0.152489	0.0296162	0.162628	0.110862	0.180686	0.163222	0.294559	0.01486	0.0467223	0.0907414
RP1-60O19.1	0.102553	-0.0544041	-0.0716053	0.0131064	0.0409059	0.238707	-0.0954854	0.0842178	0.253567	1	0.0254095	0.134914	0.00677465	-0.0106014	0.131267	-0.0118634	-0.00912151	-0.0400893	0.00842917	0.0947664	0.100477	0.078355	-0.0180786	0.297262	0.0235779	-0.00318789	0.142743
AC078941.1	-0.153427	-0.171284	-0.0493585	-0.155093	-0.0280202	0.0853625	-0.062561	-0.0611764	0.202044	0.0254095	1	-0.0447368	0.00102749	0.0959859	0.00861484	-0.055923	0.247576	0.0463707	0.0143329	0.165751	0.179562	0.21256	0.241582	0.0453841	0.024275	-0.00346325	-0.107273
LINC01207	0.076069	-0.0230934	-0.0483742	-0.0306981	0.0122517	0.106605	-0.038424	0.0544083	0.135984	0.134914	-0.0447368	1	-0.0280491	0.0110845	-0.0718213	-0.106701	-0.0598022	0.0741753	-0.111635	-0.0277226	-0.0182651	-0.068539	0.0498923	0.0140482	-0.0963293	-0.082916	0.0634732
RP11-834C11.4	0.131974	-0.108062	0.242721	0.0814421	0.0958975	-0.112187	0.00902338	0.155696	-0.0892207	0.00677465	0.00102749	-0.0280491	1	-0.0152849	0.0629859	0.0730339	-0.131263	-0.118158	0.167163	0.00842524	0.0469702	0.206722	-0.117261	-0.123309	-0.144522	-0.13651	0.0820212
GMDS-AS1	-0.129626	0.0268571	-0.00680116	-0.192061	-0.198606	0.388361	0.0146629	-0.21681	0.0399438	-0.0106014	0.0959859	0.0110845	-0.0152849	1	0.11429	-0.15564	0.521218	0.480362	0.304122	0.172117	0.204551	0.62338	0.328659	0.334667	-0.241203	-0.255386	0.0227841
RP13-870H17.3	0.11789	-0.00071515	0.133868	0.101251	0.0128512	0.117081	0.0741972	0.22404	0.179524	0.131267	0.00861484	-0.0718213	0.0629859	0.11429	1	-0.0302913	-0.0136948	0.0119302	0.299227	0.172885	0.0805767	0.237517	0.137804	0.130704	-0.0627129	-0.156993	-0.0525726
LINC00346	0.182351	0.0275208	0.0868981	0.228696	0.0581467	-0.253424	-0.0479975	0.109817	-0.0844269	-0.0118634	-0.055923	-0.106701	0.0730339	-0.15564	-0.0302913	1	-0.174994	-0.211173	-0.1687	-0.0214636	-0.0872764	-0.145306	-0.228248	-0.109321	0.156788	0.126883	0.0521739
IQCH-AS1	-0.416323	0.0295997	-0.0864844	-0.471981	-0.204234	0.215851	0.0735898	-0.411353	0.0335224	-0.00912151	0.247576	-0.0598022	-0.131263	0.521218	-0.0136948	-0.174994	1	0.389249	0.22306	0.253575	0.417915	0.451065	0.500093	0.132477	0.137698	0.155258	-0.280931
LINC00261	-0.338288	0.137651	0.00693321	-0.359528	-0.191114	0.431787	0.0567122	-0.378015	0.152489	-0.0400893	0.0463707	0.0741753	-0.118158	0.480362	0.0119302	-0.211173	0.389249	1	0.19273	0.073961	-0.00228864	0.333141	0.286193	0.241396	-0.109845	-0.0871861	-0.103771
RP11-161M6.2	-0.194664	0.221556	0.123942	-0.17529	-0.119066	0.203789	0.0649803	-0.0807758	0.0296162	0.00842917	0.0143329	-0.111635	0.167163	0.304122	0.299227	-0.1687	0.22306	0.19273	1	0.312886	0.149963	0.434989	0.19451	0.16392	-0.0156853	-0.0272174	-0.168696
RP11-1055B8.4	-0.135078	0.180795	-0.0776651	-0.12756	-0.0970335	0.0691028	0.136712	-0.144876	0.162628	0.0947664	0.165751	-0.0277226	0.00842524	0.172117	0.172885	-0.0214636	0.253575	0.073961	0.312886	1	0.327692	0.245318	0.187542	0.0857999	0.233247	0.250974	-0.241885
CYP4F35P	-0.0684955	0.0342926	-0.14813	-0.230648	-0.0851986	0.0109884	0.0701989	-0.0985507	0.110862	0.100477	0.179562	-0.0182651	0.0469702	0.204551	0.0805767	-0.0872764	0.417915	-0.00228864	0.149963	0.327692	1	0.383345	0.227571	0.113163	0.0455768	0.092001	-0.14647
GATA6-AS1	-0.0626689	0.00392428	0.0203998	-0.149295	-0.0767061	0.269298	0.056237	-0.0788522	0.180686	0.078355	0.21256	-0.068539	0.206722	0.62338	0.237517	-0.145306	0.451065	0.333141	0.434989	0.245318	0.383345	1	0.330519	0.409442	-0.26239	-0.266185	-0.00512249
RP1-193H18.2	-0.22809	-0.161799	-0.0774538	-0.279577	-0.101346	0.232652	-0.0624784	-0.125697	0.163222	-0.0180786	0.241582	0.0498923	-0.117261	0.328659	0.137804	-0.228248	0.500093	0.286193	0.19451	0.187542	0.227571	0.330519	1	0.143663	-0.0114731	-0.0451198	-0.179525
CTD-2227E11.1	0.148568	0.105991	-0.0938001	0.122476	0.0180429	0.434861	0.0276043	0.100682	0.294559	0.297262	0.0453841	0.0140482	-0.123309	0.334667	0.130704	-0.109321	0.132477	0.241396	0.16392	0.0857999	0.113163	0.409442	0.143663	1	-0.266261	-0.305465	0.18068
RP5-1159O4.2	-0.286069	0.208434	-0.127503	-0.254233	-0.127722	-0.295544	-0.0103192	-0.40183	0.01486	0.0235779	0.024275	-0.0963293	-0.144522	-0.241203	-0.0627129	0.156788	0.137698	-0.109845	-0.0156853	0.233247	0.0455768	-0.26239	-0.0114731	-0.266261	1	0.870162	-0.192114
RP5-1159O4.1	-0.369834	0.22624	-0.127388	-0.289231	-0.19314	-0.27467	0.067697	-0.466055	0.0467223	-0.00318789	-0.00346325	-0.082916	-0.13651	-0.255386	-0.156993	0.126883	0.155258	-0.0871861	-0.0272174	0.250974	0.092001	-0.266185	-0.0451198	-0.305465	0.870162	1	-0.281497
RP11-479G22.8	0.411292	-0.156889	-0.0359238	0.35203	0.220968	0.0232679	-0.178807	0.348088	0.0907414	0.142743	-0.107273	0.0634732	0.0820212	0.0227841	-0.0525726	0.0521739	-0.280931	-0.103771	-0.168696	-0.241885	-0.14647	-0.00512249	-0.179525	0.18068	-0.192114	-0.281497	1
correlation in classical PDAC
	MIR4435-2HG	MIRLET7BHG	AC021218.2	LINC00152	RP3-340N1.2	LINC01624	MIR194-2HG	LINC01503	MAPKAPK5-AS1	RP1-60O19.1	AC078941.1	LINC01207	RP11-834C11.4	GMDS-AS1	RP13-870H17.3	LINC00346	IQCH-AS1	LINC00261	RP11-161M6.2	RP11-1055B8.4	CYP4F35P	GATA6-AS1	RP1-193H18.2	CTD-2227E11.1	RP5-1159O4.2	RP5-1159O4.1	RP11-479G22.8
MIR4435-2HG	1	0.253782	0.141318	0.719854	0.281988	-0.302217	0.0913233	0.53332	0.0575478	-0.187972	-0.249833	-0.0549965	0.152455	-0.240478	-0.0635416	0.277412	-0.154804	-0.327751	-0.104688	-0.0167865	0.171408	0.0245014	-0.197003	-0.120057	-0.146907	0.011704	0.280247
MIRLET7BHG	0.253782	1	0.100719	0.0841956	0.138645	-0.0864635	0.58781	0.133948	0.326415	0.0826972	0.113678	-0.00273362	0.171732	0.169302	0.291931	-0.0684216	-0.102784	0.0341399	0.349155	0.510013	0.470082	0.47723	0.0604435	0.531214	0.264858	0.357457	0.107705
AC021218.2	0.141318	0.100719	1	-0.0565354	-0.076096	-0.11141	0.460342	-0.259492	0.2081	-0.155391	-0.249853	0.432075	0.36669	0.24149	-0.125807	-0.0225372	0.268422	-0.159016	-0.0631973	-0.115156	0.15444	0.457973	-0.405791	-0.156161	-0.110297	0.134332	-0.169525
LINC00152	0.719854	0.0841956	-0.0565354	1	0.221606	-0.136722	-0.0786879	0.532307	0.0669637	-0.147109	-0.1561	-0.156991	-0.086423	-0.120745	-0.0281664	0.127853	-0.091303	-0.224684	-0.0545915	-0.0986737	0.0973777	-0.0720462	-0.105072	-0.0296041	-0.119247	-0.0287334	0.227215
RP3-340N1.2	0.281988	0.138645	-0.076096	0.221606	1	-0.0361851	0.137694	0.24961	0.0636226	-0.11058	-0.0918498	-0.0516554	0.171368	-0.166225	0.0417536	0.103614	-0.0856738	-0.249428	-0.070244	-0.0237926	0.130566	0.0847423	-0.192103	0.00224765	0.0953528	0.143323	0.137592
LINC01624	-0.302217	-0.0864635	-0.11141	-0.136722	-0.0361851	1	-0.210408	-0.102339	-0.283386	0.392731	0.525807	-0.103169	-0.246796	0.172988	0.109446	-0.0496507	0.319044	0.375802	0.314711	0.0446289	-0.12117	-0.0213425	0.143849	0.215653	0.2423	0.128946	-0.153387
MIR194-2HG	0.0913233	0.58781	0.460342	-0.0786879	0.137694	-0.210408	1	-0.112018	0.507016	-0.0647363	-0.022355	0.354946	0.454207	0.279174	0.104951	-0.147433	0.0452769	-0.0974182	0.16831	0.439222	0.552658	0.628106	-0.16586	0.376187	0.215835	0.306611	-0.00868685
LINC01503	0.53332	0.133948	-0.259492	0.532307	0.24961	-0.102339	-0.112018	1	-0.145145	-0.0254126	0.0196416	-0.238736	-0.175357	-0.0877797	0.0173939	0.11787	-0.092518	-0.064473	0.0953123	0.0958388	0.206358	-0.128804	0.0628126	0.126982	-0.0489622	-0.0766427	0.303533
MAPKAPK5-AS1	0.0575478	0.326415	0.2081	0.0669637	0.0636226	-0.283386	0.507016	-0.145145	1	-0.249205	-0.155128	0.222902	0.39103	0.174851	0.0448719	-0.207472	0.0496305	-0.142351	0.010165	0.244649	0.353245	0.372765	0.120158	0.266579	0.246188	0.277169	0.00123519
RP1-60O19.1	-0.187972	0.0826972	-0.155391	-0.147109	-0.11058	0.392731	-0.0647363	-0.0254126	-0.249205	1	0.630718	0.0694543	0.0446897	0.0821302	0.340529	-0.3138	0.166873	0.431427	0.4455	0.304688	0.182201	0.0473221	0.0898653	0.299484	0.317667	0.231244	0.188964
AC078941.1	-0.249833	0.113678	-0.249853	-0.1561	-0.0918498	0.525807	-0.022355	0.0196416	-0.155128	0.630718	1	-0.0105295	-0.0674699	0.1772	0.334373	-0.128926	0.212959	0.571206	0.458459	0.300435	0.0878809	0.18048	0.220978	0.356262	0.314346	0.239708	0.0671864
LINC01207	-0.0549965	-0.00273362	0.432075	-0.156991	-0.0516554	-0.103169	0.354946	-0.238736	0.222902	0.0694543	-0.0105295	1	0.207533	-0.00645945	-0.00400931	0.0688873	0.0218892	0.0766427	-0.187547	-0.0660929	0.209618	0.109527	-0.202896	0.0179002	0.00666194	0.229564	0.0614762
RP11-834C11.4	0.152455	0.171732	0.36669	-0.086423	0.171368	-0.246796	0.454207	-0.175357	0.39103	0.0446897	-0.0674699	0.207533	1	-0.113314	-0.0389592	-0.177665	-0.0331275	-0.184388	0.130343	0.315703	0.263197	0.401215	-0.107178	0.000303736	0.162397	0.267065	-0.0408424
GMDS-AS1	-0.240478	0.169302	0.24149	-0.120745	-0.166225	0.172988	0.279174	-0.0877797	0.174851	0.0821302	0.1772	-0.00645945	-0.113314	1	0.0402754	-0.0599575	0.263825	0.0989369	0.208565	0.31544	0.197327	0.446856	0.00234889	0.333522	0.233796	0.136924	-0.224198
RP13-870H17.3	-0.0635416	0.291931	-0.125807	-0.0281664	0.0417536	0.109446	0.104951	0.0173939	0.0448719	0.340529	0.334373	-0.00400931	-0.0389592	0.0402754	1	-0.0684823	-0.00481928	0.33743	0.267612	0.216604	0.153407	0.142594	0.0956971	0.327063	0.213202	0.0701833	0.173595
LINC00346	0.277412	-0.0684216	-0.0225372	0.127853	0.103614	-0.0496507	-0.147433	0.11787	-0.207472	-0.3138	-0.128926	0.0688873	-0.177665	-0.0599575	-0.0684823	1	-0.113415	-0.136013	-0.324167	-0.191617	-0.123256	-0.0376228	-0.0690696	-0.143039	-0.21057	-0.0560899	0.150532
IQCH-AS1	-0.154804	-0.102784	0.268422	-0.091303	-0.0856738	0.319044	0.0452769	-0.092518	0.0496305	0.166873	0.212959	0.0218892	-0.0331275	0.263825	-0.00481928	-0.113415	1	0.173514	0.171996	0.0518174	0.0920927	0.110965	-0.0853498	0.178394	0.287375	0.286565	-0.0733421
LINC00261	-0.327751	0.0341399	-0.159016	-0.224684	-0.249428	0.375802	-0.0974182	-0.064473	-0.142351	0.431427	0.571206	0.0766427	-0.184388	0.0989369	0.33743	-0.136013	0.173514	1	0.230353	0.0866457	-0.0688063	0.117485	0.386494	0.374668	0.170821	0.0553204	-0.163936
RP11-161M6.2	-0.104688	0.349155	-0.0631973	-0.0545915	-0.070244	0.314711	0.16831	0.0953123	0.010165	0.4455	0.458459	-0.187547	0.130343	0.208565	0.267612	-0.324167	0.171996	0.230353	1	0.533948	0.293996	0.20573	0.170801	0.399534	0.390118	0.350754	-0.0545105
RP11-1055B8.4	-0.0167865	0.510013	-0.115156	-0.0986737	-0.0237926	0.0446289	0.439222	0.0958388	0.244649	0.304688	0.300435	-0.0660929	0.315703	0.31544	0.216604	-0.191617	0.0518174	0.0866457	0.533948	1	0.463623	0.406075	0.181391	0.598583	0.477554	0.415086	0.123418
CYP4F35P	0.171408	0.470082	0.15444	0.0973777	0.130566	-0.12117	0.552658	0.206358	0.353245	0.182201	0.0878809	0.209618	0.263197	0.197327	0.153407	-0.123256	0.0920927	-0.0688063	0.293996	0.463623	1	0.344842	0.000263238	0.44228	0.372968	0.361851	0.232783
GATA6-AS1	0.0245014	0.47723	0.457973	-0.0720462	0.0847423	-0.0213425	0.628106	-0.128804	0.372765	0.0473221	0.18048	0.109527	0.401215	0.446856	0.142594	-0.0376228	0.110965	0.117485	0.20573	0.406075	0.344842	1	-0.129958	0.36341	0.314346	0.361547	-0.111005
RP1-193H18.2	-0.197003	0.0604435	-0.405791	-0.105072	-0.192103	0.143849	-0.16586	0.0628126	0.120158	0.0898653	0.220978	-0.202896	-0.107178	0.00234889	0.0956971	-0.0690696	-0.0853498	0.386494	0.170801	0.181391	0.000263238	-0.129958	1	0.432682	0.142736	-0.11216	-0.0213628
CTD-2227E11.1	-0.120057	0.531214	-0.156161	-0.0296041	0.00224765	0.215653	0.376187	0.126982	0.266579	0.299484	0.356262	0.0179002	0.000303736	0.333522	0.327063	-0.143039	0.178394	0.374668	0.399534	0.598583	0.44228	0.36341	0.432682	1	0.509527	0.381958	0.075934
RP5-1159O4.2	-0.146907	0.264858	-0.110297	-0.119247	0.0953528	0.2423	0.215835	-0.0489622	0.246188	0.317667	0.314346	0.00666194	0.162397	0.233796	0.213202	-0.21057	0.287375	0.170821	0.390118	0.477554	0.372968	0.314346	0.142736	0.509527	1	0.662509	-0.0611522
RP5-1159O4.1	0.011704	0.357457	0.134332	-0.0287334	0.143323	0.128946	0.306611	-0.0766427	0.277169	0.231244	0.239708	0.229564	0.267065	0.136924	0.0701833	-0.0560899	0.286565	0.0553204	0.350754	0.415086	0.361851	0.361547	-0.11216	0.381958	0.662509	1	0.059431
RP11-479G22.8	0.280247	0.107705	-0.169525	0.227215	0.137592	-0.153387	-0.00868685	0.303533	0.00123519	0.188964	0.0671864	0.0614762	-0.0408424	-0.224198	0.173595	0.150532	-0.0733421	-0.163936	-0.0545105	0.123418	0.232783	-0.111005	-0.0213628	0.075934	-0.0611522	0.059431	1
correlation in basal-like PDAC
	MIR4435-2HG	MIRLET7BHG	AC021218.2	LINC00152	RP3-340N1.2	LINC01624	MIR194-2HG	LINC01503	MAPKAPK5-AS1	RP1-60O19.1	AC078941.1	LINC01207	RP11-834C11.4	GMDS-AS1	RP13-870H17.3	LINC00346	IQCH-AS1	LINC00261	RP11-161M6.2	RP11-1055B8.4	CYP4F35P	GATA6-AS1	RP1-193H18.2	CTD-2227E11.1	RP5-1159O4.2	RP5-1159O4.1	RP11-479G22.8
MIR4435-2HG	1	0.311932	-0.191084	0.775612	0.176661	-0.302666	-0.331512	0.322378	0.25778	-0.366259	-0.273845	-0.0874791	-0.136364	-0.492788	-0.130726	0.449126	-0.31132	-0.363462	-0.413243	-0.0782343	-0.283435	-0.245629	-0.430726	-0.228934	-0.32736	-0.214642	0.157998
MIRLET7BHG	0.311932	1	-0.195542	0.290516	0.240297	-0.342483	0.159747	0.116084	0.29729	-0.18715	-0.104394	-0.0799178	-0.206906	-0.191434	0.0736888	0.309003	-0.17417	-0.18833	-0.136888	0.407911	0.0326486	0.180507	-0.122072	0.188855	-0.142308	-0.222509	-0.00817308
AC021218.2	-0.191084	-0.195542	1	-0.288942	0.228409	-0.0297203	0.492395	-0.0643794	-0.090472	0.0319056	-0.0665873	0.375266	0.234047	0.0943619	0.0818182	-0.0674388	0.194843	-0.0198864	0.158042	0.0418706	0.0509615	0.114773	-0.0284528	-0.000655594	0.225219	0.291914	-0.0681818
LINC00152	0.775612	0.290516	-0.288942	1	0.174913	-0.209222	-0.377579	0.191521	0.223077	-0.321023	-0.300331	-0.101684	-0.192177	-0.436932	-0.298907	0.355944	-0.287413	-0.386495	-0.380288	-0.166434	-0.280813	-0.301399	-0.45354	-0.288374	-0.323295	-0.265822	0.240822
RP3-340N1.2	0.176661	0.240297	0.228409	0.174913	1	-0.0447115	0.20861	0.221897	0.371241	-0.0471154	-0.0289339	0.180181	-0.0105332	-0.0839161	0.0911276	0.0920455	-0.0629808	-0.277098	0.0579545	0.139598	0.18667	0.127404	-0.352928	0.157517	-0.072771	-0.105857	0.110271
LINC01624	-0.302666	-0.342483	-0.0297203	-0.209222	-0.0447115	1	0.0284091	-0.242657	-0.0253934	0.413199	0.457785	-0.201707	0.13632	0.172072	0.182867	-0.394406	0.367788	0.36604	0.320542	-0.000262238	0.297028	-0.0538024	0.281206	0.261626	0.36368	0.266871	0.113156
MIR194-2HG	-0.331512	0.159747	0.492395	-0.377579	0.20861	0.0284091	1	-0.18208	0.032736	0.230201	0.151968	0.373649	0.397815	0.292308	0.184484	-0.144799	0.103584	0.112719	0.367351	0.418663	0.39576	0.557561	0.12771	0.461407	0.417395	0.356643	-0.138199
LINC01503	0.322378	0.116084	-0.0643794	0.191521	0.221897	-0.242657	-0.18208	1	0.424694	-0.164205	-0.140758	-0.0473344	0.109965	-0.298645	0.206469	0.0855332	-0.238199	-0.230114	-0.0548077	-0.010708	-0.240734	-0.149476	-0.281163	0.136932	-0.224781	-0.148733	0.0692745
MAPKAPK5-AS1	0.25778	0.29729	-0.090472	0.223077	0.371241	-0.0253934	0.032736	0.424694	1	-0.123383	-0.011626	-0.0435538	0.117308	-0.0940997	0.16403	0.0696678	-0.0962413	-0.21049	0.0243007	0.122378	0.0354895	-0.119624	-0.287281	0.0682692	-0.0625874	-0.114379	0.0700612
RP1-60O19.1	-0.366259	-0.18715	0.0319056	-0.321023	-0.0471154	0.413199	0.230201	-0.164205	-0.123383	1	0.828659	0.162524	0.0329545	0.400743	0.540953	-0.25153	0.326311	0.673951	0.547465	0.191302	0.268007	0.236189	0.37076	0.476442	0.570498	0.384309	0.0746941
AC078941.1	-0.273845	-0.104394	-0.0665873	-0.300331	-0.0289339	0.457785	0.151968	-0.140758	-0.011626	0.828659	1	0.112328	-0.0523826	0.331538	0.442116	-0.218665	0.221091	0.728199	0.531649	0.135119	0.286236	0.284553	0.302713	0.511894	0.46268	0.264907	-0.0103367
LINC01207	-0.0874791	-0.0799178	0.375266	-0.101684	0.180181	-0.201707	0.373649	-0.0473344	-0.0435538	0.162524	0.112328	1	0.000699308	0.151728	0.22863	-0.0295676	-0.0692534	0.113725	0.100919	-0.0647734	0.105093	0.296113	-0.043073	0.213508	0.0965701	0.0924617	-0.067221
RP11-834C11.4	-0.136364	-0.206906	0.234047	-0.192177	-0.0105332	0.13632	0.397815	0.109965	0.117308	0.0329545	-0.0523826	0.000699308	1	-0.0636364	-0.0311189	-0.125393	-0.00118007	-0.0659965	0.0692745	-0.024257	0.159003	0.167308	0.162281	0.172858	0.0145542	0.0620192	0.0361014
GMDS-AS1	-0.492788	-0.191434	0.0943619	-0.436932	-0.0839161	0.172072	0.292308	-0.298645	-0.0940997	0.400743	0.331538	0.151728	-0.0636364	1	0.330376	-0.195455	0.225699	0.334834	0.312019	0.200568	0.265166	0.230288	0.244668	0.214073	0.442395	0.320586	-0.141521
RP13-870H17.3	-0.130726	0.0736888	0.0818182	-0.298907	0.0911276	0.182867	0.184484	0.206469	0.16403	0.540953	0.442116	0.22863	-0.0311189	0.330376	1	-0.126792	0.31014	0.38986	0.27653	0.172334	0.171066	0.09375	0.301836	0.389248	0.477972	0.338593	0.183741
LINC00346	0.449126	0.309003	-0.0674388	0.355944	0.0920455	-0.394406	-0.144799	0.0855332	0.0696678	-0.25153	-0.218665	-0.0295676	-0.125393	-0.195455	-0.126792	1	-0.0613199	-0.247684	-0.402579	-0.128365	-0.341302	-0.0301136	-0.328934	-0.167133	-0.385752	-0.157168	-0.0390734
IQCH-AS1	-0.31132	-0.17417	0.194843	-0.287413	-0.0629808	0.367788	0.103584	-0.238199	-0.0962413	0.326311	0.221091	-0.0692534	-0.00118007	0.225699	0.31014	-0.0613199	1	0.185708	0.0451049	-0.0351399	0.0378934	0.00948427	0.194406	0.057299	0.403365	0.467002	0.0183566
LINC00261	-0.363462	-0.18833	-0.0198864	-0.386495	-0.277098	0.36604	0.112719	-0.230114	-0.21049	0.673951	0.728199	0.113725	-0.0659965	0.334834	0.38986	-0.247684	0.185708	1	0.495892	0.090778	0.0627185	0.315385	0.568575	0.39917	0.517089	0.289205	-0.0426136
RP11-161M6.2	-0.413243	-0.136888	0.158042	-0.380288	0.0579545	0.320542	0.367351	-0.0548077	0.0243007	0.547465	0.531649	0.100919	0.0692745	0.312019	0.27653	-0.402579	0.0451049	0.495892	1	0.378628	0.463855	0.282736	0.406556	0.49292	0.464991	0.158392	-0.156993
RP11-1055B8.4	-0.0782343	0.407911	0.0418706	-0.166434	0.139598	-0.000262238	0.418663	-0.010708	0.122378	0.191302	0.135119	-0.0647734	-0.024257	0.200568	0.172334	-0.128365	-0.0351399	0.090778	0.378628	1	0.413899	0.294886	0.121372	0.324781	0.217045	0.130988	-0.075743
CYP4F35P	-0.283435	0.0326486	0.0509615	-0.280813	0.18667	0.297028	0.39576	-0.240734	0.0354895	0.268007	0.286236	0.105093	0.159003	0.265166	0.171066	-0.341302	0.0378934	0.0627185	0.463855	0.413899	1	0.245892	0.204283	0.229021	0.226879	-0.0103584	0.170979
GATA6-AS1	-0.245629	0.180507	0.114773	-0.301399	0.127404	-0.0538024	0.557561	-0.149476	-0.119624	0.236189	0.284553	0.296113	0.167308	0.230288	0.09375	-0.0301136	0.00948427	0.315385	0.282736	0.294886	0.245892	1	0.289904	0.64174	0.301967	0.195586	-0.123121
RP1-193H18.2	-0.430726	-0.122072	-0.0284528	-0.45354	-0.352928	0.281206	0.12771	-0.281163	-0.287281	0.37076	0.302713	-0.043073	0.162281	0.244668	0.301836	-0.328934	0.194406	0.568575	0.406556	0.121372	0.204283	0.289904	1	0.30271	0.321941	0.15778	-0.12111
CTD-2227E11.1	-0.228934	0.188855	-0.000655594	-0.288374	0.157517	0.261626	0.461407	0.136932	0.0682692	0.476442	0.511894	0.213508	0.172858	0.214073	0.389248	-0.167133	0.057299	0.39917	0.49292	0.324781	0.229021	0.64174	0.30271	1	0.37264	0.301093	-0.146941
RP5-1159O4.2	-0.32736	-0.142308	0.225219	-0.323295	-0.072771	0.36368	0.417395	-0.224781	-0.0625874	0.570498	0.46268	0.0965701	0.0145542	0.442395	0.477972	-0.385752	0.403365	0.517089	0.464991	0.217045	0.226879	0.301967	0.321941	0.37264	1	0.731643	0.0530157
RP5-1159O4.1	-0.214642	-0.222509	0.291914	-0.265822	-0.105857	0.266871	0.356643	-0.148733	-0.114379	0.384309	0.264907	0.0924617	0.0620192	0.320586	0.338593	-0.157168	0.467002	0.289205	0.158392	0.130988	-0.0103584	0.195586	0.15778	0.301093	0.731643	1	-0.0585664
RP11-479G22.8	0.157998	-0.00817308	-0.0681818	0.240822	0.110271	0.113156	-0.138199	0.0692745	0.0700612	0.0746941	-0.0103367	-0.067221	0.0361014	-0.141521	0.183741	-0.0390734	0.0183566	-0.0426136	-0.156993	-0.075743	0.170979	-0.123121	-0.12111	-0.146941	0.0530157	-0.0585664	1
