# Supplementary material for: Comprehensive Analysis of LincRNAs in Classical and Basal-Like Subtypes of Pancreatic Cancer
Source: Cancers (Basel). 2020 Jul 27;12(8):2077. doi: 10.3390/cancers12082077 (PMC7464731; doi:10.3390/cancers12082077)
Supplement: Supplementary file 1 [file cancers-12-02077-s001.zip › Supplementary Material/Table S5.xlsx]

## Sheet: Tabelle1
lincRNA	TF	rho_classical	pVal_classical	FDR_classical	rho_basal	pVal_basal	FDR_basal
AC021218.2	XBP1	NA	NA	NA	NA	NA	NA
AC021218.2	ESR1	-0.358975	0.000858954	0.00545557	-0.137369	0.274455	0.770793
AC021218.2	YY1	0.300678	0.00561934	0.0223278	0.0934003	0.458343	0.859974
AC021218.2	STAT4	-0.495211	2.32519e-06	7.85303e-05	-0.181031	0.148702	0.658782
AC021218.2	NFATC2	-0.231913	0.0339982	0.0889509	0.111276	0.376614	0.827591
AC021218.2	CEBPB	0.0778981	0.480487	0.62166	-0.0744318	0.5548	0.896473
AC021218.2	IRF2	0.367419	0.000635484	0.00434807	0.338374	0.00606262	0.181525
AC021218.2	RXRA	-0.188337	0.0862481	0.179035	-0.218837	0.0799621	0.537562
AC021218.2	NR3C1	-0.236124	0.0308158	0.0824785	-0.0481206	0.702815	0.937662
AC021218.2	NFYA	0.34553	0.00136616	0.0076297	0.105726	0.400993	0.838951
AC021218.2	GATA1	-0.333016	0.00206868	0.0104695	-0.0771425	0.541341	0.889789
AC021218.2	TCF7L2	0.544902	1.40251e-07	1.12859e-05	0.302753	0.0145338	0.275662
AC021218.2	JUN	0.281685	0.00964257	0.0337235	0.0745629	0.554102	0.89605
AC021218.2	FOS	0.438392	3.65005e-05	0.000541741	0.107692	0.39225	0.835901
AC021218.2	MYC	-0.0467956	0.671946	0.776361	-0.134659	0.284102	0.776521
AC021218.2	USF1	0.188721	0.0855992	0.177988	-0.101836	0.418619	0.845234
AC021218.2	PAX5	-0.176826	0.107603	0.210543	-0.00712413	0.955093	0.992038
AC021218.2	TP53	0.00927407	0.9332	0.958898	0.0069493	0.956198	0.992493
AC021218.2	IRF1	0.179366	0.102518	0.20306	0.159878	0.202808	0.71835
AC021218.2	ETS1	-0.228511	0.0367668	0.0941319	-0.0131119	0.917336	0.983739
AC021218.2	AR	-0.359178	0.000852847	0.00543356	0.122771	0.329064	0.805497
AC021218.2	TFAP2A	0.249529	0.0223125	0.0641042	0.103802	0.409651	0.841869
AC021218.2	RARB	-0.0101448	0.926938	0.954689	-0.0359703	0.775575	0.955132
AC021218.2	ETS2	0.276481	0.0111148	0.0377248	0.277841	0.0253472	0.351549
AC021218.2	E2F1	0.146907	0.182025	0.311101	-0.0693182	0.582374	0.906231
AC021218.2	USF2	-0.0901083	0.41425	0.561639	-0.311145	0.0119301	0.25246
AC021218.2	ELK1	0.0345449	0.754635	0.838594	0.0438811	0.727938	0.944013
AC021218.2	TCF4	-0.351827	0.00110191	0.00652517	0.0367133	0.771062	0.954253
AC021218.2	NFATC1	-0.493935	2.48597e-06	8.21613e-05	-0.0324301	0.797176	0.959666
AC021218.2	MYB	0.0205123	0.852826	0.907706	0.283435	0.0224568	0.333327
AC021218.2	NFKB1	0.12354	0.26233	0.40592	0.180157	0.150698	0.662037
AC021218.2	HNF1A	0.498755	1.9286e-06	6.86434e-05	0.499956	2.87606e-05	0.00817421
AC021218.2	NFIC	-0.265485	0.0148857	0.0469905	0.000961538	0.994055	0.999357
AC021218.2	FOXP3	-0.244467	0.0252518	0.0706729	-0.0478147	0.704618	0.938456
AC021218.2	SP1	0.375134	0.000479261	0.00350322	0.214685	0.0859654	0.550908
AC021218.2	VDR	0.302481	0.00532925	0.021391	0.289336	0.0197177	0.317581
AC021218.2	TBP	-0.22519	0.0396496	0.0994492	-0.171329	0.171996	0.685386
AC021218.2	NF1	0.127812	0.246087	0.388318	0.170586	0.173884	0.68669
AC021218.2	FOXA1	0.245965	0.0243492	0.0685928	0.135446	0.281278	0.774785
AC021218.2	ETV4	0.367885	0.000624868	0.00428971	0.0653409	0.604245	0.913264
AC021218.2	SPI1	-0.306429	0.00473977	0.0195724	-0.054021	0.668379	0.932109
AC021218.2	GATA2	-0.565941	3.66926e-08	4.43861e-06	-0.0133304	0.915961	0.98353
AC021218.2	ARNT	-0.00159968	0.988525	0.993194	-0.00113636	0.99295	0.999224
AC021218.2	CEBPA	0.0633593	0.566236	0.695646	0.114292	0.363753	0.82272
AC021218.2	LEF1	-0.0791131	0.473651	0.61662	0.0675699	0.591943	0.909702
AC021218.2	RELA	0.354399	0.00100809	0.00613337	0.0333916	0.791293	0.958392
AC021218.2	WT1	-0.443799	2.8625e-05	0.000449738	0.00126748	0.99212	0.999151
AC078941.1	NR3C1	0.0126152	0.909197	0.959921	-0.18158	0.147728	0.459914
AC078941.1	FOXP3	-0.0885087	0.422611	0.66647	-0.109289	0.386151	0.707574
AC078941.1	IRF1	-0.0470386	0.670341	0.83744	-0.107803	0.392682	0.712753
AC078941.1	ETS2	-0.171064	0.119633	0.331563	-0.217266	0.0821223	0.342235
AC078941.1	CEBPB	-0.0948264	0.390157	0.638463	-0.331079	0.00706253	0.0785983
AC078941.1	JUN	-0.059836	0.588055	0.788058	-0.164359	0.190767	0.517584
AC078941.1	FOS	-0.0675306	0.540911	0.756646	-0.169495	0.177085	0.500005
AC078941.1	TFAP2A	-0.233694	0.0326195	0.150288	-0.236213	0.0581768	0.286421
AC078941.1	GATA1	0.131983	0.230912	0.480896	-0.137066	0.276256	0.614665
AC078941.1	YY1	-0.313415	0.0038378	0.037582	0.00996514	0.937204	0.979357
AC078941.1	CEBPA	0.0672066	0.542858	0.757993	0.254439	0.0408209	0.233103
AC078941.1	STAT4	0.264169	0.0154042	0.0942541	0.0519455	0.681109	0.883747
AC078941.1	ETS1	-0.205589	0.0607689	0.221668	-0.368339	0.00253665	0.0380992
AC078941.1	ELK1	-0.349398	0.00119779	0.0168583	-0.415892	0.00057008	0.0126735
AC078941.1	LEF1	-0.400931	0.000177672	0.00423008	-0.485386	4.16434e-05	0.0015928
AC078941.1	MAZ	-0.134069	0.223576	0.472962	-0.00596597	0.962381	0.986189
AC078941.1	ETV4	0.0406399	0.71308	0.861805	0.131689	0.295714	0.631126
AC078941.1	RXRA	0.183436	0.09486	0.289541	-0.0540871	0.668712	0.87796
AC078941.1	XBP1	NA	NA	NA	NA	NA	NA
AC078941.1	NFATC2	0.0621241	0.573842	0.779221	0.0196462	0.876558	0.958481
AC078941.1	FOXA1	-0.276197	0.0112004	0.076437	0.131951	0.294745	0.630222
AC078941.1	TBP	-0.0590868	0.592744	0.79118	0.0553109	0.661666	0.87449
AC078941.1	HNF1A	-0.104991	0.341185	0.595441	0.240278	0.0538623	0.276096
AC078941.1	PAX5	-0.255261	0.0191081	0.10825	-0.0569281	0.652401	0.870399
AC078941.1	NF1	-0.0133441	0.90397	0.958284	-0.0495635	0.694998	0.890345
AC078941.1	MYB	-0.224886	0.0399225	0.170643	-0.094494	0.454019	0.757798
AC078941.1	SRY	0.272106	0.0122811	0.0814459	0.164727	0.189763	0.515912
AC078941.1	ESR1	0.152617	0.165479	0.397802	-0.0194495	0.877784	0.958919
AC078941.1	E2F1	-0.248537	0.0228643	0.120906	-0.232695	0.0621339	0.296912
AC078941.1	TP53	-0.124228	0.259665	0.512891	-0.117833	0.349875	0.675824
AC078941.1	SP1	-0.190058	0.0833754	0.268648	0.0964608	0.444636	0.749814
AC078941.1	NFIC	0.389308	0.000280477	0.00585899	0.116413	0.355754	0.681585
AC078941.1	NFKB1	-0.0681583	0.537149	0.753753	-0.133677	0.288417	0.624277
AC078941.1	VDR	-0.405366	0.000148644	0.00367795	-0.340825	0.00546586	0.0660408
AC078941.1	WT1	-0.128966	0.241821	0.493507	-0.37955	0.00181941	0.0300374
AC078941.1	STAT1	0.0199251	0.856996	0.934831	-0.052907	0.675532	0.88103
AC078941.1	GATA2	0.205771	0.0605368	0.221251	0.236869	0.0574625	0.284525
AC078941.1	NFYA	-0.157092	0.153312	0.382258	-0.0222686	0.860236	0.952414
AC078941.1	RARB	-0.042847	0.698229	0.85316	0.0826277	0.51288	0.795171
AC078941.1	NFATC1	-0.0555229	0.615274	0.805282	-0.179766	0.151886	0.465486
AC078941.1	AR	0.200425	0.067651	0.236376	0.0694064	0.582746	0.835389
AC078941.1	IRF2	-0.34636	0.0013283	0.0180633	-0.154088	0.220376	0.551449
CTD-2227E11.1	PAX5	-0.124644	0.258614	0.403566	-0.129283	0.303902	0.564306
CTD-2227E11.1	TP53	0.125686	0.254081	0.398655	-0.135577	0.28081	0.539708
CTD-2227E11.1	SP1	-0.29758	0.00615097	0.0238114	-0.0758741	0.547138	0.756574
CTD-2227E11.1	WT1	-0.145226	0.187118	0.319835	-0.33549	0.00653091	0.0744766
CTD-2227E11.1	SP3	-0.51141	9.7361e-07	4.04477e-05	-0.192395	0.124525	0.349988
CTD-2227E11.1	GCFC2	-0.0779791	0.480029	0.62734	0.0465035	0.712363	0.862087
CTD-2227E11.1	CEBPB	0.203969	0.0628635	0.141749	0.00839161	0.94709	0.979759
CTD-2227E11.1	POU2F1	-0.428652	5.60165e-05	0.00069163	-0.101879	0.418418	0.664763
CTD-2227E11.1	TFAP2A	0.184914	0.0921935	0.189171	-0.00598776	0.962273	0.986297
CTD-2227E11.1	HIF1A	-0.332287	0.00211823	0.010488	-0.201136	0.10807	0.324791
CTD-2227E11.1	MYC	-0.252749	0.0205998	0.0608363	-0.140079	0.265029	0.522145
CTD-2227E11.1	ESR1	-0.331335	0.00218455	0.0107559	-0.24576	0.0487003	0.212922
CTD-2227E11.1	USF1	0.327387	0.00248017	0.011852	0.181949	0.146627	0.380342
CTD-2227E11.1	RXRA	-0.0096588	0.930432	0.959837	0.052972	0.674454	0.838596
CTD-2227E11.1	NF1	-0.523499	4.94901e-07	2.5948e-05	-0.262587	0.0348765	0.179095
CTD-2227E11.1	NR3C1	-0.55612	6.96911e-08	7.18432e-06	-0.520848	1.18049e-05	0.00224014
CTD-2227E11.1	RARB	-0.462772	1.18299e-05	0.000222724	-0.197028	0.11558	0.337318
CTD-2227E11.1	NFATC1	-0.0315885	0.775056	0.860099	-0.0731206	0.56181	0.765969
CTD-2227E11.1	STAT4	-0.103189	0.349572	0.500919	-0.0826049	0.512075	0.732431
CTD-2227E11.1	NFATC2	-0.364038	0.000717658	0.00463771	-0.241696	0.052643	0.221482
CTD-2227E11.1	STAT1	-0.28701	0.00831609	0.0301025	-0.113156	0.368567	0.623723
CTD-2227E11.1	XBP1	NA	NA	NA	NA	NA	NA
CTD-2227E11.1	ARNT	-0.282373	0.00946123	0.0332653	-0.204983	0.101389	0.313377
CTD-2227E11.1	IRF1	-0.0819075	0.458132	0.607168	-0.00463287	0.970836	0.988276
CTD-2227E11.1	YY1	-0.307421	0.0046011	0.0190041	-0.176705	0.158779	0.396223
CTD-2227E11.1	HNF1A	0.0568391	0.60691	0.734067	0.211538	0.090749	0.296306
CTD-2227E11.1	FOXA1	-0.0573048	0.603963	0.731889	0.326399	0.00822203	0.084245
CTD-2227E11.1	ETS2	-0.119854	0.276916	0.423992	-0.132867	0.290605	0.550911
CTD-2227E11.1	LEF1	-0.424015	6.8397e-05	0.000801384	-0.219799	0.0786207	0.273117
CTD-2227E11.1	CEBPA	0.0481118	0.66327	0.777343	0.383042	0.00175814	0.0372904
CTD-2227E11.1	GATA2	0.00445479	0.967922	0.980638	0.114685	0.362096	0.616815
CTD-2227E11.1	GATA1	-0.160211	0.14524	0.265203	-0.0686196	0.587036	0.783479
CTD-2227E11.1	MEF2A	-0.568735	3.03761e-08	4.10933e-06	-0.383741	0.00172211	0.0369076
CTD-2227E11.1	TBP	0.0345449	0.754635	0.845345	-0.159572	0.203682	0.453304
CTD-2227E11.1	ETS1	-0.53496	2.54652e-07	1.66973e-05	-0.560227	1.90274e-06	0.000798889
CTD-2227E11.1	JUN	-0.119328	0.279043	0.426011	0.020542	0.870747	0.946079
CTD-2227E11.1	IRF2	-0.380743	0.000388758	0.00290361	-0.0436189	0.729502	0.872418
CTD-2227E11.1	TCF7L2	-0.119712	0.277488	0.424336	0.106993	0.395345	0.646223
CTD-2227E11.1	ELK1	-0.36748	0.00063409	0.00421089	-0.211713	0.0904779	0.295786
CTD-2227E11.1	NFIC	0.0591475	0.592363	0.722468	0.0109266	0.9311	0.973154
CTD-2227E11.1	FOXP3	-0.213688	0.051134	0.121332	-0.0649038	0.606671	0.795827
CTD-2227E11.1	AR	-0.320543	0.003079	0.0140015	-0.160795	0.200202	0.44956
CTD-2227E11.1	MAZ	0.140346	0.202492	0.338182	-0.000655594	0.995991	0.998585
CTD-2227E11.1	HOXD9	0.11789	0.284908	0.432503	0.101049	0.422237	0.668072
CTD-2227E11.1	HOXD10	0.0848786	0.442692	0.592646	-0.0116303	0.926737	0.97182
CTD-2227E11.1	VDR	-0.375134	0.000479261	0.00342213	-0.278628	0.0249225	0.150409
CTD-2227E11.1	NFYA	-0.18374	0.0943072	0.192208	-0.11792	0.348646	0.606144
CTD-2227E11.1	NFKB1	-0.43337	4.55897e-05	0.000596728	-0.334091	0.00676924	0.0762452
CTD-2227E11.1	E2F1	0.103432	0.348433	0.499985	-0.239205	0.0551864	0.227468
CTD-2227E11.1	NFIB	-0.12686	0.249644	0.39346	0.0338724	0.788356	0.905558
CYP4F35P	CEBPB	0.379751	0.000403525	0.00260134	-0.0708042	0.574297	0.799422
CYP4F35P	TFAP2A	0.305153	0.00492352	0.018023	-0.261145	0.0359156	0.203717
CYP4F35P	AR	-0.448901	2.26774e-05	0.000309295	-0.070236	0.577379	0.801089
CYP4F35P	YY1	-0.225797	0.0391086	0.0923006	-0.131206	0.296718	0.589226
CYP4F35P	STAT4	-0.187446	0.0877658	0.173026	0.180551	0.149797	0.424051
CYP4F35P	ETS1	-0.440215	3.36437e-05	0.000412643	-0.0826486	0.511852	0.759636
CYP4F35P	ELK1	-0.288974	0.0078691	0.0261992	-0.0343094	0.785689	0.916628
CYP4F35P	SPI1	-0.102946	0.350712	0.489331	0.17972	0.151704	0.425988
CYP4F35P	NR3C1	-0.558854	5.84768e-08	5.78704e-06	-0.291521	0.0187786	0.145804
CYP4F35P	PAX5	-0.0779694	0.48083	0.613146	0.122465	0.330278	0.616007
CYP4F35P	TP53	-0.0192974	0.861458	0.914816	0.0902098	0.473892	0.733407
CYP4F35P	NFKB1	-0.349134	0.00120862	0.00597562	-0.107168	0.39457	0.67201
CYP4F35P	E2F1	0.157011	0.153526	0.264815	-0.232343	0.0627152	0.27455
CYP4F35P	NFATC2	-0.379204	0.00041188	0.00264415	0.15896	0.205439	0.489776
CYP4F35P	JUN	0.109223	0.321994	0.460475	-0.0464598	0.712621	0.880738
CYP4F35P	EBF1	-0.402005	0.000170201	0.00134965	-8.74126e-05	0.999585	0.999964
CYP4F35P	ESR1	-0.316047	0.00353999	0.0138604	-0.086014	0.494766	0.748531
CYP4F35P	RXRA	-0.187729	0.0872806	0.172308	-0.0266608	0.832701	0.937256
CYP4F35P	RARB	-0.242442	0.0265168	0.0682102	-0.147247	0.241162	0.530764
CYP4F35P	CEBPA	-0.0344234	0.755471	0.838718	0.17264	0.1687	0.445033
CYP4F35P	NFYA	0.118234	0.283496	0.419991	-0.0843969	0.502939	0.754776
CYP4F35P	NF1	-0.474537	6.67241e-06	0.000128907	-0.290122	0.0193751	0.148398
CYP4F35P	FOXP3	-0.195727	0.0744492	0.152626	0.14375	0.252612	0.543468
CYP4F35P	XBP1	NA	NA	NA	NA	NA	NA
CYP4F35P	TBP	-0.0208363	0.850527	0.907352	0.120629	0.33762	0.622475
CYP4F35P	FOXA1	0.180136	0.101034	0.19236	0.187762	0.13399	0.398364
CYP4F35P	GATA1	-0.304748	0.00498317	0.0181874	-0.113944	0.36612	0.646997
CYP4F35P	IRF1	-0.125463	0.254929	0.387597	0.129677	0.302423	0.593916
CYP4F35P	ETV4	0.443859	2.85463e-05	0.000365377	0.0508741	0.686666	0.867916
CYP4F35P	ETS2	0.0579933	0.599617	0.715704	0.0393357	0.755196	0.902717
CYP4F35P	VDR	-0.0712362	0.518892	0.647452	-0.103497	0.411039	0.685337
CYP4F35P	NFIC	-0.263339	0.0157393	0.0450863	-0.0591346	0.639076	0.838218
CYP4F35P	LEF1	-0.266964	0.0143215	0.0418081	-0.0917395	0.466402	0.72859
CYP4F35P	IRF2	-0.151807	0.167755	0.283182	-0.000917832	0.994332	0.998765
CYP4F35P	GATA2	-0.196537	0.0732393	0.150696	0.176879	0.158362	0.434515
GATA6-AS1	TP53	-0.108312	0.326066	0.452896	-0.10271	0.414619	0.740066
GATA6-AS1	NR3C1	-0.544882	1.40424e-07	6.24024e-06	-0.358042	0.00358681	0.130182
GATA6-AS1	GCFC2	-0.209902	0.0554685	0.113689	0.118313	0.347032	0.695947
GATA6-AS1	PAX5	-0.360152	0.000765265	0.00356584	-0.189904	0.129549	0.48174
GATA6-AS1	SP1	-0.032763	0.766924	0.841539	-0.152491	0.224669	0.593358
GATA6-AS1	EBF1	-0.500152	1.79058e-06	3.49948e-05	-0.196766	0.116073	0.462937
GATA6-AS1	TFAP2A	0.374425	0.00049198	0.00251119	0.100743	0.423649	0.745783
GATA6-AS1	STAT4	-0.385947	0.000319132	0.00179148	-0.207168	0.0977389	0.434267
GATA6-AS1	ETS1	-0.581513	1.21534e-08	1.34692e-06	-0.42889	0.00041212	0.0539965
GATA6-AS1	XBP1	NA	NA	NA	NA	NA	NA
GATA6-AS1	IRF1	0.0713982	0.51794	0.638601	-0.168925	0.17816	0.541962
GATA6-AS1	FOXP3	-0.34879	0.00122292	0.00523809	-0.143619	0.253049	0.622231
GATA6-AS1	RXRA	-0.0871925	0.429564	0.556748	0.015778	0.900579	0.966105
GATA6-AS1	CEBPB	0.242685	0.0263622	0.0626491	-0.20153	0.107372	0.4502
GATA6-AS1	NFYA	0.120968	0.272452	0.393991	0.00817308	0.94847	0.982808
GATA6-AS1	ESR1	-0.386595	0.000311319	0.00175721	-0.166128	0.185535	0.550702
GATA6-AS1	NF1	-0.292781	0.00706277	0.0216779	-0.133872	0.286945	0.650193
GATA6-AS1	AR	-0.449691	2.18678e-05	0.000223114	0.0319056	0.80039	0.930723
GATA6-AS1	ETS2	0.132085	0.230552	0.347481	0.067701	0.591223	0.839933
GATA6-AS1	MYB	-0.162215	0.140222	0.237181	-0.058479	0.642804	0.862378
GATA6-AS1	YY1	-0.0622456	0.573092	0.687903	-0.0143357	0.909639	0.968921
GATA6-AS1	E2F1	0.0567379	0.607552	0.717097	-0.28042	0.0239779	0.261646
GATA6-AS1	JUN	0.250947	0.021544	0.0532358	0.0899038	0.475398	0.777006
GATA6-AS1	ARNT	-0.259937	0.017179	0.0445182	-0.0297203	0.813815	0.935733
GATA6-AS1	GATA2	-0.429462	5.40813e-05	0.000447246	-0.0315997	0.802266	0.931439
GATA6-AS1	GATA1	-0.228855	0.0364783	0.0811174	-0.182061	0.146641	0.505512
GATA6-AS1	HNF1A	0.293409	0.00693708	0.0213701	0.305813	0.0135326	0.209286
GATA6-AS1	TBP	-0.203928	0.0629166	0.125833	-0.0993007	0.430342	0.74966
GATA6-AS1	HIF1A	-0.41142	0.000116072	0.000805495	-0.218313	0.0807014	0.406504
GATA6-AS1	MAZ	0.151989	0.167241	0.271469	-0.0395542	0.753879	0.912478
GATA6-AS1	NFATC2	-0.378698	0.000419758	0.00221474	-0.237238	0.0572646	0.357642
GATA6-AS1	ELK1	-0.230758	0.0349172	0.0783424	-0.279895	0.0242511	0.261974
GATA6-AS1	FOXA1	0.0191151	0.862754	0.910991	0.253715	0.0416874	0.318368
GATA6-AS1	NFIC	-0.133441	0.225766	0.342146	-0.0655594	0.603034	0.844621
GATA6-AS1	GATA3	-0.015936	0.885421	0.926416	-0.105507	0.401971	0.729973
GATA6-AS1	TCF4	-0.596092	3.49948e-09	5.58348e-07	-0.137981	0.272307	0.638077
GATA6-AS1	CEBPA	0.0684621	0.535333	0.655244	0.337937	0.00613161	0.156674
GMDS-AS1	NR3C1	-0.20324	0.0638251	0.349825	0.0406031	0.747564	0.910162
GMDS-AS1	CEBPB	-0.0141946	0.897878	0.971227	-0.211888	0.0902074	0.448659
GMDS-AS1	CEBPA	-0.011542	0.916899	0.977632	0.0893357	0.478201	0.793096
GMDS-AS1	TFAP2A	0.217576	0.0469783	0.312056	-0.0767483	0.542519	0.825305
GMDS-AS1	PAX5	-0.120331	0.275585	0.628903	0.116565	0.354242	0.725124
GMDS-AS1	TP53	0.0841146	0.446075	0.765308	-0.276879	0.0258745	0.286498
GMDS-AS1	RXRA	-0.110135	0.317955	0.667655	-0.0656469	0.60255	0.856797
GMDS-AS1	YY1	-0.129108	0.2413	0.593408	-0.16993	0.175563	0.560261
GMDS-AS1	IRF2	-0.0996861	0.366239	0.710967	-0.0153409	0.903323	0.968824
GMDS-AS1	XBP1	NA	NA	NA	NA	NA	NA
GMDS-AS1	TBP	0.17643	0.108336	0.432132	0.040778	0.746513	0.909762
GMDS-AS1	FOXP3	-0.155331	0.158019	0.499849	0.022771	0.856849	0.952834
GMDS-AS1	ETS1	-0.172583	0.116348	0.443809	-0.137369	0.274455	0.659505
GMDS-AS1	STAT4	-0.059269	0.591602	0.848788	0.0760927	0.545981	0.826759
GMDS-AS1	HNF1A	0.124957	0.256863	0.609958	0.255114	0.0405457	0.33041
GMDS-AS1	NFATC2	-0.053012	0.631367	0.865693	0.273733	0.0276658	0.295091
GMDS-AS1	HOXD9	-0.156525	0.154816	0.496333	-0.123033	0.328026	0.706617
GMDS-AS1	HOXD10	0.027549	0.80355	0.941507	-0.15161	0.227979	0.616915
GMDS-AS1	GATA2	-0.413992	0.000104356	0.0209936	0.208916	0.0948939	0.456886
GMDS-AS1	GATA1	-0.413425	0.00010684	0.0212623	-0.0619543	0.623942	0.86579
GMDS-AS1	NFYA	0.241531	0.0271034	0.246987	0.147247	0.241162	0.629093
GMDS-AS1	ESR1	-0.0545307	0.621612	0.860944	0.0510927	0.68539	0.890196
GMDS-AS1	POU2F2	-0.20735	0.058556	0.336779	0.020979	0.868019	0.955778
GMDS-AS1	TCF4	-0.271985	0.0125414	0.175371	-0.0270105	0.830538	0.945137
GMDS-AS1	NF1	-0.0448719	0.684703	0.889734	0.068007	0.589544	0.849229
GMDS-AS1	JUN	-0.00704667	0.949236	0.988325	-0.0159091	0.899756	0.967469
GMDS-AS1	TCF7L2	-0.0181837	0.869384	0.960918	0.00201049	0.98742	0.996754
GMDS-AS1	NFIC	-0.147312	0.180813	0.52867	-0.0428322	0.7342	0.907265
GMDS-AS1	ETS2	-0.118518	0.282337	0.636036	0.0149038	0.906069	0.97036
GMDS-AS1	USF2	0.0207958	0.850814	0.956772	-0.200131	0.109872	0.481333
GMDS-AS1	GCFC2	0.0031791	0.977126	0.994383	0.0159091	0.899756	0.967469
GMDS-AS1	E2F1	-0.0472006	0.669272	0.881691	-0.411189	0.000738278	0.12294
GMDS-AS1	ARNT	0.0941986	0.393313	0.730427	0.0799388	0.525825	0.816485
GMDS-AS1	WT1	-0.208424	0.0572406	0.334026	-0.0825612	0.512299	0.809261
GMDS-AS1	SP1	-0.0685633	0.534729	0.815689	0.0237325	0.850867	0.950587
GMDS-AS1	RARB	-0.22195	0.0426421	0.297859	-0.0418269	0.740217	0.908985
GMDS-AS1	LEF1	-0.237076	0.0301327	0.256648	-0.142439	0.257	0.644822
GMDS-AS1	IRF1	0.0168877	0.878625	0.964201	0.0454983	0.71832	0.901305
GMDS-AS1	HIF1A	-0.193277	0.0782073	0.376747	-0.132692	0.291244	0.673229
GMDS-AS1	MYB	0.116857	0.289171	0.642649	0.136888	0.27615	0.660572
GMDS-AS1	SRY	-0.0864167	0.434439	0.757378	0.0421303	0.738966	0.908985
GMDS-AS1	FOXA1	0.0221322	0.841344	0.953779	0.0409965	0.7452	0.909362
GMDS-AS1	ELK1	-0.221909	0.0426806	0.297859	-0.210795	0.0919086	0.451454
GMDS-AS1	TEAD2	-0.0651412	0.55535	0.827902	-0.109572	0.384003	0.743203
GMDS-AS1	AR	-0.239749	0.0282825	0.250696	0.210664	0.0921145	0.451699
IQCH-AS1	NR3C1	-0.0425838	0.699994	0.92831	-0.0216346	0.863929	0.973778
IQCH-AS1	CEBPB	-0.101367	0.358183	0.804139	-0.303059	0.0144309	0.302431
IQCH-AS1	TBP	-0.152556	0.165648	0.658467	-0.0298077	0.813277	0.963383
IQCH-AS1	TCF4	-0.176653	0.107886	0.585903	-0.0637675	0.612996	0.906755
IQCH-AS1	GATA1	-0.0940771	0.393925	0.819216	0.0949967	0.451611	0.832402
IQCH-AS1	JUN	0.14879	0.176439	0.670818	0.079458	0.528324	0.870519
IQCH-AS1	FOS	0.0684216	0.535575	0.877128	-0.0261801	0.835678	0.967676
IQCH-AS1	VDR	-0.0125747	0.909488	0.98442	-0.0874563	0.487537	0.850994
IQCH-AS1	STAT4	-0.0824339	0.45524	0.84807	0.000786713	0.995161	0.999636
IQCH-AS1	ETS1	-0.0894806	0.417519	0.830998	-0.0498252	0.692802	0.933067
IQCH-AS1	NFIC	0.0348486	0.752547	0.943896	0.0910402	0.469818	0.841726
IQCH-AS1	YY1	0.107482	0.329805	0.784479	-0.21521	0.0851879	0.514133
IQCH-AS1	IRF1	-0.0579528	0.599872	0.898183	-0.0231206	0.854673	0.970819
IQCH-AS1	ETS2	-0.026425	0.811084	0.960551	0.0107955	0.931926	0.988897
IQCH-AS1	GATA2	-0.0353751	0.74893	0.943657	0.259441	0.0371769	0.404602
IQCH-AS1	POU2F2	-0.207067	0.0589076	0.496494	-0.113593	0.366711	0.790413
IQCH-AS1	FOXA1	0.0966083	0.38128	0.812878	-0.101617	0.419622	0.816401
IQCH-AS1	AR	-0.0439202	0.691048	0.925264	0.137806	0.272919	0.731031
IQCH-AS1	FOXP3	-0.140164	0.203084	0.69195	-0.0874563	0.487537	0.850994
IQCH-AS1	TFAP2A	-0.0644325	0.559667	0.884144	-0.16215	0.196399	0.671547
IQCH-AS1	NF1	0.0234889	0.831754	0.966889	0.210795	0.0919086	0.524049
IQCH-AS1	HNF1A	0.0570619	0.6055	0.900969	0.265647	0.0327556	0.387273
IQCH-AS1	NFATC1	-0.261496	0.0165056	0.350036	-0.115778	0.357517	0.786001
IQCH-AS1	NFATC2	-0.0475246	0.667135	0.919379	0.145717	0.246127	0.708238
IQCH-AS1	RXRA	-0.00984104	0.929122	0.988492	0.0048951	0.969179	0.995641
IQCH-AS1	PAX5	-0.162915	0.138693	0.628533	0.0111888	0.929447	0.987838
IQCH-AS1	CEBPA	0.0832034	0.451031	0.846535	-0.0551136	0.662074	0.924782
IQCH-AS1	ESR1	-0.0778374	0.48083	0.859139	-0.0611451	0.627702	0.914236
IQCH-AS1	ETV4	0.14306	0.193835	0.684732	0.0391608	0.756251	0.949197
IQCH-AS1	EBF1	-0.114367	0.299626	0.764051	-0.129108	0.30456	0.750393
IQCH-AS1	LEF1	-0.171489	0.118706	0.605134	-0.121897	0.332539	0.770476
IQCH-AS1	MYB	0.00890959	0.935822	0.989705	0.0548514	0.663585	0.925187
IQCH-AS1	FOXO4	0.107887	0.327978	0.783954	0.366652	0.00282248	0.162945
IQCH-AS1	TCF7L2	0.138706	0.207858	0.695415	-0.0394668	0.754406	0.948604
IQCH-AS1	IRF2	0.123317	0.263197	0.737956	-0.0371503	0.768411	0.953601
IQCH-AS1	TP53	-0.0582971	0.597704	0.897769	-0.215778	0.0843519	0.51406
IQCH-AS1	SP1	0.0953933	0.387319	0.815982	0.00402098	0.974705	0.996401
IQCH-AS1	SRY	-0.118902	0.281368	0.750369	-0.0835121	0.508363	0.858895
IQCH-AS1	GCFC2	0.100901	0.360404	0.804416	0.231163	0.0640903	0.472657
IQCH-AS1	MYC	-0.0739901	0.502829	0.867264	0.0034965	0.978022	0.997129
IQCH-AS1	USF1	-0.0828794	0.4528	0.847107	-0.354983	0.00389991	0.184263
IQCH-AS1	XBP1	NA	NA	NA	NA	NA	NA
IQCH-AS1	USF2	0.00990179	0.928685	0.988492	-0.277753	0.0253947	0.356466
IQCH-AS1	RARB	-0.032439	0.769165	0.947846	0.00244755	0.984656	0.998711
IQCH-AS1	MAZ	-0.154116	0.161327	0.65545	-0.0656031	0.602792	0.903208
IQCH-AS1	HIF1A	0.0243394	0.825754	0.965571	-0.186495	0.136672	0.60216
IQCH-AS1	E2F1	0.152435	0.165989	0.659395	-0.0375874	0.765763	0.952832
IQCH-AS1	NFKB1	0.0530323	0.631237	0.909673	0.15979	0.203058	0.67658
IQCH-AS1	ELK1	-0.11384	0.301868	0.766388	-0.00262238	0.98355	0.998302
IQCH-AS1	NFYA	0.142837	0.194536	0.685184	-0.0618007	0.624012	0.912386
LINC00152	STAT4	0.0599372	0.587423	0.7737	-0.191346	0.126622	0.33784
LINC00152	NR3C1	-0.156748	0.154224	0.371353	-0.0621066	0.622293	0.793118
LINC00152	TBP	-0.241126	0.0273676	0.13312	-0.180594	0.149698	0.369573
LINC00152	CEBPB	0.385643	0.000322857	0.0102033	0.312107	0.0116594	0.0868884
LINC00152	NFATC1	0.195241	0.0751828	0.24412	0.0311626	0.804948	0.904484
LINC00152	ETS1	-0.011056	0.92039	0.965952	0.0418269	0.740217	0.865931
LINC00152	YY1	-0.0764402	0.488759	0.704641	0.156337	0.213088	0.445452
LINC00152	XBP1	NA	NA	NA	NA	NA	NA
LINC00152	CEBPA	-0.0478485	0.665002	0.823323	-0.458698	0.000144032	0.00956781
LINC00152	NFYA	0.0238939	0.828895	0.919564	-0.0634178	0.614949	0.788709
LINC00152	NFATC2	-0.111896	0.310239	0.547057	-0.209921	0.0932878	0.285189
LINC00152	PAX5	0.0157032	0.887258	0.949424	-0.175568	0.161508	0.386095
LINC00152	TP53	-0.0594917	0.590207	0.77538	0.258523	0.0378712	0.170892
LINC00152	GATA1	0.0859978	0.435931	0.662251	-0.0805953	0.523336	0.723661
LINC00152	TCF4	0.069191	0.530988	0.735593	-0.0417395	0.740741	0.866269
LINC00152	RXRA	-0.154237	0.160994	0.380839	-0.157692	0.209111	0.441348
LINC00152	TFAP2A	0.0792143	0.473084	0.692599	0.156075	0.213864	0.446432
LINC00152	HOXD9	0.347494	0.00127814	0.0220259	0.246372	0.0481284	0.196145
LINC00152	HOXD10	0.287703	0.00796174	0.0636526	0.254774	0.0405472	0.177757
LINC00152	FOXP3	0.0129392	0.906874	0.959329	-0.13278	0.290924	0.524396
LINC00152	ETV4	0.0417131	0.705845	0.849543	0.0762675	0.545057	0.739635
LINC00152	ELK1	0.00811987	0.941507	0.974248	0.151573	0.227497	0.460585
LINC00152	ETS2	-0.0750835	0.496524	0.71023	-0.152316	0.225206	0.457746
LINC00152	IRF1	0.0469373	0.671009	0.827054	-0.117876	0.348825	0.580036
LINC00152	RELA	0.0866862	0.432255	0.658668	0.14375	0.252612	0.487085
LINC00152	FOXA1	-0.183902	0.0940134	0.280193	-0.133086	0.289806	0.523702
LINC00152	NFIC	-0.251473	0.0212644	0.114407	0.137675	0.273379	0.507477
LINC00152	JUN	0.124329	0.259274	0.497115	0.0765297	0.543672	0.738515
LINC00152	LEF1	0.233229	0.0329752	0.148599	0.115122	0.36026	0.59065
LINC00152	TCF7L2	-0.155958	0.15633	0.373969	-0.12028	0.33903	0.571604
LINC00152	MYB	-0.303574	0.0051598	0.0495697	-0.264554	0.0335003	0.158851
LINC00152	FOS	-0.098127	0.373813	0.608864	-0.0666084	0.597236	0.776722
LINC00152	AR	-0.0530525	0.631106	0.802191	-0.176923	0.158258	0.382357
LINC00152	IRF2	-0.248982	0.0226151	0.118472	-0.325962	0.00831223	0.0717571
LINC00152	HNF1A	-0.434788	4.28304e-05	0.0037569	-0.39174	0.00135483	0.0273244
LINC00152	GCFC2	-0.141257	0.199555	0.430913	-0.165997	0.185886	0.416653
LINC00152	ESR1	-0.113375	0.30386	0.540724	-0.156774	0.211799	0.44413
LINC00152	NF1	-0.219277	0.0452504	0.180417	-0.215297	0.0850589	0.270554
LINC00152	SPI1	0.0361446	0.743655	0.870671	0.0575612	0.648037	0.809564
LINC00152	ATF3	0.280672	0.00991478	0.0736585	-0.0638986	0.612265	0.786961
LINC00152	VDR	0.0612737	0.579106	0.767937	0.133829	0.287103	0.521273
LINC00152	EBF1	-0.131356	0.233153	0.467215	-0.0918706	0.465763	0.679553
LINC00261	CEBPB	-0.173798	0.11377	0.358165	-0.44292	0.000254088	0.00452218
LINC00261	NR3C1	0.0314063	0.77632	0.906792	-0.0457168	0.717023	0.862613
LINC00261	TP53	-0.0238939	0.828895	0.931124	-0.0755245	0.548991	0.757661
LINC00261	NF1	0.0215653	0.845359	0.939223	-0.0267045	0.83243	0.923469
LINC00261	VDR	-0.304688	0.00499217	0.0553264	-0.450437	0.000194498	0.00372733
LINC00261	CEBPA	0.0503392	0.64869	0.842463	0.305026	0.0137842	0.083932
LINC00261	NFYA	-0.132307	0.229762	0.519539	-0.0825612	0.512299	0.732298
LINC00261	STAT4	0.13012	0.237606	0.528242	0.241608	0.0527306	0.199784
LINC00261	ETS1	-0.131983	0.230912	0.520446	-0.21993	0.0784392	0.251927
LINC00261	FOXP3	-0.172299	0.116956	0.363801	0.0261801	0.835678	0.924782
LINC00261	YY1	-0.162175	0.140322	0.399798	-0.111495	0.375673	0.622772
LINC00261	RXRA	0.135243	0.219518	0.507855	0.146766	0.242715	0.48733
LINC00261	IRF1	-0.0784246	0.477518	0.740814	-0.187281	0.135003	0.345435
LINC00261	NFATC2	0.11299	0.305512	0.598985	0.132911	0.290445	0.540024
LINC00261	JUN	0.0022679	0.983702	0.992969	-0.0191434	0.879488	0.946436
LINC00261	TBP	-0.213324	0.0515387	0.2283	0.0721591	0.566978	0.770173
LINC00261	FOXA1	-0.273808	0.0119449	0.0958281	-0.0240385	0.848965	0.932282
LINC00261	XBP1	NA	NA	NA	NA	NA	NA
LINC00261	TFAP2A	-0.344761	0.00140211	0.0242981	-0.316521	0.0104842	0.0699662
LINC00261	GCFC2	0.351463	0.00111583	0.0210089	0.55201	2.83031e-06	0.000138693
LINC00261	ESR1	0.15774	0.151608	0.417017	0.26792	0.0312512	0.14383
LINC00261	PAX5	-0.0745574	0.500292	0.756106	0.162369	0.19579	0.428812
LINC00261	HNF1A	0.0819682	0.457798	0.726967	0.293138	0.0181086	0.100764
LINC00261	AR	0.168108	0.126235	0.378909	0.240734	0.053613	0.201926
LINC00261	ETS2	-0.038291	0.729003	0.884514	-0.125437	0.318607	0.570232
LINC00261	GATA2	0.221505	0.0430679	0.206265	0.281731	0.0233061	0.119268
LINC00261	GATA1	0.091789	0.405569	0.686948	-0.0553546	0.661415	0.828069
LINC00261	MAZ	-0.0385542	0.727212	0.883907	-0.173601	0.166313	0.39075
LINC00261	SRY	0.178594	0.104075	0.341288	0.227119	0.0688479	0.233259
LINC00261	NFATC1	-0.0563126	0.61025	0.821184	-0.0431818	0.732111	0.869888
LINC00261	CREB1	-0.0971753	0.378482	0.665174	-0.139598	0.266685	0.512882
LINC00261	ATF2	-0.0481928	0.662738	0.850916	-0.16722	0.182628	0.412656
LINC00261	LEF1	-0.464028	1.11388e-05	0.00108504	-0.36792	0.00272323	0.027194
LINC00261	SP1	-0.202389	0.0649621	0.259612	-0.119843	0.340798	0.590278
LINC00261	NFKB1	0.0278425	0.801151	0.919149	-0.0671329	0.594346	0.786341
LINC00261	ELK1	-0.225028	0.039795	0.197143	-0.394755	0.00123587	0.0150009
LINC00261	RARB	-0.115339	0.295517	0.588916	-0.0490385	0.697417	0.849906
LINC00261	ETV4	0.0585603	0.596049	0.813605	-0.0582605	0.644048	0.818023
LINC00261	NFIC	0.367257	0.000639215	0.0146057	0.10083	0.423246	0.662294
LINC00261	TCF7L2	-0.117951	0.284659	0.576797	-0.112281	0.372297	0.619343
LINC00261	TEAD2	-0.00202491	0.985456	0.993454	0.101661	0.419421	0.658877
LINC00346	CEBPB	-0.0107523	0.922572	0.974739	0.281862	0.0232398	0.112168
LINC00346	TFAP2A	0.111471	0.31209	0.673527	0.498339	3.07464e-05	0.00152556
LINC00346	RXRA	-0.0800243	0.468559	0.78167	-0.140734	0.262782	0.486388
LINC00346	NR3C1	-0.00281462	0.979756	0.99377	-0.0325175	0.796641	0.894061
LINC00346	TBP	0.0830617	0.451805	0.772287	-0.33208	0.00712525	0.0540139
LINC00346	SRY	-0.0590615	0.593575	0.847236	-0.0255027	0.840188	0.91768
LINC00346	PAX5	-0.0719655	0.515346	0.807057	-0.425087	0.000468282	0.00927229
LINC00346	GATA1	0.0139111	0.899908	0.968263	-0.266436	0.0319253	0.136178
LINC00346	MAZ	0.22766	0.0374878	0.305939	0.165385	0.187531	0.399543
LINC00346	TP53	-0.251453	0.0212751	0.249498	0.0801136	0.524918	0.717258
LINC00346	STAT4	-0.184874	0.0922658	0.429012	-0.50118	2.7338e-05	0.00146075
LINC00346	FOXP3	-0.0687253	0.533762	0.815694	-0.519274	1.26469e-05	0.000985821
LINC00346	YY1	0.233532	0.0327429	0.294893	0.306425	0.0133397	0.0799865
LINC00346	E2F1	0.136701	0.214553	0.586551	0.447378	0.000216997	0.00553702
LINC00346	POU2F2	0.00868685	0.937425	0.981092	-0.581687	6.47043e-07	0.000255555
LINC00346	NFATC1	0.091546	0.406818	0.746444	-0.459834	0.000138125	0.004149
LINC00346	ETS1	0.14069	0.201379	0.572259	-0.181031	0.148702	0.349107
LINC00346	FOXA1	0.111208	0.31324	0.674828	0.16993	0.175563	0.384329
LINC00346	PITX2	0.165617	0.13201	0.48912	0.0541745	0.668208	0.815388
LINC00346	IKZF1	-0.0821909	0.456573	0.775466	-0.595717	3.08925e-07	0.000250992
LINC00346	XBP1	NA	NA	NA	NA	NA	NA
LINC00346	CEBPA	-0.0032601	0.976541	0.992671	-0.431818	0.000373147	0.007951
LINC00346	IRF1	-0.0783436	0.477974	0.786132	-0.226792	0.0693976	0.220967
LINC00346	NFATC2	-0.0143971	0.896428	0.967185	-0.48514	5.24274e-05	0.00216193
LINC00346	MEF2A	0.160251	0.145137	0.505209	0.265079	0.0331411	0.139084
LINC00346	NF1	0.181958	0.0975871	0.438065	0.242002	0.0523374	0.185546
LINC00346	POU2F1	0.0339374	0.758818	0.921476	0.0851399	0.499175	0.697509
LINC00346	HNF1A	-0.0833654	0.450148	0.771491	0.0440559	0.726896	0.852669
LINC00346	STAT1	0.113294	0.304207	0.667205	0.182605	0.145159	0.344156
LINC00346	ESR1	-0.0789511	0.47456	0.784293	-0.326267	0.008249	0.0593658
LINC00346	NFYA	0.124228	0.259665	0.628466	0.194755	0.119904	0.306759
LINC00346	GCFC2	-0.241774	0.0269459	0.271927	-0.232517	0.0625136	0.206819
LINC00346	JUN	0.00427255	0.969237	0.991354	0.0607517	0.629921	0.790353
LINC00346	FOS	-0.0281057	0.79931	0.932881	0.0596591	0.636101	0.79524
LINC00346	CREB1	0.170133	0.121684	0.474432	0.0267483	0.83216	0.912959
LINC00346	MYC	-0.213445	0.0514035	0.345452	-0.346416	0.00490992	0.0426049
LINC00346	USF1	-0.24068	0.0276608	0.273184	-0.218007	0.0811352	0.242539
LINC00346	NFIC	-0.0476055	0.666602	0.8831	-0.0814685	0.517913	0.712058
LINC00346	ETS2	0.0829402	0.452468	0.772535	-0.0731206	0.56181	0.745128
LINC00346	RBPJ	0.138463	0.208662	0.581175	0.117177	0.351708	0.574528
LINC00346	HIF1A	0.0303533	0.783634	0.92785	0.198645	0.112577	0.29475
LINC00346	VDR	0.0485978	0.660078	0.881165	0.144537	0.250004	0.471572
LINC00346	AR	0.105234	0.340064	0.698391	-0.060271	0.632637	0.792792
LINC00346	ELK1	0.226263	0.038698	0.309927	0.0553759	0.660565	0.810472
LINC00346	SP1	-0.0632176	0.567107	0.834259	0.0523164	0.678261	0.821706
LINC00346	MYB	-0.146259	0.183976	0.554298	-0.0315997	0.802266	0.89792
LINC00346	GATA2	0.0508859	0.645131	0.87486	-0.403191	0.000951594	0.0149107
LINC00346	RARB	0.176957	0.107275	0.454059	0.0840035	0.504937	0.701897
LINC00346	ETV4	0.0503392	0.64869	0.876589	0.0694493	0.581659	0.758708
LINC00346	USF2	0.0202491	0.854695	0.951202	-0.23208	0.0630187	0.207857
LINC00346	LEF1	0.214053	0.0507319	0.34381	-0.0318619	0.800658	0.89688
LINC01207	YY1	0.196355	0.0735102	0.205084	0.180312	0.150625	0.721516
LINC01207	XBP1	NA	NA	NA	NA	NA	NA
LINC01207	CEBPB	0.00619621	0.955365	0.977657	-0.0256777	0.839106	0.970248
LINC01207	NR3C1	-0.182363	0.0968339	0.245305	-0.183525	0.143365	0.716784
LINC01207	JUN	-0.00591273	0.957409	0.979206	-0.312788	0.0111856	0.403318
LINC01207	FOXP3	-0.256819	0.0185974	0.0843274	-0.142047	0.25901	0.783804
LINC01207	TBP	-0.102582	0.352427	0.553195	-0.0978158	0.438236	0.853663
LINC01207	RXRA	-0.249813	0.0221569	0.093797	-0.0261585	0.836135	0.969482
LINC01207	ETS2	0.370173	0.000575034	0.010122	0.0694064	0.582746	0.900004
LINC01207	CEBPA	0.117242	0.287578	0.488392	0.139053	0.269287	0.78815
LINC01207	GATA1	-0.198542	0.070313	0.199411	-0.195218	0.119139	0.697638
LINC01207	STAT4	-0.324451	0.00272286	0.0249478	-0.217332	0.0820277	0.663476
LINC01207	TFAP2A	0.0760555	0.490954	0.678609	0.0286498	0.820776	0.966983
LINC01207	HNF1A	0.414802	0.0001009	0.00388595	0.0754597	0.550224	0.894084
LINC01207	POU2F2	-0.318599	0.00327128	0.0277602	-0.0834144	0.508861	0.879859
LINC01207	ETS1	-0.188337	0.0862481	0.228203	-0.271441	0.0287273	0.508661
LINC01207	PAX5	-0.162024	0.140894	0.310585	-0.173756	0.166285	0.731096
LINC01207	TP53	0.010813	0.922135	0.960054	-0.111277	0.377515	0.832172
LINC01207	NFATC2	-0.185988	0.090295	0.235344	-0.0909319	0.471287	0.864861
LINC01207	RARB	0.0523438	0.63568	0.788021	-0.147379	0.241372	0.774624
LINC01207	GATA2	-0.310195	0.00423242	0.0325711	-0.0954337	0.449523	0.858606
LINC01207	LEF1	-0.237096	0.0301183	0.114579	-0.0828243	0.511874	0.880808
LINC01207	TCF4	-0.378698	0.000419758	0.00834202	-0.121352	0.335572	0.816778
LINC01207	MAZ	0.0326415	0.767764	0.87214	-0.179635	0.15219	0.721945
LINC01207	IRF2	0.328946	0.00235938	0.0228745	0.222467	0.0748826	0.648207
LINC01207	VDR	0.255867	0.01905	0.0853077	0.0750008	0.552659	0.894358
LINC01207	FOXA1	0.399372	0.000189067	0.00529013	0.295327	0.0169248	0.449984
LINC01207	HOXD9	-0.0709122	0.520799	0.701831	0.203521	0.103936	0.686242
LINC01207	HOXD10	0.0527043	0.633978	0.78686	0.215393	0.0848618	0.670546
LINC01207	TCF7L2	0.476096	6.17574e-06	0.000877809	0.282302	0.0227035	0.481659
LINC01207	PITX2	-0.222699	0.0419338	0.142093	0.0991062	0.432188	0.851247
LINC01207	IKZF1	-0.311593	0.00405692	0.0318024	-0.0688382	0.585843	0.90034
LINC01207	AR	-0.249185	0.0225026	0.0946542	0.0511588	0.685685	0.932794
LINC01207	ESR1	-0.272836	0.0122598	0.0644068	-0.269168	0.0301447	0.515402
LINC01207	CREB1	0.0478688	0.664868	0.807864	0.123756	0.326015	0.812678
LINC01207	ATF2	-0.0756708	0.493155	0.679874	0.11779	0.350055	0.822473
LINC01207	ELK1	-0.015207	0.890632	0.942256	-0.225068	0.0714586	0.643432
LINC01207	MYB	0.0500557	0.650538	0.798313	0.170041	0.175672	0.736834
LINC01207	STAT1	-0.0675711	0.540668	0.717325	-0.11296	0.370298	0.83022
LINC01207	IRF1	0.203159	0.0639327	0.187107	-0.0627848	0.619291	0.91237
LINC01207	NFATC1	-0.477534	5.74884e-06	0.000858061	-0.106819	0.397039	0.841191
LINC01207	SRY	-0.0144996	0.895849	0.945343	-0.0113347	0.928595	0.988069
LINC01207	NF1	0.111188	0.313329	0.513566	0.0611239	0.628608	0.915261
LINC01207	RELA	0.324066	0.00275619	0.0251413	0.162589	0.195655	0.751929
LINC01207	ETV4	0.38455	0.0003366	0.00745764	0.0823873	0.514111	0.881947
LINC01207	E2F1	0.0663967	0.54774	0.722822	-0.200068	0.110065	0.691549
LINC01503	CEBPB	0.448699	2.28895e-05	0.00172258	0.417963	0.000592707	0.0555821
LINC01503	YY1	-0.366569	0.000655297	0.0130551	-0.00786713	0.950401	0.982535
LINC01503	TP53	-0.0543687	0.62265	0.799722	-0.0663899	0.598442	0.83742
LINC01503	TFAP2A	0.141905	0.197485	0.437694	0.22736	0.0686883	0.353369
LINC01503	IRF2	-0.353569	0.00103755	0.0175136	0.179983	0.1511	0.483278
LINC01503	NR3C1	-0.0604435	0.584266	0.775225	-0.237107	0.0574053	0.327115
LINC01503	CEBPA	-0.0576288	0.601916	0.786408	-0.183785	0.142544	0.472121
LINC01503	NFYA	-0.0323985	0.769445	0.886896	-0.196285	0.11698	0.43676
LINC01503	ETS2	-0.0878607	0.426026	0.660323	-0.1309	0.297853	0.636353
LINC01503	XBP1	NA	NA	NA	NA	NA	NA
LINC01503	STAT4	0.182768	0.0960853	0.292299	-0.12299	0.328199	0.659969
LINC01503	PAX5	-0.0590466	0.593668	0.780481	-0.103365	0.411634	0.719377
LINC01503	ETS1	0.0334515	0.762169	0.883449	-0.223864	0.0731476	0.362773
LINC01503	ELK1	0.21954	0.0449878	0.186689	0.227666	0.0683087	0.352792
LINC01503	NFATC2	-0.285674	0.00863289	0.0666017	-0.288024	0.0203003	0.211812
LINC01503	TCF7L2	-0.17153	0.118618	0.33068	0.154939	0.217249	0.561089
LINC01503	GATA1	0.065364	0.553996	0.754644	0.128826	0.30643	0.643512
LINC01503	FOXA1	-0.34225	0.00152551	0.0224615	0.27299	0.0281037	0.244656
LINC01503	JUN	0.0662752	0.548474	0.751381	0.0225524	0.85821	0.949432
LINC01503	NFKB1	-0.29108	0.00741354	0.0605515	-0.0176573	0.888792	0.960712
LINC01503	RELA	-0.114934	0.297225	0.545475	0.263418	0.0342898	0.267852
LINC01503	ESR1	0.117789	0.285324	0.536276	-0.313156	0.0113702	0.165267
LINC01503	MYB	-0.302744	0.00528801	0.0486434	-0.0464598	0.712621	0.885218
LINC01503	LEF1	0.305396	0.00488804	0.0463225	0.0298077	0.813277	0.929388
LINC01503	RXRA	-0.0152273	0.890487	0.947763	0.167133	0.18286	0.524802
LINC01503	TBP	-0.147271	0.180934	0.415732	-0.206381	0.0990408	0.411164
LINC01503	FOXP3	0.132409	0.229403	0.476787	-0.0192745	0.878668	0.956655
LINC01503	MYC	-0.285775	0.00860852	0.0664691	-0.265341	0.0329627	0.26282
LINC01503	USF1	0.0712767	0.518654	0.730147	0.283741	0.0223072	0.221561
LINC01503	RARB	0.0270932	0.806398	0.907104	0.0796766	0.527187	0.795626
LINC01503	HNF1A	-0.439688	3.44468e-05	0.0022044	-0.151486	0.227767	0.571398
LINC01503	FOS	-0.0555634	0.615016	0.795827	-0.126573	0.314215	0.649526
LINC01503	NF1	-0.307259	0.00462349	0.0444759	-0.0904283	0.472818	0.76061
LINC01503	IRF1	-0.0604232	0.584392	0.775225	0.185708	0.138358	0.467
LINC01503	HOXD9	0.373069	0.000517197	0.0113014	-0.0695367	0.581183	0.828431
LINC01503	HOXD10	0.147706	0.179976	0.414383	-0.0485544	0.700912	0.881248
LINC01503	E2F1	-0.031953	0.772529	0.888731	0.143051	0.254946	0.597473
LINC01503	MAX	-0.325463	0.00263686	0.0314249	0.0405594	0.747827	0.901314
LINC01503	PITX2	0.391495	0.000257698	0.00746398	0.122838	0.329643	0.661004
LINC01503	IKZF1	0.0136681	0.901649	0.95342	-0.111145	0.377179	0.695687
LINC01503	VDR	0.118842	0.281017	0.531805	0.163942	0.191449	0.533538
LINC01503	FOXO4	-0.205508	0.0608722	0.223359	0.0375	0.766292	0.908573
LINC01503	ETV4	-0.0582971	0.597704	0.783783	0.335927	0.00645797	0.132561
LINC01503	TCF4	0.219783	0.0447465	0.186105	-0.22229	0.0752287	0.367083
LINC01624	CEBPB	-0.325382	0.00264365	0.0369469	-0.359659	0.00343054	0.0712889
LINC01624	TP53	0.202572	0.0647171	0.221648	0.0980332	0.436274	0.728464
LINC01624	YY1	-0.294786	0.00666827	0.0629676	-0.214904	0.0856407	0.352558
LINC01624	LEF1	-0.0451352	0.682952	0.827014	-0.0779283	0.536314	0.79149
LINC01624	RXRA	0.0818265	0.458578	0.669931	-0.073951	0.557366	0.802993
LINC01624	NR3C1	0.18945	0.0843804	0.258049	0.0691871	0.583089	0.817484
LINC01624	XBP1	NA	NA	NA	NA	NA	NA
LINC01624	TFAP2A	-0.278202	0.0106075	0.0815635	-0.43125	0.000380434	0.0244033
LINC01624	ESR1	0.291627	0.00729915	0.0663194	0.245017	0.0494022	0.265462
LINC01624	IRF2	-0.105761	0.337643	0.566246	0.0869755	0.489941	0.765702
LINC01624	PAX5	0.0193177	0.861541	0.929165	0.388811	0.00148016	0.0477436
LINC01624	TBP	0.120522	0.274232	0.506383	0.161058	0.199462	0.52312
LINC01624	FOXP3	0.142999	0.194026	0.415918	0.319843	0.00966929	0.117752
LINC01624	ETS1	0.138382	0.20893	0.432053	0.18903	0.131348	0.430845
LINC01624	STAT4	0.313152	0.00386878	0.0463973	0.302054	0.0147715	0.144538
LINC01624	ELK1	-0.141703	0.19813	0.420092	-0.0829108	0.510509	0.778405
LINC01624	GATA1	-0.0411056	0.709937	0.844712	0.0892711	0.479458	0.759062
LINC01624	CREB1	-0.0411866	0.709391	0.844497	-0.0478584	0.70436	0.884172
LINC01624	ATF2	-0.0701833	0.525102	0.721124	-0.340778	0.00569529	0.0915708
LINC01624	NF1	0.0564139	0.609607	0.781344	-0.129152	0.304396	0.628524
LINC01624	MYC	0.0181634	0.869529	0.934078	0.172684	0.168591	0.483931
LINC01624	USF1	-0.129189	0.241003	0.469773	0.0529283	0.674708	0.869761
LINC01624	JUN	0.0961223	0.383689	0.608354	0.0974213	0.439154	0.730147
LINC01624	RARB	0.0375013	0.734383	0.859815	0.0388986	0.757834	0.908869
LINC01624	EBF1	0.332247	0.00212102	0.0324696	0.357037	0.00368712	0.0732428
LINC01624	ETS2	-0.177422	0.106342	0.294485	-0.102316	0.416416	0.71535
LINC01624	ETV4	-0.201397	0.0663093	0.224754	-0.136801	0.276459	0.601425
LINC01624	MYB	0.0395667	0.72034	0.851181	-0.0108392	0.931651	0.97603
LINC01624	CEBPA	0.18945	0.0843804	0.258049	0.250918	0.0440511	0.253363
LINC01624	VDR	-0.262266	0.0161818	0.101993	-0.232037	0.0630694	0.300218
LINC01624	E2F1	-0.188499	0.0859744	0.261455	-0.282911	0.0227152	0.181584
LINC01624	GCFC2	0.147737	0.179547	0.399982	0.257343	0.0387798	0.237303
LINC01624	NFKB1	0.175256	0.110735	0.302145	0.185927	0.137888	0.440108
LINC01624	USF2	0.0582768	0.597832	0.772511	0.115997	0.356605	0.670595
LINC01624	FOXA1	-0.205649	0.0606914	0.213917	-0.144012	0.251741	0.578441
LINC01624	HOXD9	-0.119874	0.276834	0.508719	-0.00384615	0.975811	0.99257
LINC01624	HOXD10	-0.233437	0.0325945	0.151155	-0.246008	0.0482268	0.263011
LINC01624	GATA2	0.22685	0.0381854	0.165357	0.326573	0.00818619	0.109789
LINC01624	AR	0.175033	0.111195	0.302779	0.0892483	0.478633	0.758343
LINC01624	HNF1A	-0.16908	0.124034	0.321652	0.053278	0.67268	0.868602
LINC01624	HIF1A	0.122264	0.267319	0.498041	-0.105769	0.400797	0.703308
LINC01624	NFIC	0.278404	0.0105492	0.0812838	0.0347465	0.783023	0.919442
LINC01624	SP1	-0.110621	0.315814	0.546832	0.00362762	0.977192	0.992941
LINC01624	PITX2	-0.105761	0.337643	0.566246	-0.144101	0.252115	0.579083
LINC01624	IKZF1	0.273281	0.0121146	0.0869797	0.417177	0.000608152	0.0310359
LINC01624	FOXO4	0.0629138	0.568974	0.752184	0.0734703	0.559937	0.804479
LINC01624	SRY	-0.0155132	0.888613	0.944059	-0.00213859	0.986511	0.995815
MAPKAPK5-AS1	STAT4	-0.398785	0.000193531	0.000820778	0.0111888	0.929447	0.969652
MAPKAPK5-AS1	CEBPB	0.228916	0.0364276	0.0693124	0.357386	0.00365195	0.0559371
MAPKAPK5-AS1	ETS1	-0.549843	1.03461e-07	1.8116e-06	-0.236713	0.0578294	0.231543
MAPKAPK5-AS1	ELK1	-0.234545	0.0319783	0.0620003	0.0354895	0.778499	0.89938
MAPKAPK5-AS1	AR	-0.624623	0	0	-0.463811	0.000119164	0.00892723
MAPKAPK5-AS1	NFATC2	-0.358894	0.000861409	0.00286126	0.0176136	0.889065	0.951048
MAPKAPK5-AS1	YY1	0.137937	0.21041	0.301297	0.128846	0.30555	0.563234
MAPKAPK5-AS1	STAT1	-0.34144	0.00156737	0.00477041	-0.0710664	0.572877	0.7783
MAPKAPK5-AS1	HNF1A	0.360069	0.000826442	0.00276147	-0.0309878	0.806022	0.912293
MAPKAPK5-AS1	RXRA	-0.35857	0.000871289	0.00288786	-0.144624	0.249716	0.505949
MAPKAPK5-AS1	NR3C1	-0.644123	0	0	-0.374301	0.00226948	0.0434568
MAPKAPK5-AS1	XBP1	NA	NA	NA	NA	NA	NA
MAPKAPK5-AS1	TBP	0.00850461	0.938737	0.957359	0.0738199	0.558066	0.766522
MAPKAPK5-AS1	FOXP3	-0.432682	4.6989e-05	0.000250265	-0.103497	0.411039	0.659619
MAPKAPK5-AS1	MYB	0.0744153	0.500372	0.601552	-0.00192308	0.987973	0.995246
MAPKAPK5-AS1	LEF1	-0.346664	0.00131469	0.00410326	-0.228628	0.0671269	0.252413
MAPKAPK5-AS1	TCF4	-0.628065	0	0	-0.346416	0.00490992	0.0642848
MAPKAPK5-AS1	TFAP2A	0.41541	9.83776e-05	0.000465909	0.120323	0.338854	0.597156
MAPKAPK5-AS1	GATA1	-0.206216	0.0599727	0.106025	0.0753942	0.550572	0.761609
MAPKAPK5-AS1	CREB1	-0.361993	0.000771962	0.00261245	-0.306075	0.0134497	0.108218
MAPKAPK5-AS1	ATF3	0.112646	0.306995	0.408532	-0.085271	0.498513	0.724817
MAPKAPK5-AS1	ATF2	-0.369444	0.0005905	0.00208927	-0.252185	0.0429667	0.198293
MAPKAPK5-AS1	FOXA1	0.216989	0.0475874	0.0868417	0.123776	0.325096	0.583485
MAPKAPK5-AS1	HIF1A	-0.572583	2.32851e-08	5.91979e-07	-0.238156	0.0562869	0.228286
MAPKAPK5-AS1	MYC	-0.0170295	0.877613	0.913746	-0.00576923	0.963654	0.983674
MAPKAPK5-AS1	USF1	0.551261	9.47135e-08	1.6986e-06	0.557911	2.12999e-06	0.00152958
MAPKAPK5-AS1	JUN	-0.0318518	0.773231	0.832323	-0.0220717	0.861205	0.938194
MAPKAPK5-AS1	NF1	-0.416989	9.2092e-05	0.000441565	-0.32347	0.00884313	0.0866674
MAPKAPK5-AS1	PITX2	-0.173028	0.115397	0.183722	-0.208765	0.0951358	0.302918
MAPKAPK5-AS1	PAX5	-0.230719	0.0347322	0.0665449	0.124563	0.322011	0.580375
MAPKAPK5-AS1	IKZF1	-0.565941	3.66926e-08	8.29191e-07	-0.0950175	0.450571	0.691177
MAPKAPK5-AS1	VDR	0.0107523	0.922572	0.945667	-0.0155157	0.902225	0.957474
MAPKAPK5-AS1	RARB	-0.395667	0.000218917	0.000911317	-0.14799	0.238776	0.493528
MAPKAPK5-AS1	FOXO4	0.00245014	0.982387	0.987831	-0.101311	0.421029	0.668164
MAPKAPK5-AS1	NFYA	-0.126172	0.252238	0.348572	-0.129371	0.303573	0.561494
MAPKAPK5-AS1	IRF1	0.126921	0.249415	0.345497	0.171635	0.171223	0.415386
MAPKAPK5-AS1	TP53	-0.0153285	0.889763	0.922174	-0.0798514	0.526279	0.745074
MAPKAPK5-AS1	ETS2	-0.0587628	0.594777	0.686331	-0.102797	0.414221	0.662194
MAPKAPK5-AS1	IRF2	0.0395262	0.720614	0.791286	-0.090472	0.472604	0.70724
MAPKAPK5-AS1	EBF1	-0.502643	1.56743e-06	1.5555e-05	-0.264292	0.0336811	0.175472
MAPKAPK5-AS1	GCFC2	-0.00925382	0.933346	0.953542	-0.1809	0.149	0.383855
MAPKAPK5-AS1	TCF7L2	0.288731	0.00792322	0.0189412	0.052972	0.674454	0.841201
MAPKAPK5-AS1	SP1	0.162215	0.140222	0.21573	0.140778	0.262633	0.520979
MAPKAPK5-AS1	ATF1	-0.307523	0.00458716	0.011924	-0.132823	0.290764	0.549073
MAPKAPK5-AS1	GATA2	-0.387284	0.00030321	0.00119578	0.00576923	0.963654	0.983674
MAPKAPK5-AS1	AHR	-0.0312443	0.777444	0.835837	-0.167963	0.180671	0.426539
MAPKAPK5-AS1	FOS	0.0641085	0.561647	0.656703	-0.146285	0.244275	0.499362
MAPKAPK5-AS1	MAZ	0.0686646	0.534125	0.631626	0.0535402	0.671161	0.839247
MAPKAPK5-AS1	NFIC	-0.363329	0.000736067	0.00251025	-0.286757	0.0208774	0.136142
MAPKAPK5-AS1	CEBPA	0.0205326	0.852682	0.89393	-0.124476	0.322353	0.580594
MAPKAPK5-AS1	HOXD9	0.150066	0.172728	0.256693	-0.159703	0.203307	0.452355
MAPKAPK5-AS1	HOXD10	0.274456	0.0115221	0.0260757	-0.00876647	0.944745	0.975749
MAPKAPK5-AS1	ESR1	-0.608282	6.76625e-10	3.58825e-08	-0.303234	0.0143724	0.111281
MAPKAPK5-AS1	POU2F2	-0.410692	0.000119608	0.000549036	-0.0392483	0.755724	0.887894
MAPKAPK5-AS1	E2F1	0.399069	0.000191364	0.000813451	0.118575	0.345958	0.603313
MAPKAPK5-AS1	SRY	-0.027998	0.800415	0.854163	-0.0152909	0.903775	0.958228
MIR194-2HG	TFAP2A	0.408059	0.00013323	0.000479545	0.149213	0.234882	0.503798
MIR194-2HG	XBP1	NA	NA	NA	NA	NA	NA
MIR194-2HG	ETV4	0.580763	1.28631e-08	1.66621e-07	0.12701	0.312537	0.581743
MIR194-2HG	E2F1	0.26826	0.0138423	0.0285484	-0.140822	0.262484	0.532285
MIR194-2HG	NR3C1	-0.737896	0	0	-0.469537	9.60596e-05	0.0055112
MIR194-2HG	ESR1	-0.597833	2.92922e-09	4.70199e-08	-0.238462	0.0559641	0.239435
MIR194-2HG	PAX5	-0.331378	0.00207616	0.00539989	-0.0378497	0.764175	0.89617
MIR194-2HG	TP53	0.0203503	0.853976	0.891168	-0.0627185	0.618861	0.816107
MIR194-2HG	SP1	0.106632	0.333663	0.429327	0.125219	0.319456	0.588926
MIR194-2HG	RXRA	-0.125726	0.253927	0.343143	-0.167002	0.183207	0.443761
MIR194-2HG	YY1	-0.110783	0.315103	0.409488	-0.0578234	0.64654	0.832637
MIR194-2HG	STAT4	-0.517688	6.87205e-07	4.92023e-06	-0.168444	0.179412	0.439447
MIR194-2HG	ETS1	-0.754764	0	0	-0.305638	0.0135882	0.110976
MIR194-2HG	CEBPB	0.294361	0.00675028	0.0153049	-0.0425699	0.735768	0.881719
MIR194-2HG	CEBPA	0.0516959	0.639873	0.716268	0.330026	0.00750593	0.0789661
MIR194-2HG	AR	-0.611684	2.53823e-10	4.87319e-09	-0.0829108	0.510509	0.742903
MIR194-2HG	GATA1	-0.214417	0.0503325	0.0877665	-0.243206	0.0509184	0.226995
MIR194-2HG	JUN	0.104303	0.344374	0.439745	0.18278	0.144769	0.394464
MIR194-2HG	MYB	0.0447707	0.685377	0.75407	0.165822	0.186355	0.447339
MIR194-2HG	VDR	0.04228	0.702033	0.768239	0.0443182	0.725335	0.876379
MIR194-2HG	RARB	-0.365577	0.000679126	0.00201592	-0.254414	0.0411132	0.202757
MIR194-2HG	NF1	-0.418629	8.59615e-05	0.000328646	-0.160621	0.200697	0.465086
MIR194-2HG	IRF1	0.155736	0.156928	0.229435	0.235402	0.0592614	0.245966
MIR194-2HG	TCF7L2	0.436894	3.90177e-05	0.000164834	0.301486	0.014967	0.116588
MIR194-2HG	ELK1	-0.225271	0.0395771	0.0714698	-0.183566	0.143025	0.392083
MIR194-2HG	HNF1A	0.506935	1.24333e-06	8.18623e-06	0.512019	1.7309e-05	0.00176439
MIR194-2HG	FOXP3	-0.411198	0.000117142	0.000428725	-0.0951049	0.450153	0.700954
MIR194-2HG	NFKB1	-0.357598	0.000901556	0.00257938	-0.173164	0.167395	0.424263
MIR194-2HG	SPI1	-0.27318	0.0121475	0.0254586	-0.148252	0.237938	0.506822
MIR194-2HG	ETS2	0.102197	0.354244	0.450174	0.348339	0.00466491	0.0604345
MIR194-2HG	TBP	-0.185178	0.091725	0.146404	-0.152273	0.22534	0.493589
MIR194-2HG	NFIC	-0.282252	0.00949301	0.0205613	-0.26639	0.0322572	0.17778
MIR194-2HG	EBF1	-0.687334	0	0	-0.180551	0.149797	0.401136
MIR194-2HG	GATA2	-0.543606	1.51764e-07	1.36617e-06	0.0732955	0.560873	0.778831
MIR194-2HG	NFYA	0.0687051	0.533883	0.622197	-0.0170455	0.892627	0.956408
MIR194-2HG	LEF1	-0.358672	0.000868191	0.00249278	-0.125481	0.318437	0.588222
MIR194-2HG	MAZ	0.271418	0.0127322	0.0265458	-0.132124	0.293329	0.563712
MIR194-2HG	IRF2	-0.0593905	0.590841	0.673521	0.133086	0.289806	0.559882
MIR194-2HG	FOXA1	0.186858	0.0887777	0.142346	0.375131	0.00221573	0.0394728
MIR194-2HG	CREB1	-0.473261	7.10652e-06	3.71651e-05	-0.0180507	0.886327	0.954085
MIR194-2HG	ATF2	-0.534008	2.6934e-07	2.19892e-06	0.0083479	0.947366	0.979387
MIR194-2HG	GCFC2	-0.222517	0.0421052	0.0753659	0.0566434	0.653287	0.836605
MIR4435-2HG	NR3C1	-0.215693	0.0489548	0.14628	-0.147509	0.240318	0.432798
MIR4435-2HG	STAT4	-0.214478	0.0502662	0.148757	-0.321766	0.00922329	0.0597654
MIR4435-2HG	YY1	0.0757922	0.492459	0.656329	0.279196	0.0246196	0.1076
MIR4435-2HG	XBP1	NA	NA	NA	NA	NA	NA
MIR4435-2HG	CEBPB	0.480652	4.91659e-06	0.000490726	0.384266	0.00169553	0.0227639
MIR4435-2HG	CEBPA	-0.184631	0.0927003	0.222471	-0.438112	0.000300549	0.00862164
MIR4435-2HG	NFYA	0.0922952	0.402976	0.579194	-0.0310315	0.805753	0.887891
MIR4435-2HG	NFATC2	-0.397631	0.000202592	0.00450128	-0.393182	0.0012967	0.0196355
MIR4435-2HG	PAX5	-0.0168777	0.878888	0.930709	-0.191302	0.12671	0.28892
MIR4435-2HG	TP53	-0.137532	0.211762	0.381291	0.257823	0.0384075	0.140614
MIR4435-2HG	GATA1	0.059269	0.591602	0.734118	-0.0322337	0.7988	0.883813
MIR4435-2HG	RXRA	-0.233289	0.0329286	0.113174	0.00310315	0.980509	0.990644
MIR4435-2HG	TFAP2A	0.280369	0.00999775	0.051514	0.262456	0.0349699	0.132765
MIR4435-2HG	TBP	-0.222618	0.0420099	0.132434	-0.218663	0.0802079	0.22073
MIR4435-2HG	HOXD9	0.416888	9.24835e-05	0.00280858	0.193444	0.122454	0.283558
MIR4435-2HG	HOXD10	0.313061	0.00373734	0.0276793	0.249265	0.0452447	0.154988
MIR4435-2HG	FOXP3	-0.0718842	0.515089	0.67411	-0.234441	0.0603298	0.185015
MIR4435-2HG	ETV4	0.214498	0.0502441	0.148715	0.164379	0.190255	0.374789
MIR4435-2HG	ETS1	-0.124937	0.25694	0.43318	-0.0906469	0.471746	0.653447
MIR4435-2HG	ELK1	0.11382	0.301954	0.479541	0.2	0.110108	0.266179
MIR4435-2HG	ETS2	0.0929432	0.399671	0.576054	-0.164554	0.189779	0.374171
MIR4435-2HG	IRF1	0.0288549	0.794075	0.874858	-0.0798077	0.526506	0.698103
MIR4435-2HG	TCF4	0.0336539	0.760772	0.852684	-0.164948	0.188712	0.372822
MIR4435-2HG	RELA	0.241976	0.0268152	0.0986869	0.180463	0.149997	0.321579
MIR4435-2HG	NFATC1	0.00629746	0.954635	0.973626	-0.253715	0.0416874	0.147253
MIR4435-2HG	FOXA1	-0.0870507	0.430316	0.602945	-0.0375437	0.766027	0.863829
MIR4435-2HG	NFIC	-0.29754	0.0061582	0.037989	0.0475962	0.705907	0.824175
MIR4435-2HG	JUN	0.126901	0.249491	0.425545	-0.137238	0.274916	0.472052
MIR4435-2HG	LEF1	0.343303	0.00147261	0.0154507	0.0703671	0.576667	0.735035
MIR4435-2HG	TCF7L2	0.172785	0.115915	0.256959	0.0629808	0.617393	0.764048
MIR4435-2HG	MYB	-0.276744	0.0110359	0.0550545	-0.179065	0.153221	0.325995
MIR4435-2HG	FOS	0.108474	0.32534	0.502746	-0.197334	0.115007	0.273303
MIR4435-2HG	AR	-0.105457	0.339038	0.516642	-0.232255	0.0628163	0.189681
MIR4435-2HG	IRF2	-0.166751	0.129356	0.27599	-0.107343	0.393796	0.58764
MIR4435-2HG	HNF1A	-0.236793	0.0303348	0.107247	-0.359135	0.00348054	0.033385
MIR4435-2HG	GCFC2	-0.250096	0.0220023	0.08644	-0.131031	0.297367	0.494158
MIR4435-2HG	ESR1	-0.194209	0.076761	0.197154	-0.248295	0.0463669	0.157287
MIR4435-2HG	NF1	-0.160535	0.14442	0.29709	-0.0479021	0.704103	0.82337
MIR4435-2HG	SPI1	0.0293814	0.790402	0.872132	-0.109353	0.384956	0.578892
MIR4435-2HG	ATF3	0.33172	0.00215752	0.0194882	-0.298077	0.0161879	0.0836656
MIR4435-2HG	VDR	0.298552	0.00597957	0.0374264	0.221766	0.0759329	0.213449
MIR4435-2HG	EBF1	-0.23736	0.0299317	0.106105	-0.261145	0.0359156	0.135051
MIRLET7BHG	CEBPB	0.43007	5.2671e-05	0.000329782	0.296066	0.0169475	0.0693132
MIRLET7BHG	SRY	0.194305	0.0765491	0.143166	-0.184935	0.140262	0.29144
MIRLET7BHG	NR3C1	-0.69673	0	0	-0.460358	0.000135474	0.0028967
MIRLET7BHG	TBP	-0.0982485	0.373219	0.49975	-0.159703	0.203307	0.373202
MIRLET7BHG	FOXP3	-0.340589	0.00161244	0.0057501	-0.264161	0.0337718	0.112192
MIRLET7BHG	IKZF1	-0.486828	3.59218e-06	3.66707e-05	-0.430157	0.000394815	0.00572064
MIRLET7BHG	TFAP2A	0.413364	0.000107109	0.000590522	0.38396	0.00171099	0.014819
MIRLET7BHG	RXRA	0.0390199	0.724048	0.807806	0.161932	0.197009	0.365415
MIRLET7BHG	YY1	-0.272897	0.0122399	0.031398	0.072465	0.565331	0.717746
MIRLET7BHG	EBF1	-0.440498	3.32186e-05	0.000226283	-0.401617	0.000999626	0.0103168
MIRLET7BHG	PAX5	-0.136297	0.216368	0.327087	-0.225131	0.071505	0.187055
MIRLET7BHG	LEF1	-0.286342	0.00847318	0.0230485	-0.144406	0.250438	0.429103
MIRLET7BHG	XBP1	NA	NA	NA	NA	NA	NA
MIRLET7BHG	STAT4	-0.356606	0.000933441	0.00361652	-0.28549	0.0214685	0.0818256
MIRLET7BHG	TP53	0.0384327	0.728039	0.810737	-0.137063	0.275533	0.454928
MIRLET7BHG	ESR1	-0.369464	0.000590065	0.002463	-0.388986	0.0014724	0.0134859
MIRLET7BHG	AR	-0.459208	1.40177e-05	0.000111204	-0.471984	8.75101e-05	0.00222069
MIRLET7BHG	GATA1	-0.151929	0.167412	0.267339	-0.210208	0.092821	0.221776
MIRLET7BHG	NFATC1	-0.0428875	0.697957	0.787286	-0.106119	0.399235	0.576434
MIRLET7BHG	ETS1	-0.586696	8.08639e-09	2.89483e-07	-0.296416	0.0168132	0.0690393
MIRLET7BHG	ELK1	-0.204819	0.0617566	0.120353	-0.0104458	0.93413	0.963762
MIRLET7BHG	NFKB1	-0.472978	7.20653e-06	6.45901e-05	-0.51993	1.22895e-05	0.000730925
MIRLET7BHG	E2F1	0.203179	0.0639058	0.123501	0.402841	0.000962083	0.0100929
MIRLET7BHG	ETS2	-0.0144781	0.895848	0.933152	0.0277535	0.825945	0.9001
MIRLET7BHG	SP1	-0.179002	0.103226	0.181988	-0.171241	0.172217	0.33374
MIRLET7BHG	NF1	-0.567278	3.35363e-08	8.85435e-07	-0.278147	0.0251813	0.0916469
MIRLET7BHG	CEBPA	-0.0123114	0.911376	0.943087	-0.240734	0.053613	0.154083
MIRLET7BHG	FOXA1	-0.0880834	0.42485	0.550293	0.072028	0.567684	0.719794
MIRLET7BHG	IRF1	0.0105498	0.924027	0.951003	-0.144143	0.251306	0.429833
MIRLET7BHG	GATA2	-0.261274	0.0166004	0.0405918	-0.169187	0.17748	0.340403
MIRLET7BHG	VDR	-0.104748	0.342308	0.467836	-0.125219	0.319456	0.500604
MIRLET7BHG	USF2	0.18127	0.0988781	0.175864	0.0120629	0.92394	0.958064
MIRLET7BHG	MAZ	0.231791	0.034094	0.073837	0.434747	0.000337576	0.00517112
MIRLET7BHG	HNF1A	0.208788	0.0567994	0.112396	-0.0538462	0.66939	0.795057
MIRLET7BHG	JUN	0.138726	0.207791	0.316631	-0.140822	0.262484	0.44103
MIRLET7BHG	NFIC	-0.0712565	0.518773	0.635689	-0.0875437	0.487101	0.653927
MIRLET7BHG	RARB	-0.325139	0.00266411	0.00876418	-0.187587	0.134358	0.283541
MIRLET7BHG	EGR1	-0.0322568	0.770426	0.843281	-0.362413	0.0031784	0.0220827
MIRLET7BHG	SP3	-0.534353	2.63937e-07	4.45707e-06	-0.22229	0.0752287	0.193535
MIRLET7BHG	GCFC2	-0.313071	0.00387836	0.0120256	-0.0906906	0.471531	0.64019
MIRLET7BHG	NFATC2	-0.529533	3.49824e-07	5.60082e-06	-0.371416	0.00246544	0.0187743
MIRLET7BHG	TEAD2	-0.0899058	0.415303	0.541602	-0.214467	0.086291	0.211818
MIRLET7BHG	FOXO4	-0.176228	0.108747	0.189841	-0.126136	0.3159	0.496586
MIRLET7BHG	NFYA	-0.054146	0.624077	0.72754	-0.00528846	0.966692	0.981893
MIRLET7BHG	MYB	-0.0911815	0.408694	0.535475	-0.235752	0.0588767	0.164179
MIRLET7BHG	IRF2	-0.331983	0.0021392	0.00728871	-0.240472	0.0538801	0.154514
RP11-1055B8.4	TBP	0.101063	0.35963	0.524304	-0.0484703	0.700757	0.852599
RP11-1055B8.4	FOXP3	-0.284135	0.00901081	0.0352137	0.0920892	0.464699	0.698239
RP11-1055B8.4	NR3C1	-0.486018	3.7443e-06	0.000125543	-0.44139	0.000268101	0.00903813
RP11-1055B8.4	CEBPB	0.164139	0.135532	0.262361	0.160752	0.200326	0.444276
RP11-1055B8.4	TP53	0.0849651	0.441478	0.601772	-0.0118007	0.925592	0.966067
RP11-1055B8.4	TFAP2A	0.244426	0.0252766	0.0757724	0.138112	0.271848	0.526042
RP11-1055B8.4	STAT4	-0.124228	0.259665	0.419361	-0.0526661	0.67623	0.838643
RP11-1055B8.4	NF1	-0.366488	0.000657213	0.00493056	-0.317963	0.0101233	0.0792109
RP11-1055B8.4	ETS2	-0.150633	0.171097	0.310762	0.114073	0.364676	0.616436
RP11-1055B8.4	ETS1	-0.539354	1.96121e-07	1.97272e-05	-0.222465	0.0749952	0.259021
RP11-1055B8.4	ELK1	-0.311005	0.00412987	0.0194295	0.0628059	0.618371	0.804209
RP11-1055B8.4	RXRA	0.157092	0.153312	0.28653	0.0471154	0.708745	0.857512
RP11-1055B8.4	PAX5	-0.0931259	0.399476	0.563443	0.0176136	0.889065	0.950883
RP11-1055B8.4	IRF2	-0.317748	0.00335874	0.0165593	-0.109484	0.384384	0.632785
RP11-1055B8.4	RARB	-0.391455	0.000258104	0.00245983	-0.139948	0.26548	0.518938
RP11-1055B8.4	JUN	0.0480105	0.663936	0.784624	0.0235577	0.851954	0.932349
RP11-1055B8.4	YY1	-0.4618	1.23924e-05	0.000286616	-0.223645	0.0734339	0.256207
RP11-1055B8.4	SP1	-0.130384	0.236652	0.391382	-0.115953	0.356787	0.609289
RP11-1055B8.4	HNF1A	0.135041	0.220214	0.37194	0.176049	0.160349	0.392305
RP11-1055B8.4	GATA1	-0.155817	0.15671	0.291116	-0.0182039	0.885557	0.949279
RP11-1055B8.4	MYB	0.0521008	0.637251	0.764073	-0.165341	0.187648	0.428612
RP11-1055B8.4	FOXA1	0.048618	0.659945	0.781263	0.0409528	0.745462	0.877512
RP11-1055B8.4	CEBPA	0.0305558	0.782226	0.869098	0.0625	0.620086	0.805071
RP11-1055B8.4	XBP1	NA	NA	NA	NA	NA	NA
RP11-1055B8.4	ESR1	-0.189896	0.0836425	0.184512	-0.215559	0.0846727	0.277201
RP11-1055B8.4	GCFC2	-0.149418	0.174606	0.315402	0.0894231	0.47777	0.70769
RP11-1055B8.4	AR	-0.280166	0.0100534	0.0383567	-0.232386	0.0626648	0.233307
RP11-1055B8.4	MAZ	0.12194	0.268596	0.429772	0.326748	0.00815049	0.0697093
RP11-1055B8.4	HOXD9	-0.0180824	0.870106	0.925533	0.0438374	0.728199	0.867751
RP11-1055B8.4	HOXD10	-0.0332495	0.763983	0.855924	-0.0780456	0.536603	0.747839
RP11-1055B8.4	NFATC2	-0.288367	0.00800502	0.0321103	0.0431818	0.732111	0.870555
RP11-1055B8.4	POU2F2	-0.181837	0.0978139	0.206802	0.0419143	0.739694	0.874342
RP11-1055B8.4	ETV4	0.211684	0.0533926	0.132288	0.0710664	0.572877	0.774824
RP11-1055B8.4	RELA	0.015207	0.890632	0.93879	0.0884615	0.482532	0.711606
RP11-1055B8.4	NFKB1	-0.45285	1.88925e-05	0.000386304	-0.136189	0.278629	0.53374
RP11-1055B8.4	NFIC	0.021059	0.848947	0.913879	-0.0530157	0.6742	0.838102
RP11-1055B8.4	TCF4	-0.467105	9.60179e-06	0.000241126	-0.226617	0.069617	0.248379
RP11-1055B8.4	USF2	-0.0477878	0.665402	0.785411	0.0423077	0.737338	0.873234
RP11-1055B8.4	TCF7L2	0.0498329	0.651992	0.774871	0.0878059	0.485793	0.713908
RP11-1055B8.4	IRF1	-0.197611	0.0716608	0.164308	0.0510052	0.6859	0.844473
RP11-161M6.2	TFAP2A	0.00022274	0.998465	0.999491	-0.371329	0.00247161	0.0368527
RP11-161M6.2	GCFC2	-0.0285512	0.796196	0.889748	0.1691	0.177707	0.404055
RP11-161M6.2	CEBPB	0.111714	0.311032	0.503614	-0.161233	0.198969	0.429863
RP11-161M6.2	NR3C1	-0.28452	0.00891499	0.0467816	-0.295367	0.0172188	0.106924
RP11-161M6.2	PAX5	-0.0288956	0.794155	0.888433	0.215603	0.0846085	0.266415
RP11-161M6.2	TP53	0.0820897	0.457129	0.642362	-0.100219	0.426076	0.654799
RP11-161M6.2	YY1	-0.421343	7.66467e-05	0.00218579	-0.156163	0.213605	0.447206
RP11-161M6.2	STAT4	0.0669637	0.54432	0.715198	0.142177	0.257884	0.498708
RP11-161M6.2	ETS1	-0.291303	0.00736675	0.0408685	-0.164292	0.190493	0.419149
RP11-161M6.2	ELK1	-0.316392	0.00350262	0.024962	-0.0276661	0.826485	0.914499
RP11-161M6.2	RXRA	0.222112	0.0424881	0.134193	-0.00231643	0.985485	0.993769
RP11-161M6.2	NF1	-0.318234	0.00330851	0.0239757	-0.367089	0.00278789	0.0391364
RP11-161M6.2	NFIC	0.0819075	0.458132	0.643362	-0.0111451	0.929722	0.968037
RP11-161M6.2	TBP	-0.0445884	0.686591	0.817355	0.0716346	0.569806	0.765181
RP11-161M6.2	FOXP3	-0.0896021	0.416885	0.605581	0.226705	0.0695072	0.238233
RP11-161M6.2	ESR1	0.0506429	0.646711	0.788858	0.0999563	0.427293	0.655587
RP11-161M6.2	MAZ	0.0358611	0.745597	0.858072	-0.0476836	0.705391	0.849671
RP11-161M6.2	MYB	0.0124329	0.910505	0.954225	0.131075	0.297204	0.538237
RP11-161M6.2	HIF1A	-0.104971	0.341278	0.534381	-0.041521	0.742052	0.871065
RP11-161M6.2	NFKB1	-0.239283	0.0285978	0.102516	-0.103322	0.411833	0.642856
RP11-161M6.2	NFATC2	-0.0339577	0.758678	0.866499	0.241827	0.0525119	0.202147
RP11-161M6.2	SP1	-0.260565	0.0169051	0.0713685	-0.0842657	0.503604	0.714451
RP11-161M6.2	TCF4	-0.258581	0.0177842	0.0740661	-0.0134615	0.915137	0.961401
RP11-161M6.2	MYC	-0.128966	0.241821	0.428576	0.0848339	0.500723	0.712278
RP11-161M6.2	USF1	0.361183	0.000794488	0.00940779	0.0550262	0.662578	0.824496
RP11-161M6.2	E2F1	-0.0970133	0.37928	0.569675	-0.415778	0.000636519	0.0169929
RP11-161M6.2	TEAD2	0.204678	0.06194	0.1738	0.226136	0.0702234	0.239311
RP11-161M6.2	NFYA	-0.0125747	0.909488	0.953808	-0.223164	0.0740668	0.246898
RP11-161M6.2	WT1	-0.151746	0.167927	0.336946	-0.0925699	0.462363	0.682516
RP11-161M6.2	ETS2	-0.0545105	0.621742	0.771157	-0.0438374	0.728199	0.862079
RP11-161M6.2	AR	-0.0853498	0.439407	0.626737	0.0859703	0.494986	0.70766
RP11-161M6.2	EBF1	0.121332	0.271002	0.461553	0.170804	0.173327	0.397918
RP11-161M6.2	XBP1	NA	NA	NA	NA	NA	NA
RP11-161M6.2	ETV4	0.175478	0.110277	0.255253	0.132299	0.292687	0.533665
RP11-161M6.2	ARNT	-0.245196	0.0248092	0.0931267	-0.165166	0.18812	0.416059
RP11-161M6.2	GATA1	-0.0177584	0.872414	0.935071	0.010883	0.931433	0.968934
RP11-161M6.2	IRF1	-0.115845	0.293392	0.485958	-0.0579983	0.645543	0.815436
RP11-479G22.8	FOXP3	-0.102723	0.35176	0.759578	-0.0343531	0.785422	0.978168
RP11-479G22.8	MYB	-0.212089	0.0529298	0.427784	-0.324213	0.00868177	0.435834
RP11-479G22.8	CEBPB	0.216624	0.0479688	0.413501	0.0516608	0.682077	0.960167
RP11-479G22.8	TBP	0.12848	0.243611	0.681389	-0.0454108	0.718839	0.965512
RP11-479G22.8	NR3C1	-0.158651	0.149235	0.59195	-0.0582605	0.644048	0.953921
RP11-479G22.8	AR	0.0887516	0.421335	0.798061	0.0820367	0.51499	0.935281
RP11-479G22.8	RXRA	0.106996	0.332006	0.745841	-0.0697552	0.579993	0.943587
RP11-479G22.8	RARB	-0.00172117	0.987648	0.998499	0.207124	0.0978109	0.722854
RP11-479G22.8	GATA1	0.0580541	0.599234	0.877492	-0.0767491	0.543412	0.940695
RP11-479G22.8	STAT4	-0.0398502	0.71842	0.919604	0.0655594	0.603034	0.946393
RP11-479G22.8	ETS1	-0.080085	0.468221	0.821796	0.0589161	0.640318	0.953549
RP11-479G22.8	TFAP2A	0.086666	0.432363	0.800425	0.0731643	0.561576	0.941823
RP11-479G22.8	GATA2	0.0507442	0.646053	0.895227	-4.37063e-05	0.999862	1
RP11-479G22.8	CEBPA	-0.0783639	0.47786	0.824868	-0.224519	0.0722942	0.683502
RP11-479G22.8	YY1	-0.0812797	0.461593	0.816747	-0.104633	0.405899	0.90848
RP11-479G22.8	HNF1A	-0.169606	0.122855	0.558329	-0.0363199	0.77345	0.97594
RP11-479G22.8	NFYA	-0.011137	0.919808	0.979618	-0.188636	0.132164	0.766627
RP11-479G22.8	PAX5	-0.109659	0.320718	0.737776	-0.0580857	0.645044	0.953921
RP11-479G22.8	TP53	-0.113536	0.303166	0.726155	0.0411713	0.74415	0.969389
RP11-479G22.8	HIF1A	-0.0168067	0.879203	0.96905	-0.0895105	0.477338	0.923733
RP11-479G22.8	FOXA1	0.0505822	0.647107	0.895566	-0.197247	0.115171	0.742899
RP11-479G22.8	IRF1	-0.251412	0.0212965	0.32375	-0.0261364	0.835948	0.982399
RP11-479G22.8	TCF7L2	0.02602	0.813928	0.948472	-0.0355769	0.777967	0.976568
RP11-479G22.8	ETV4	0.0757315	0.492807	0.831406	-0.0894668	0.477554	0.923733
RP11-479G22.8	XBP1	NA	NA	NA	NA	NA	NA
RP11-479G22.8	NFATC2	-0.155776	0.156819	0.598064	-0.0772727	0.539757	0.940003
RP11-479G22.8	NFATC1	0.172806	0.115872	0.548199	0.207867	0.096593	0.722854
RP11-479G22.8	ESR1	-0.151301	0.16919	0.61064	-0.0640734	0.611291	0.948114
RP11-479G22.8	SP1	-0.0342209	0.756865	0.93245	-0.0472028	0.708228	0.965318
RP11-479G22.8	LEF1	0.0436975	0.692536	0.91114	0.0380245	0.763117	0.974088
RP11-479G22.8	IRF2	-0.213344	0.0515161	0.423569	-0.132911	0.290445	0.867757
RP11-479G22.8	STAT1	-0.189754	0.0838767	0.491574	-0.107823	0.391671	0.904115
RP11-479G22.8	JUN	-0.169221	0.123716	0.55929	-0.12736	0.311198	0.882436
RP11-479G22.8	TCF4	0.00494077	0.964417	0.992336	0.09375	0.456656	0.921515
RP11-479G22.8	HOXD9	0.105822	0.337364	0.749805	0.00104895	0.993503	0.999532
RP11-479G22.8	HOXD10	0.00068974	0.995032	0.999631	-0.224387	0.0723435	0.683618
RP11-479G22.8	ETS2	0.156525	0.154816	0.596653	-0.228234	0.0676084	0.679512
RP11-479G22.8	NF1	-0.141743	0.198001	0.64044	-0.235402	0.0592614	0.665399
RP11-479G22.8	NFIC	0.138342	0.209064	0.648242	0.154851	0.217511	0.834149
RP11-834C11.4	NR3C1	-0.351483	0.00111505	0.0100572	-0.148864	0.23599	0.671615
RP11-834C11.4	TP53	-0.0447099	0.685782	0.796314	0.0631119	0.616659	0.890755
RP11-834C11.4	CEBPB	0.217232	0.0473346	0.126089	-0.0253059	0.841096	0.9671
RP11-834C11.4	STAT4	-0.349539	0.001192	0.0104751	0.151748	0.226956	0.66361
RP11-834C11.4	TFAP2A	0.209679	0.0557326	0.140935	-0.0953234	0.449108	0.81
RP11-834C11.4	ETS2	0.0553407	0.616436	0.743257	0.234091	0.0607222	0.477151
RP11-834C11.4	YY1	0.0740508	0.502478	0.649567	-0.221198	0.0767017	0.50547
RP11-834C11.4	NFATC1	-0.295252	0.00657947	0.0323606	0.211407	0.0909528	0.521547
RP11-834C11.4	ETS1	-0.450744	2.08304e-05	0.000822023	-0.0069493	0.956198	0.993968
RP11-834C11.4	LEF1	-0.107725	0.328708	0.486398	0.140822	0.262484	0.691152
RP11-834C11.4	NFKB1	-0.185684	0.0908292	0.197796	0.115953	0.356787	0.75701
RP11-834C11.4	PAX5	-0.146442	0.183772	0.325416	0.230201	0.0652288	0.484335
RP11-834C11.4	HNF1A	0.31216	0.00398758	0.0231427	0.150962	0.229396	0.665655
RP11-834C11.4	FOXP3	-0.145611	0.185943	0.32788	0.147684	0.239757	0.675378
RP11-834C11.4	RXRA	-0.043252	0.695516	0.803784	-0.0776224	0.53792	0.8544
RP11-834C11.4	ESR1	-0.272856	0.0122532	0.0494834	0.16132	0.198724	0.633662
RP11-834C11.4	IRF1	0.0458641	0.678112	0.790831	0.319231	0.00981509	0.339286
RP11-834C11.4	NFATC2	-0.339597	0.0016665	0.0129759	0.182649	0.145061	0.584368
RP11-834C11.4	TBP	-0.202349	0.0650166	0.156765	0.124388	0.322695	0.73381
RP11-834C11.4	FOXA1	0.217617	0.0469366	0.12539	0.262194	0.0351574	0.429574
RP11-834C11.4	GATA1	0.00475853	0.965731	0.981212	0.144954	0.249291	0.681443
RP11-834C11.4	VDR	0.173271	0.114881	0.23342	0.266521	0.0321699	0.419579
RP11-834C11.4	CEBPA	-0.011866	0.914573	0.949617	0.484309	5.41815e-05	0.0839916
RP11-834C11.4	RELA	0.305396	0.00488804	0.0264758	-0.17382	0.165774	0.602619
RP11-834C11.4	FOXO4	-0.198056	0.0710136	0.16637	-0.0688811	0.58476	0.878483
RP11-834C11.4	NFYA	-0.163916	0.136069	0.263097	-0.221503	0.076287	0.504802
RP11-834C11.4	MYC	-0.15932	0.147513	0.278617	-0.176573	0.159092	0.595315
RP11-834C11.4	USF1	0.325706	0.00261658	0.0175019	0.215035	0.0854464	0.516602
RP11-834C11.4	NFIC	-0.0958996	0.384796	0.542118	-0.179021	0.153323	0.590964
RP11-834C11.4	SP1	0.33579	0.00188952	0.0141241	0.0964598	0.443701	0.80718
RP11-834C11.4	AHR	0.191576	0.0809046	0.182563	0.0440997	0.726636	0.932524
RP11-834C11.4	GCFC2	-0.152131	0.166842	0.303838	-0.0291084	0.817584	0.960634
RP11-834C11.4	E2F1	0.0478283	0.665135	0.781298	-0.149869	0.232814	0.669522
RP11-834C11.4	MAZ	0.0947049	0.390766	0.548442	-0.20826	0.095953	0.527803
RP11-834C11.4	ETV4	0.378657	0.000420394	0.00535857	-0.0538462	0.66939	0.910091
RP11-834C11.4	ELK1	-0.12443	0.258884	0.413482	0.0849213	0.50028	0.835708
RP11-834C11.4	JUN	0.092842	0.400186	0.557771	0.378234	0.00202482	0.261283
RP11-834C11.4	NF1	-0.14308	0.193772	0.337537	-0.169406	0.176915	0.614924
RP11-834C11.4	XBP1	NA	NA	NA	NA	NA	NA
RP11-834C11.4	GATA2	-0.27237	0.0124133	0.0499773	0.0785402	0.533111	0.851595
RP11-834C11.4	POU2F2	-0.368411	0.000613064	0.00681067	0.198427	0.112979	0.546956
RP11-834C11.4	STAT1	-0.173737	0.113898	0.231905	0.0929633	0.460456	0.817144
RP11-834C11.4	AR	-0.310884	0.00414511	0.0237369	0.0871503	0.489066	0.831187
RP11-834C11.4	SRY	0.0280227	0.800242	0.874624	-0.080625	0.523182	0.846643
RP11-834C11.4	HOXD9	0.127772	0.246238	0.398441	0.126836	0.313207	0.729849
RP11-834C11.4	HOXD10	0.0438594	0.691998	0.80132	-0.0306936	0.808226	0.958853
RP11-834C11.4	MYB	0.0654652	0.553381	0.691789	0.169712	0.176125	0.613913
RP1-193H18.2	CEBPB	-0.104748	0.342308	0.623479	-0.407998	0.000817519	0.00946887
RP1-193H18.2	NR3C1	-0.161709	0.141477	0.403211	-0.0108392	0.931651	0.964706
RP1-193H18.2	TFAP2A	-0.0947251	0.390665	0.662612	-0.465385	0.00011235	0.0028518
RP1-193H18.2	TBP	0.135001	0.220353	0.505553	0.0934441	0.458132	0.639626
RP1-193H18.2	STAT4	0.0788296	0.475241	0.729879	0.356556	0.00373597	0.0255057
RP1-193H18.2	ETS1	-0.11384	0.301868	0.589778	-0.106075	0.39943	0.58849
RP1-193H18.2	LEF1	-0.27727	0.0108795	0.0949799	-0.0961101	0.445361	0.6283
RP1-193H18.2	XBP1	NA	NA	NA	NA	NA	NA
RP1-193H18.2	ESR1	-0.00346259	0.97508	0.990711	0.417264	0.000606418	0.00771554
RP1-193H18.2	YY1	-0.198421	0.0704877	0.278045	-0.342832	0.00539714	0.0325946
RP1-193H18.2	SRY	0.148766	0.176835	0.452569	0.045659	0.71798	0.837371
RP1-193H18.2	TCF7L2	-0.361486	0.000785971	0.0199544	-0.30271	0.0145486	0.0644999
RP1-193H18.2	FOXP3	-0.191151	0.0815905	0.302681	0.188243	0.132983	0.289436
RP1-193H18.2	GATA1	-0.0221727	0.841058	0.935624	0.092112	0.465528	0.645676
RP1-193H18.2	RXRA	0.059026	0.593125	0.806699	0.226093	0.0702787	0.188464
RP1-193H18.2	RARB	-0.362033	0.000770851	0.0197877	-0.23868	0.0557344	0.161335
RP1-193H18.2	CEBPA	-0.106024	0.336437	0.618594	0.43125	0.000380434	0.00582282
RP1-193H18.2	FOXA1	-0.126395	0.251397	0.541344	-0.106206	0.398845	0.587956
RP1-193H18.2	MYB	-0.0586413	0.59554	0.808019	0.288243	0.0202022	0.0799177
RP1-193H18.2	ELK1	-0.293753	0.00686899	0.0723982	-0.233392	0.0615131	0.17302
RP1-193H18.2	POU2F1	-0.144639	0.188921	0.468833	-0.00930944	0.941298	0.969749
RP1-193H18.2	GATA2	0.107928	0.327796	0.612119	0.262675	0.0348144	0.116494
RP1-193H18.2	VDR	-0.449367	2.21966e-05	0.00244221	-0.372421	0.00239549	0.0188397
RP1-193H18.2	IRF2	-0.347352	0.00128431	0.0261355	0.113986	0.365045	0.556837
RP1-193H18.2	HNF1A	-0.0256151	0.816774	0.922547	0.0906906	0.471531	0.650565
RP1-193H18.2	IRF1	-0.146299	0.183854	0.46183	-0.147159	0.241444	0.428389
RP1-193H18.2	ETS2	-0.245338	0.0247239	0.156274	-0.0125874	0.920638	0.958027
RP1-193H18.2	TP53	0.259573	0.0173398	0.125362	-0.061014	0.628442	0.77611
RP1-193H18.2	NFATC2	-0.0606864	0.582754	0.799136	0.276879	0.0258745	0.0947671
RP1-193H18.2	NFATC1	0.109264	0.321814	0.608001	0.124038	0.324065	0.515791
RP1-193H18.2	JUN	-0.277675	0.0107605	0.0945798	0.120673	0.337444	0.529377
RP1-193H18.2	FOS	-0.250825	0.021609	0.14433	0.133523	0.288214	0.479682
RP1-193H18.2	NFYA	-0.316068	0.00353778	0.0486458	-0.246941	0.0476023	0.144734
RP1-193H18.2	PAX5	0.00657085	0.952696	0.980321	0.381337	0.00184884	0.0159381
RP1-193H18.2	TCF4	-0.0416321	0.70639	0.866717	0.103977	0.40886	0.596758
RP1-193H18.2	NFIC	0.0328035	0.766644	0.89753	0.00314685	0.980233	0.99069
RP1-193H18.2	NF1	-0.295717	0.00649171	0.0697727	-0.175262	0.162249	0.329274
RP1-193H18.2	POU2F2	-0.0345854	0.754357	0.890637	0.365778	0.0028928	0.0215143
RP1-193H18.2	USF2	0.0348284	0.752686	0.889743	0.0408654	0.745988	0.854818
RP1-193H18.2	NFE2	0.159664	0.146631	0.410816	0.100131	0.426482	0.611662
RP1-193H18.2	AR	-0.02602	0.813928	0.921552	0.169624	0.176351	0.347065
RP1-193H18.2	EBF1	0.161952	0.140874	0.402197	0.306556	0.0132987	0.0606918
RP1-193H18.2	HOXD9	0.13496	0.220493	0.50581	-0.0259615	0.837031	0.909233
RP1-193H18.2	HOXD10	0.0622389	0.573825	0.794455	-0.262338	0.0347614	0.116379
RP13-870H17.3	STAT4	0.0487597	0.659015	0.850502	-0.0403846	0.748878	0.916305
RP13-870H17.3	ETS1	-0.0958186	0.385199	0.675311	-0.371678	0.00244702	0.0806346
RP13-870H17.3	ELK1	-0.171813	0.118004	0.385663	-0.168313	0.179755	0.521727
RP13-870H17.3	PAX5	0.0176775	0.873195	0.949684	0.041958	0.739432	0.9119
RP13-870H17.3	TP53	-0.123216	0.263591	0.565367	-0.269712	0.0301064	0.235672
RP13-870H17.3	CEBPB	0.0793966	0.472064	0.73898	-0.0406906	0.747038	0.915232
RP13-870H17.3	RXRA	0.0590463	0.592998	0.815091	0.0456731	0.717282	0.903524
RP13-870H17.3	TFAP2A	-0.0702035	0.524982	0.775263	-0.0387675	0.758626	0.919851
RP13-870H17.3	ESR1	-0.0640275	0.562142	0.797985	-0.200087	0.109951	0.418378
RP13-870H17.3	YY1	-0.205771	0.0605368	0.270763	-0.160621	0.200697	0.545727
RP13-870H17.3	NR3C1	-0.193237	0.0782706	0.310466	-0.262413	0.0350011	0.250586
RP13-870H17.3	AR	0.119085	0.280029	0.580483	-0.141608	0.259806	0.608553
RP13-870H17.3	PITX2	-0.242503	0.0264781	0.178397	-0.127755	0.310501	0.653386
RP13-870H17.3	IKZF1	-0.0507239	0.646184	0.843192	-0.0112325	0.929171	0.978761
RP13-870H17.3	USF2	-0.0309608	0.779412	0.906685	-0.116652	0.353879	0.690345
RP13-870H17.3	FOXA1	-0.0782221	0.478659	0.743134	0.173077	0.167612	0.504965
RP13-870H17.3	IRF2	-0.233978	0.0324046	0.198525	0.0928322	0.461091	0.761982
RP13-870H17.3	VDR	-0.19836	0.0705751	0.294655	-0.32347	0.00884313	0.140592
RP13-870H17.3	CEBPA	-0.0310418	0.778849	0.906593	-0.123295	0.32699	0.667622
RP13-870H17.3	TBP	-0.081381	0.461034	0.731602	-0.13597	0.279406	0.627035
RP13-870H17.3	XBP1	NA	NA	NA	NA	NA	NA
RP13-870H17.3	E2F1	-0.22436	0.0403992	0.21972	-0.165253	0.187884	0.530811
RP13-870H17.3	STAT1	-0.175175	0.110902	0.374079	-0.166215	0.185301	0.527628
RP13-870H17.3	LEF1	-0.263582	0.0156406	0.137487	-0.292177	0.0185044	0.192471
RP13-870H17.3	HOXD9	-0.0507239	0.646184	0.843192	-0.136626	0.277078	0.624998
RP13-870H17.3	HOXD10	-0.271981	0.0123227	0.120927	-0.314062	0.0108423	0.152901
RP13-870H17.3	GATA2	0.208707	0.0568972	0.263329	0.320935	0.00941362	0.143796
RP13-870H17.3	GATA1	0.223489	0.041198	0.222886	0.122488	0.331032	0.671073
RP13-870H17.3	FOXP3	-0.0611117	0.580111	0.807966	-0.0996941	0.428511	0.741992
RP13-870H17.3	JUN	0.00621646	0.955219	0.982341	-0.171766	0.170892	0.509943
RP13-870H17.3	RARB	-0.0531335	0.630584	0.834109	0.00651224	0.958959	0.986733
RP13-870H17.3	TCF4	-0.0669434	0.544442	0.787899	-0.265822	0.0326378	0.24342
RP13-870H17.3	FOS	-0.0134454	0.903245	0.961911	-0.0381119	0.762588	0.92145
RP13-870H17.3	MAZ	0.00445479	0.967922	0.987479	-0.151748	0.226956	0.574355
RP13-870H17.3	NFKB1	-0.141622	0.198388	0.494248	-0.0376311	0.765498	0.922239
RP13-870H17.3	ETS2	0.17074	0.120344	0.388728	-0.0983829	0.434633	0.746436
RP13-870H17.3	NF1	-0.261193	0.016635	0.141294	-0.102622	0.415018	0.732847
RP13-870H17.3	NFIC	0.22523	0.0396134	0.217556	0.0516608	0.682077	0.890004
RP13-870H17.3	CREB1	-0.441976	3.10821e-05	0.00892324	-0.124563	0.322011	0.664081
RP13-870H17.3	SP1	-0.244366	0.0253138	0.174686	0.139073	0.2685	0.616412
RP13-870H17.3	HIF1A	-0.131761	0.231706	0.532986	-0.123339	0.326817	0.667583
RP13-870H17.3	EBF1	-0.113051	0.305251	0.605464	-0.116783	0.353336	0.689783
RP13-870H17.3	ETV4	0.0222537	0.840484	0.935624	0.179677	0.151804	0.484442
RP13-870H17.3	TCF7L2	-0.102379	0.353383	0.649154	0.125393	0.318776	0.660655
RP13-870H17.3	IRF1	-0.0662347	0.548719	0.789765	-0.00625	0.960616	0.987228
RP13-870H17.3	NFATC2	0.0682191	0.536786	0.783055	-0.0131556	0.917061	0.975067
RP13-870H17.3	MYB	-0.0374405	0.734797	0.886576	0.0920017	0.465124	0.76468
RP1-60O19.1	ETS2	-0.0698593	0.52702	0.726894	-0.126224	0.315562	0.583729
RP1-60O19.1	NR3C1	0.00773514	0.944277	0.974337	-0.130376	0.299806	0.568998
RP1-60O19.1	HNF1A	-0.10489	0.341653	0.577471	0.306469	0.0133261	0.103657
RP1-60O19.1	XBP1	NA	NA	NA	NA	NA	NA
RP1-60O19.1	CEBPB	-0.0999696	0.364873	0.597035	-0.292264	0.0184681	0.12613
RP1-60O19.1	SRY	0.329424	0.00221427	0.0240644	0.0960228	0.446717	0.698548
RP1-60O19.1	TFAP2A	-0.288144	0.00805538	0.0570566	-0.327273	0.0080442	0.0747904
RP1-60O19.1	PAX5	0.0119976	0.913745	0.960122	-0.0876311	0.486664	0.724818
RP1-60O19.1	TP53	-0.0363876	0.741992	0.865111	-0.150175	0.231853	0.499505
RP1-60O19.1	STAT4	0.317323	0.00340326	0.0324176	0.051049	0.685645	0.851365
RP1-60O19.1	RXRA	0.281887	0.00958892	0.0639768	-0.117483	0.350445	0.616642
RP1-60O19.1	EBF1	0.235679	0.03114	0.137028	0.10035	0.425469	0.682064
RP1-60O19.1	ETS1	-0.11139	0.312444	0.549243	-0.286844	0.0208372	0.134408
RP1-60O19.1	ELK1	-0.397388	0.000204548	0.00448552	-0.357474	0.0036432	0.0444841
RP1-60O19.1	ESR1	0.248982	0.0226151	0.111825	0.0254371	0.840282	0.933064
RP1-60O19.1	YY1	-0.343849	0.00144581	0.0178512	-0.224519	0.0722942	0.271898
RP1-60O19.1	GATA1	0.0909588	0.409844	0.63492	-0.10695	0.396456	0.659565
RP1-60O19.1	GATA2	0.194452	0.0763873	0.242007	0.326879	0.0081238	0.0752654
RP1-60O19.1	NFYA	-0.0742533	0.501307	0.709613	-0.0247815	0.84435	0.93444
RP1-60O19.1	TBP	0.121798	0.269156	0.505278	-0.00406469	0.974429	0.988881
RP1-60O19.1	FOXP3	-0.0054875	0.960474	0.982776	-0.0776224	0.53792	0.75975
RP1-60O19.1	HIF1A	0.28946	0.00776183	0.0556806	0.144537	0.250004	0.519642
RP1-60O19.1	ATF1	-0.0695353	0.528942	0.728398	0.114729	0.361912	0.627908
RP1-60O19.1	CEBPA	0.135365	0.219101	0.452026	0.190734	0.127857	0.367232
RP1-60O19.1	FOXA1	-0.0532348	0.629932	0.798383	0.0156031	0.901676	0.959261
RP1-60O19.1	IRF1	-0.163896	0.136118	0.342665	-0.0917832	0.466189	0.710533
RP1-60O19.1	MYB	-0.0673686	0.541884	0.737766	-0.0564248	0.654539	0.833335
RP1-60O19.1	TCF7L2	-0.198259	0.070721	0.230929	0.0892483	0.478633	0.719411
RP1-60O19.1	HOXD9	-0.126779	0.249948	0.484042	0.00524476	0.966969	0.985696
RP1-60O19.1	HOXD10	-0.370107	0.0005299	0.00891581	-0.251298	0.0434615	0.205033
RP1-60O19.1	NFATC2	0.104465	0.343622	0.579476	0.109222	0.385529	0.650851
RP1-60O19.1	IRF2	-0.294745	0.00667605	0.0502073	-0.181906	0.146726	0.392671
RP1-60O19.1	POU2F1	-0.0694543	0.529423	0.728735	0.00747378	0.952885	0.980221
RP1-60O19.1	NFATC1	0.00945631	0.931889	0.969107	-0.00332168	0.979127	0.991199
RP1-60O19.1	AR	0.200952	0.0669215	0.222847	0.208916	0.0948939	0.314227
RP1-60O19.1	ETV4	-0.0561507	0.611279	0.785667	-0.0175699	0.889339	0.953668
RP1-60O19.1	FOXO4	-0.158368	0.14997	0.36302	0.180594	0.149698	0.396262
RP1-60O19.1	CREB1	-0.157639	0.151873	0.366094	-0.103103	0.412827	0.672418
RP1-60O19.1	ATF2	-0.104019	0.345692	0.580956	-0.141696	0.25951	0.528868
RP1-60O19.1	MITF	-0.20573	0.0605883	0.209719	0.0196678	0.876209	0.947314
RP1-60O19.1	VDR	-0.271459	0.0127185	0.0768757	-0.270935	0.0293451	0.163388
RP1-60O19.1	ELF1	-0.106713	0.333295	0.568798	0.0902098	0.473892	0.715895
RP1-60O19.1	JUN	-0.0747393	0.498504	0.70754	-0.0186189	0.88277	0.950533
RP1-60O19.1	FOS	-0.0819682	0.457798	0.675133	0.0523601	0.678007	0.846239
RP1-60O19.1	SP1	-0.161243	0.142638	0.352557	0.0346591	0.783556	0.904262
RP1-60O19.1	NF1	-0.00530525	0.961788	0.983414	-0.065778	0.601824	0.800843
RP3-340N1.2	GCFC2	-0.0895414	0.417202	0.811345	-0.274476	0.0272336	0.187589
RP3-340N1.2	YY1	0.0710945	0.519726	0.855714	0.320892	0.00942373	0.121151
RP3-340N1.2	TP53	-0.225899	0.039019	0.416757	-0.066521	0.597718	0.804589
RP3-340N1.2	PAX5	0.0194088	0.860894	0.966868	-0.226486	0.069782	0.290939
RP3-340N1.2	STAT4	0.0197631	0.858147	0.966653	-0.276224	0.0262393	0.18537
RP3-340N1.2	ETS1	-0.0111977	0.919371	0.983966	-0.259659	0.0370131	0.216936
RP3-340N1.2	NFATC2	-0.284094	0.00902095	0.246306	-0.272509	0.0283902	0.191977
RP3-340N1.2	FOXP3	0.193622	0.0776703	0.50762	-0.31521	0.010822	0.128699
RP3-340N1.2	RXRA	-0.0494887	0.654241	0.905865	-0.115253	0.35971	0.631922
RP3-340N1.2	SP1	0.149134	0.175432	0.643804	0.302535	0.0146078	0.145636
RP3-340N1.2	NR3C1	-0.0899058	0.415303	0.810035	-0.299519	0.0156613	0.149365
RP3-340N1.2	CEBPB	0.118822	0.281099	0.727227	0.289773	0.0195267	0.162056
RP3-340N1.2	TFAP2A	0.250319	0.0218815	0.344269	0.19458	0.120242	0.372521
RP3-340N1.2	AR	-0.0181027	0.869961	0.969459	-0.122203	0.33132	0.604943
RP3-340N1.2	TBP	-0.09837	0.372626	0.786046	-0.269668	0.0301339	0.197549
RP3-340N1.2	XBP1	NA	NA	NA	NA	NA	NA
RP3-340N1.2	IRF1	0.0821909	0.456573	0.826428	-0.0741696	0.556199	0.775079
RP3-340N1.2	MYB	-0.109487	0.320824	0.752956	-0.323645	0.00880493	0.118214
RP3-340N1.2	TCF7L2	0.114751	0.297995	0.738524	0.237893	0.0565648	0.263352
RP3-340N1.2	ETS2	0.054065	0.624597	0.893841	0.0456294	0.717542	0.873089
RP3-340N1.2	ESR1	-0.0337552	0.760074	0.9404	-0.407037	0.000842873	0.0479115
RP3-340N1.2	ELK1	0.0197631	0.858147	0.966653	0.0891608	0.479066	0.724659
RP3-340N1.2	SPI1	0.244305	0.0253511	0.360951	-0.126748	0.313543	0.59088
RP3-340N1.2	CEBPA	0.0930039	0.399362	0.80205	-0.255638	0.0401243	0.224691
RP3-340N1.2	NFYA	-0.120765	0.27326	0.721286	0.00249126	0.984379	0.995098
RP3-340N1.2	NF1	-0.154622	0.159943	0.624676	-0.170629	0.173773	0.440005
RP3-340N1.2	PITX2	-0.00455604	0.967192	0.993588	-0.0311192	0.805618	0.918404
RP3-340N1.2	IKZF1	-0.00676319	0.951279	0.991034	-0.32701	0.00809719	0.114276
RP3-340N1.2	FOXA1	-0.0312848	0.777163	0.946252	0.204589	0.102057	0.346262
RP3-340N1.2	HNF1A	-0.176693	0.107804	0.556399	-0.00668706	0.957854	0.985881
RP3-340N1.2	MYC	-0.176309	0.108583	0.558391	-0.230507	0.0648648	0.282075
RP3-340N1.2	USF1	0.0383112	0.728865	0.932474	0.26521	0.0330518	0.206133
RP3-340N1.2	ETV4	-0.0761365	0.490492	0.844001	0.131643	0.295101	0.571757
RP3-340N1.2	GATA1	0.100192	0.363801	0.780212	-0.05754	0.648909	0.83668
RP3-340N1.2	GATA2	0.0552394	0.617082	0.891984	-0.0632867	0.615681	0.815114
RP3-340N1.2	VDR	0.124977	0.256785	0.709155	0.0464598	0.712621	0.870008
RP3-340N1.2	NFKB1	-0.139881	0.204006	0.673144	-0.22229	0.0752287	0.30206
RP3-340N1.2	RELA	0.0889744	0.420167	0.811709	0.287194	0.0206768	0.165936
RP3-340N1.2	LEF1	0.209801	0.0555885	0.462604	0.0381556	0.762324	0.895136
RP3-340N1.2	IRF2	0.0243191	0.825897	0.957871	-0.0800699	0.525144	0.753809
RP3-340N1.2	TCF4	0.0680774	0.537634	0.865038	-0.147902	0.239056	0.514067
RP3-340N1.2	STAT5B	-0.0662752	0.548474	0.86878	-0.299738	0.0155828	0.149236
RP3-340N1.2	RBPJ	-0.0320543	0.771828	0.944743	0.0281469	0.823515	0.926982
RP3-340N1.2	JUN	0.166893	0.129027	0.583662	0.0493881	0.695364	0.861494
RP3-340N1.2	STAT1	0.11463	0.29851	0.739205	-0.104414	0.406885	0.668456
RP3-340N1.2	NFATC1	-0.0105903	0.923736	0.985673	-0.0737762	0.5583	0.776659
RP3-340N1.2	RARB	0.205994	0.0602542	0.474951	0.0236451	0.85141	0.940169
RP5-1159O4.1	YY1	-0.031386	0.77646	0.875516	-0.195673	0.118143	0.466262
RP5-1159O4.1	TBP	-0.100172	0.363898	0.562941	-0.281031	0.0236623	0.239659
RP5-1159O4.1	FOXP3	-0.216037	0.0485885	0.161479	-0.177622	0.1566	0.522114
RP5-1159O4.1	NR3C1	-0.348972	0.00121533	0.0213409	-0.191608	0.126095	0.477939
RP5-1159O4.1	FOXA1	0.107948	0.327704	0.528001	0.052972	0.674454	0.892476
RP5-1159O4.1	CEBPB	0.175276	0.110693	0.266098	-0.0848339	0.500723	0.805575
RP5-1159O4.1	LEF1	-0.23011	0.0354422	0.133734	-0.224825	0.0718987	0.382312
RP5-1159O4.1	TCF4	-0.421019	7.77073e-05	0.00715526	-0.221984	0.0756389	0.389754
RP5-1159O4.1	XBP1	NA	NA	NA	NA	NA	NA
RP5-1159O4.1	GATA1	-0.174547	0.112202	0.268404	-0.144582	0.250519	0.624225
RP5-1159O4.1	STAT4	-0.232743	0.0333499	0.129427	-0.185271	0.139301	0.498826
RP5-1159O4.1	IRF2	0.010327	0.925628	0.960987	0.0281906	0.823246	0.950956
RP5-1159O4.1	MYB	-0.00720867	0.948069	0.972826	0.0660839	0.600132	0.859845
RP5-1159O4.1	ETS1	-0.357234	0.000913151	0.0184565	-0.277448	0.0255618	0.248541
RP5-1159O4.1	TCF7L2	0.258236	0.0179406	0.0890899	0.0573427	0.649285	0.881977
RP5-1159O4.1	HOXD9	0.00161993	0.988379	0.99418	-0.0874126	0.487755	0.798333
RP5-1159O4.1	HOXD10	0.0701101	0.526262	0.702341	-0.0331639	0.793121	0.93926
RP5-1159O4.1	PAX5	-0.223865	0.0406513	0.145045	-0.0360577	0.775043	0.931686
RP5-1159O4.1	AR	-0.317546	0.00337988	0.0358109	0.00948427	0.940195	0.985401
RP5-1159O4.1	RXRA	-0.120482	0.274394	0.473739	-0.0508304	0.686921	0.899072
RP5-1159O4.1	JUN	0.164159	0.135484	0.302294	0.105201	0.403343	0.745883
RP5-1159O4.1	FOS	0.12763	0.246765	0.442809	0.0559441	0.657298	0.885448
RP5-1159O4.1	NFATC2	-0.192629	0.0792262	0.216016	0.023208	0.854129	0.960487
RP5-1159O4.1	HNF1A	0.197064	0.0724615	0.20497	0.25979	0.0369152	0.28836
RP5-1159O4.1	ETS2	0.0672674	0.542493	0.714674	0.193575	0.122198	0.472473
RP5-1159O4.1	IRF1	-0.149742	0.173665	0.352665	0.0987325	0.432996	0.764369
RP5-1159O4.1	GATA2	-0.0222132	0.840771	0.912561	0.0975524	0.438536	0.767188
RP5-1159O4.1	CEBPA	0.15122	0.16942	0.347054	0.0097465	0.93854	0.985055
RP5-1159O4.1	NF1	-0.121515	0.270278	0.469348	0.0722028	0.566742	0.843957
RP5-1159O4.1	SRY	0.143785	0.191942	0.376839	-0.111635	0.375976	0.728269
RP5-1159O4.1	STAT1	-0.149803	0.173489	0.352424	-0.113462	0.367267	0.721797
RP5-1159O4.1	ETV4	0.312281	0.00397286	0.038761	0.196635	0.11632	0.461333
RP5-1159O4.1	TFAP2A	0.225291	0.039559	0.142721	0.0433129	0.731328	0.915667
RP5-1159O4.1	HIF1A	-0.138747	0.207724	0.396265	-0.241565	0.0527744	0.334101
RP5-1159O4.1	E2F1	0.106065	0.336251	0.536402	-0.0420455	0.738908	0.917933
RP5-1159O4.1	TP53	-0.21057	0.0546824	0.173506	-0.0333479	0.79156	0.93926
RP5-1159O4.1	GCFC2	-0.0763187	0.489451	0.673064	0.252928	0.0423413	0.304838
RP5-1159O4.1	SP1	0.0624481	0.571842	0.736306	-0.0381556	0.762324	0.927256
RP5-1159O4.1	ESR1	-0.272897	0.0122399	0.0712156	-0.165909	0.18612	0.557636
RP5-1159O4.1	SP3	-0.10898	0.323077	0.522867	-0.0431381	0.732372	0.915667
RP5-1159O4.1	NFKB1	-0.096831	0.38018	0.579649	0.0868444	0.490597	0.799867
RP5-1159O4.1	RELA	0.189551	0.0842123	0.22461	0.0454545	0.718579	0.912138
RP5-1159O4.1	ELK1	-0.355209	0.000980085	0.0191344	-0.135795	0.280029	0.648883
RP5-1159O4.1	SPI1	-0.161831	0.141175	0.310427	-0.279371	0.0245271	0.244003
RP5-1159O4.1	POU2F2	-0.304546	0.00501323	0.0439739	-0.131163	0.29688	0.665107
RP5-1159O4.2	GATA1	-0.0820087	0.457575	0.702047	0.0473126	0.708215	0.867339
RP5-1159O4.2	XBP1	NA	NA	NA	NA	NA	NA
RP5-1159O4.2	HNF1A	0.0831224	0.451473	0.69667	0.234397	0.0603787	0.25484
RP5-1159O4.2	FOXP3	-0.127589	0.246916	0.51825	0.0175699	0.889339	0.95438
RP5-1159O4.2	MYB	0.172846	0.115785	0.351535	0.0597902	0.635358	0.82323
RP5-1159O4.2	NFATC1	-0.000566974	0.99598	0.997975	0.00686189	0.95675	0.982545
RP5-1159O4.2	STAT4	0.00514326	0.962957	0.983834	0.111407	0.376049	0.640524
RP5-1159O4.2	ETS1	-0.263926	0.0155016	0.120726	-0.147072	0.241726	0.513411
RP5-1159O4.2	CEBPB	0.04228	0.702033	0.859957	-0.279851	0.024274	0.15587
RP5-1159O4.2	NR3C1	-0.269495	0.0133986	0.111958	-0.223383	0.0737785	0.282504
RP5-1159O4.2	NF1	-0.239263	0.0286115	0.168376	-0.198514	0.112818	0.348297
RP5-1159O4.2	E2F1	-0.0876987	0.426882	0.678286	-0.281993	0.0231737	0.152389
RP5-1159O4.2	JUN	0.0837299	0.448164	0.694052	0.104633	0.405899	0.664827
RP5-1159O4.2	FOS	0.0195403	0.85973	0.938956	0.0780157	0.535856	0.760323
RP5-1159O4.2	FOXA1	0.086018	0.435823	0.685261	-0.00891608	0.94378	0.976675
RP5-1159O4.2	NFYA	-0.245844	0.0244213	0.154157	-0.0951923	0.449735	0.699184
RP5-1159O4.2	TP53	-0.0548142	0.619799	0.812238	-0.17229	0.169574	0.428845
RP5-1159O4.2	TFAP2A	0.116938	0.288835	0.560411	-0.156643	0.212186	0.48322
RP5-1159O4.2	CEBPA	0.0606864	0.582754	0.790154	0.134834	0.283473	0.557056
RP5-1159O4.2	ETV4	0.0841349	0.445965	0.692618	0.0132867	0.916236	0.965686
RP5-1159O4.2	AR	-0.137086	0.213257	0.481101	0.120848	0.336741	0.607277
RP5-1159O4.2	RXRA	-0.0390807	0.723636	0.873583	0.00957168	0.939643	0.974457
RP5-1159O4.2	TBP	0.0186696	0.865924	0.941827	0.0472028	0.708228	0.867339
RP5-1159O4.2	SRY	0.192562	0.0792803	0.286958	-0.00962367	0.939352	0.974362
RP5-1159O4.2	TCF7L2	-0.0383922	0.728314	0.875655	-0.0746066	0.553869	0.771657
RP5-1159O4.2	IRF1	-0.239891	0.0281871	0.167155	0.00563811	0.964482	0.985173
RP5-1159O4.2	NFATC2	-0.120077	0.276019	0.547777	0.271329	0.0291039	0.172827
RP5-1159O4.2	TCF4	-0.278708	0.0104622	0.100381	-0.0815559	0.517463	0.747545
RP5-1159O4.2	STAT1	-0.147697	0.179667	0.441018	-0.291346	0.0188523	0.137387
RP5-1159O4.2	YY1	-0.23416	0.0322671	0.17937	-0.304327	0.0140112	0.11723
RP5-1159O4.2	PAX5	-0.116392	0.29172	0.56247	0.183435	0.143315	0.393753
RP5-1159O4.2	LEF1	-0.249084	0.0225588	0.148182	-0.199694	0.110662	0.34545
RP5-1159O4.2	WT1	-0.125888	0.253312	0.525418	-0.229851	0.0656468	0.265316
RP5-1159O4.2	ETS2	-0.0778576	0.480715	0.718988	0.110096	0.38172	0.644538
RP5-1159O4.2	IRF2	-0.158591	0.149392	0.401183	-0.113724	0.366155	0.633426
RP5-1159O4.2	ESR1	-0.0866862	0.432255	0.681969	0.0624126	0.620576	0.813375
RP5-1159O4.2	USF2	-0.0166852	0.88007	0.948375	-0.134528	0.284575	0.558152
RP5-1159O4.2	EBF1	-0.097641	0.376193	0.638241	0.0572115	0.650035	0.832034
RP5-1159O4.2	HIF1A	-0.142999	0.194026	0.458626	-0.288156	0.0202414	0.142725
RP5-1159O4.2	ELK1	-0.477007	5.90183e-06	0.00403468	-0.119056	0.343995	0.614184
