# Supplementary material for: Comprehensive Analysis of LincRNAs in Classical and Basal-Like Subtypes of Pancreatic Cancer
Source: Cancers (Basel). 2020 Jul 27;12(8):2077. doi: 10.3390/cancers12082077 (PMC7464731; doi:10.3390/cancers12082077)
Supplement: Supplementary file 1 [file cancers-12-02077-s001.zip › Supplementary Material/Table S6.xlsx]

## Sheet: Tabelle1
lincRNA_id	lincRNA	pred_localization	RBP	rho_classical	pVal_classical	FDR_classical	rho_basal	pVal_basal	FDR_basal
ENSG00000172965	MIR4435-2HG	both	BCLAF1	-0.170173	0.121594	0.265104	-0.137631	0.273533	0.470507
ENSG00000172965	MIR4435-2HG	both	CSTF2	0.165455	0.132393	0.280166	0.2625	0.0349388	0.132756
ENSG00000172965	MIR4435-2HG	both	CSTF2T	-0.365637	0.000677644	0.00961797	-0.313068	0.0113941	0.0678796
ENSG00000172965	MIR4435-2HG	both	DKC1	-0.11054	0.31617	0.49373	0.255201	0.0404752	0.144826
ENSG00000172965	MIR4435-2HG	both	FAM120A	-0.138605	0.208193	0.377015	0.240778	0.0535686	0.1719
ENSG00000172965	MIR4435-2HG	both	HLTF	-0.227053	0.03801	0.124182	0.107474	0.393216	0.587106
ENSG00000172965	MIR4435-2HG	both	HNRNPK	-0.0642705	0.560657	0.710047	0.298164	0.0161556	0.0835317
ENSG00000172965	MIR4435-2HG	both	HNRNPM	0.0664169	0.547618	0.699904	0.075	0.551776	0.716138
ENSG00000172965	MIR4435-2HG	both	LSM11	-0.0358206	0.745875	0.842363	0.201224	0.107915	0.262802
ENSG00000172965	MIR4435-2HG	both	PCBP2	0.157922	0.151131	0.306588	0.0666521	0.596995	0.749754
ENSG00000172965	MIR4435-2HG	both	PTBP1	0.196092	0.0739028	0.192193	0.250131	0.0447356	0.15386
ENSG00000172965	MIR4435-2HG	both	QKI	-0.0674496	0.541398	0.695219	-0.157474	0.209749	0.397834
ENSG00000172965	MIR4435-2HG	both	RBFOX2	0.0279437	0.800443	0.879152	0.0784528	0.533568	0.703528
ENSG00000172965	MIR4435-2HG	both	RBM22	0.179447	0.102361	0.237583	0.0990822	0.431362	0.618661
ENSG00000172965	MIR4435-2HG	both	SFPQ	-0.026263	0.812221	0.887245	-0.209003	0.0947534	0.24346
ENSG00000172965	MIR4435-2HG	both	SLTM	-0.279862	0.0101374	0.0519299	-0.154021	0.220011	0.409108
ENSG00000172965	MIR4435-2HG	both	SRSF9	0.0103675	0.925337	0.956821	0.283872	0.0222433	0.101014
ENSG00000172965	MIR4435-2HG	both	SUGP2	-0.437845	3.74008e-05	0.00160153	-0.119187	0.343461	0.539687
ENSG00000172965	MIR4435-2HG	both	TBRG4	0.209963	0.0553967	0.15832	0.316171	0.0105733	0.0649158
ENSG00000172965	MIR4435-2HG	both	U2AF2	0.209335	0.0561428	0.159737	0.209266	0.0943328	0.242716
ENSG00000172965	MIR4435-2HG	both	XPO5	-0.21053	0.0547298	0.156996	0.0612762	0.626964	0.770678
ENSG00000172965	MIR4435-2HG	both	AARS	0.053984	0.625117	0.759363	0.0379808	0.763381	0.86234
ENSG00000172965	MIR4435-2HG	both	AGGF1	-0.19759	0.0716903	0.188071	-0.0740385	0.556899	0.719652
ENSG00000172965	MIR4435-2HG	both	AQR	-0.118983	0.28044	0.45811	-0.073514	0.559703	0.72156
ENSG00000172965	MIR4435-2HG	both	DROSHA	-0.148547	0.177153	0.339134	0.136276	0.278318	0.475946
ENSG00000172965	MIR4435-2HG	both	EIF4G2	-0.144882	0.188174	0.352823	-0.139642	0.266534	0.462821
ENSG00000172965	MIR4435-2HG	both	EWSR1	0.000242989	0.998319	0.998735	0.210184	0.0928723	0.240668
ENSG00000172965	MIR4435-2HG	both	EXOSC5	0.313435	0.00383543	0.0281467	0.336888	0.00630002	0.0477385
ENSG00000172965	MIR4435-2HG	both	FASTKD2	-0.00660119	0.952446	0.972614	0.183523	0.143122	0.312201
ENSG00000172965	MIR4435-2HG	both	FUS	0.147535	0.180149	0.342989	0.125306	0.319116	0.516456
ENSG00000172965	MIR4435-2HG	both	ILF3	-0.0103068	0.925773	0.957058	0.199825	0.110425	0.266316
ENSG00000172965	MIR4435-2HG	both	KHDRBS1	0.341136	0.00158333	0.0161101	0.358829	0.00351001	0.0335111
ENSG00000172965	MIR4435-2HG	both	KHSRP	-0.111491	0.312002	0.489782	0.247421	0.0471609	0.158987
ENSG00000172965	MIR4435-2HG	both	NONO	0.0766427	0.487605	0.652491	0.247727	0.0468817	0.158335
ENSG00000172965	MIR4435-2HG	both	PUM2	-0.248841	0.0226941	0.0882401	-0.0944056	0.453503	0.637839
ENSG00000172965	MIR4435-2HG	both	RBM15	0.0858155	0.436907	0.609044	0.0338287	0.788623	0.87744
ENSG00000172965	MIR4435-2HG	both	SAFB	-0.0852891	0.439733	0.611234	-0.0255245	0.83974	0.908117
ENSG00000172965	MIR4435-2HG	both	SAFB2	-0.0356384	0.747124	0.843003	-0.106425	0.397871	0.590672
ENSG00000172965	MIR4435-2HG	both	SF3B1	-0.150633	0.171097	0.331709	0.0186189	0.88277	0.935591
ENSG00000172965	MIR4435-2HG	both	TAF15	NA	NA	NA	NA	NA	NA
ENSG00000172965	MIR4435-2HG	both	TARDBP	0.276602	0.0110783	0.0551622	0.275131	0.0268571	0.11385
ENSG00000172965	MIR4435-2HG	both	UCHL5	-0.0169282	0.878336	0.930416	0.239117	0.0552774	0.175403
ENSG00000172965	MIR4435-2HG	both	UTP3	0.0244001	0.825326	0.895427	0.0868881	0.490378	0.669271
ENSG00000172965	MIR4435-2HG	both	WDR3	-0.102926	0.350807	0.528037	-0.0527535	0.675722	0.804543
ENSG00000172965	MIR4435-2HG	both	YWHAG	0.142736	0.194855	0.36136	0.204065	0.102953	0.255639
ENSG00000172965	MIR4435-2HG	both	ZC3H11A	-0.157092	0.153312	0.309636	0.0768357	0.542058	0.709658
ENSG00000172965	MIR4435-2HG	both	ZRANB2	-0.192488	0.0794505	0.201296	-0.0359266	0.77584	0.869555
ENSG00000197182	MIRLET7BHG	Nuclear	DGCR8	0.464149	1.1074e-05	9.15809e-05	0.199825	0.110425	0.2496
ENSG00000197182	MIRLET7BHG	Nuclear	DROSHA	-0.2862	0.00850684	0.0231264	0.10708	0.394958	0.57362
ENSG00000197182	MIRLET7BHG	Nuclear	LIN28B	0.187722	0.0872733	0.158997	-0.142945	0.255979	0.434407
ENSG00000197182	MIRLET7BHG	Nuclear	NONO	-0.195505	0.0747847	0.140448	-0.048514	0.7005	0.817088
ENSG00000197182	MIRLET7BHG	Nuclear	SF3B1	-0.30325	0.0052095	0.0153923	0.0469406	0.709778	0.824163
ENSG00000197182	MIRLET7BHG	Nuclear	SLTM	-0.248112	0.0231043	0.053492	-0.419755	0.000558853	0.00709083
ENSG00000222041	LINC00152	both	TBRG4	0.118275	0.283331	0.521416	0.298164	0.0161556	0.104612
ENSG00000222041	LINC00152	both	AARS	-0.0509264	0.644867	0.809825	0.100568	0.424457	0.644907
ENSG00000222041	LINC00152	both	AGGF1	-0.22114	0.0434189	0.176112	-0.115559	0.35843	0.588903
ENSG00000222041	LINC00152	both	DROSHA	-0.129857	0.238563	0.473798	0.058479	0.642804	0.807022
ENSG00000222041	LINC00152	both	EIF4G2	-0.183214	0.0952671	0.282067	-0.205813	0.0999894	0.296406
ENSG00000222041	LINC00152	both	EXOSC5	0.315399	0.00361131	0.0397373	0.224694	0.072068	0.246781
ENSG00000222041	LINC00152	both	FUS	0.0722082	0.513193	0.721911	0.0508741	0.686666	0.834562
ENSG00000222041	LINC00152	both	GEMIN5	-0.189754	0.0838767	0.261433	-0.042701	0.734984	0.862978
ENSG00000222041	LINC00152	both	HNRNPL	0.172765	0.115958	0.314618	0.271023	0.0292913	0.146966
ENSG00000222041	LINC00152	both	HNRNPM	0.0754683	0.494315	0.708604	0.0722902	0.566272	0.755656
ENSG00000222041	LINC00152	both	ILF3	-0.170538	0.120789	0.322639	0.106643	0.396899	0.623483
ENSG00000222041	LINC00152	both	NONO	0.0714589	0.517583	0.724946	0.174344	0.164486	0.389628
ENSG00000222041	LINC00152	both	SF3B1	-0.275833	0.0113113	0.0798433	-0.119187	0.343461	0.575206
ENSG00000222041	LINC00152	both	TARDBP	0.364098	0.0007161	0.0163423	0.204939	0.101463	0.298903
ENSG00000222041	LINC00152	both	TNRC6A	-0.386291	0.000314959	0.0100332	-0.351267	0.00431266	0.0501988
ENSG00000222041	LINC00152	both	UTP3	0.0827984	0.453243	0.675794	0.137107	0.275379	0.50904
ENSG00000222041	LINC00152	both	YBX3	0.207735	0.0580816	0.210243	0.422946	0.000502911	0.0162095
ENSG00000229719	MIR194-2HG	Nuclear	BUD13	0.117526	0.286408	0.378863	-0.318925	0.00988872	0.0927331
ENSG00000229719	MIR194-2HG	Nuclear	DGCR8	0.310398	0.00420657	0.0100744	0.243837	0.0505342	0.226155
ENSG00000229719	MIR194-2HG	Nuclear	DROSHA	-0.163147	0.137936	0.206097	-0.24729	0.0472809	0.217931
ENSG00000229719	MIR194-2HG	Nuclear	FXR2	-0.24143	0.0271693	0.0513582	-0.392657	0.00131757	0.02867
ENSG00000229719	MIR194-2HG	Nuclear	NCBP2	-0.118882	0.280852	0.373045	-0.306818	0.013217	0.109005
ENSG00000229719	MIR194-2HG	Nuclear	PCBP2	0.116898	0.289003	0.381735	-0.3125	0.0115502	0.100936
ENSG00000229719	MIR194-2HG	Nuclear	PPIG	-0.324856	0.00268816	0.00679307	-0.039292	0.75546	0.891724
ENSG00000229719	MIR194-2HG	Nuclear	PRPF8	-0.546603	1.26383e-07	1.1772e-06	-0.542745	4.38329e-06	0.000711773
ENSG00000229719	MIR194-2HG	Nuclear	QKI	-0.794998	0	0	-0.262238	0.0351261	0.185884
ENSG00000229719	MIR194-2HG	Nuclear	RBM22	-0.0132631	0.904551	0.929615	-0.175656	0.161297	0.416231
ENSG00000234608	MAPKAPK5-AS1	both	DDX3X	-0.396902	0.000208514	0.000873514	-0.352448	0.00417753	0.0598261
ENSG00000250903	GMDS-AS1	both	AGGF1	-0.187486	0.0876964	0.394048	0.0468531	0.710294	0.899135
ENSG00000250903	GMDS-AS1	both	BCLAF1	-0.0632783	0.566734	0.834721	0.15743	0.209877	0.599546
ENSG00000250903	GMDS-AS1	both	CDC40	-0.0874152	0.428383	0.75484	0.114816	0.361545	0.728452
ENSG00000250903	GMDS-AS1	both	CSTF2	-0.130708	0.235482	0.586818	-0.120017	0.34009	0.715097
ENSG00000250903	GMDS-AS1	both	DDX3X	-0.146421	0.183487	0.533455	0.0107517	0.932202	0.978995
ENSG00000250903	GMDS-AS1	both	GTF2F1	-0.142776	0.194727	0.54433	-0.174825	0.163311	0.546757
ENSG00000250903	GMDS-AS1	both	HLTF	-0.0632176	0.567107	0.834872	-0.0551136	0.662074	0.881357
ENSG00000250903	GMDS-AS1	both	HNRNPK	-0.00842361	0.93932	0.985485	-0.258086	0.0382056	0.322878
ENSG00000250903	GMDS-AS1	both	HNRNPL	0.24797	0.0231848	0.231668	-0.120892	0.336565	0.713203
ENSG00000250903	GMDS-AS1	both	HNRNPM	-0.0287537	0.794782	0.937039	-0.0986014	0.433609	0.773214
ENSG00000250903	GMDS-AS1	both	LARP4	-0.151483	0.168672	0.512945	0.0722465	0.566507	0.838191
ENSG00000250903	GMDS-AS1	both	MATR3	0.216159	0.0484597	0.315031	0.220411	0.0777765	0.423847
ENSG00000250903	GMDS-AS1	both	NCBP2	-0.191556	0.0809372	0.382139	-0.347771	0.00473615	0.180764
ENSG00000250903	GMDS-AS1	both	PPIG	-0.112241	0.308746	0.660075	0.0261801	0.835678	0.946381
ENSG00000250903	GMDS-AS1	both	PRPF8	0.028045	0.799735	0.93924	0.125699	0.31759	0.698012
ENSG00000250903	GMDS-AS1	both	PTBP1	0.0483548	0.661673	0.87856	-0.196897	0.115826	0.488532
ENSG00000250903	GMDS-AS1	both	QKI	-0.225554	0.0393243	0.289965	-0.0173514	0.890709	0.963405
ENSG00000250903	GMDS-AS1	both	RBM22	-0.0572644	0.604219	0.853916	-0.0387675	0.758626	0.914569
ENSG00000250903	GMDS-AS1	both	SLTM	0.196051	0.0739633	0.368681	0.0983392	0.434838	0.773836
ENSG00000250903	GMDS-AS1	both	SRSF9	-0.173575	0.114239	0.440028	-0.201573	0.107294	0.479128
ENSG00000250903	GMDS-AS1	both	SUGP2	0.323681	0.0027899	0.0916801	0.219712	0.0787419	0.426717
ENSG00000250903	GMDS-AS1	both	TAF15	NA	NA	NA	NA	NA	NA
ENSG00000250903	GMDS-AS1	both	TBRG4	0.171449	0.118794	0.44697	-0.104196	0.407872	0.757745
ENSG00000250903	GMDS-AS1	both	U2AF2	-0.0306166	0.781804	0.932441	-0.189904	0.129549	0.507913
ENSG00000250903	GMDS-AS1	both	UCHL5	0.104141	0.345127	0.693102	-0.106337	0.398261	0.750762
ENSG00000250903	GMDS-AS1	both	XPO5	0.188823	0.0854291	0.390401	0.086014	0.494766	0.802204
ENSG00000250903	GMDS-AS1	both	YBX3	0.0364483	0.741576	0.915738	-0.210227	0.0928032	0.452719
ENSG00000250903	GMDS-AS1	both	AKAP8L	0.272451	0.0123865	0.174733	-0.0168269	0.893997	0.964871
ENSG00000250903	GMDS-AS1	both	EXOSC5	0.0464109	0.67449	0.884348	-0.17618	0.160034	0.543151
ENSG00000250903	GMDS-AS1	both	SAFB2	0.104141	0.345127	0.693102	0.0847465	0.501166	0.805521
ENSG00000250903	GMDS-AS1	both	SF3B1	0.0900071	0.414776	0.746104	-0.0175699	0.889339	0.963108
ENSG00000250903	GMDS-AS1	both	TNRC6A	0.091384	0.407651	0.740122	0.194886	0.119651	0.494283
ENSG00000250903	GMDS-AS1	both	UTP3	0.0415713	0.706799	0.901546	-0.0842657	0.503604	0.806483
ENSG00000250903	GMDS-AS1	both	XRCC6	0.0525058	0.634633	0.866656	-0.184047	0.141967	0.52347
ENSG00000259673	IQCH-AS1	both	QKI	-0.134636	0.22161	0.708831	-0.145586	0.246556	0.708238
ENSG00000259974	LINC00261	both	AQR	-0.000384732	0.997296	0.998969	0.0534965	0.671414	0.834087
ENSG00000259974	LINC00261	both	BCLAF1	-0.0447707	0.685377	0.86398	0.140734	0.262782	0.509727
ENSG00000259974	LINC00261	both	BUD13	-0.0538423	0.626026	0.831229	-0.0576049	0.647787	0.820291
ENSG00000259974	LINC00261	both	CSTF2T	0.141581	0.198518	0.482006	0.0543269	0.666612	0.831429
ENSG00000259974	LINC00261	both	DDX3X	-0.00799838	0.942382	0.978381	-0.0391171	0.756515	0.88276
ENSG00000259974	LINC00261	both	DDX55	-0.0179609	0.870971	0.950412	-0.177666	0.156497	0.376989
ENSG00000259974	LINC00261	both	DGCR8	-0.0276602	0.802426	0.919472	-0.0881993	0.483835	0.710296
ENSG00000259974	LINC00261	both	EFTUD2	-0.210368	0.0549197	0.235945	-0.262456	0.0349699	0.154702
ENSG00000259974	LINC00261	both	FKBP4	0.0298876	0.786875	0.911129	-0.0594406	0.63734	0.81398
ENSG00000259974	LINC00261	both	FUS	-0.0150451	0.891791	0.958828	-0.147771	0.239476	0.483032
ENSG00000259974	LINC00261	both	GRWD1	-0.100415	0.362731	0.651916	0.0340035	0.787556	0.900272
ENSG00000259974	LINC00261	both	GTF2F1	-0.059998	0.587044	0.807861	-0.165734	0.186589	0.417167
ENSG00000259974	LINC00261	both	HNRNPK	-0.129108	0.2413	0.532299	-0.0924825	0.462787	0.694575
ENSG00000259974	LINC00261	both	HNRNPL	-0.203159	0.0639327	0.256897	-0.19174	0.125832	0.331994
ENSG00000259974	LINC00261	both	LARP4	0.0588843	0.594014	0.812626	0.176617	0.158988	0.380459
ENSG00000259974	LINC00261	both	LIN28B	0.0349735	0.752131	0.895781	0.201445	0.107587	0.302845
ENSG00000259974	LINC00261	both	NKRF	-0.0725321	0.511301	0.762665	-0.199781	0.110504	0.307261
ENSG00000259974	LINC00261	both	PCBP2	0.18536	0.0914017	0.317802	0.0185315	0.883317	0.947973
ENSG00000259974	LINC00261	both	PRPF8	0.0506834	0.646448	0.841974	0.0804196	0.523332	0.739259
ENSG00000259974	LINC00261	both	PTBP1	-0.148324	0.177809	0.454982	-0.142439	0.257	0.503695
ENSG00000259974	LINC00261	both	RBFOX2	-0.112787	0.306384	0.599741	-0.22382	0.0732048	0.242276
ENSG00000259974	LINC00261	both	RBM15	-0.259674	0.017295	0.119039	-0.338374	0.00606262	0.0479866
ENSG00000259974	LINC00261	both	SF3A3	-0.178779	0.103661	0.340472	-0.0446241	0.723514	0.865686
ENSG00000259974	LINC00261	both	SFPQ	-0.10161	0.357027	0.646941	0.139773	0.266082	0.512729
ENSG00000259974	LINC00261	both	XRN2	0.0773919	0.48335	0.745177	0.0496941	0.69357	0.847623
ENSG00000197182	MIRLET7BHG	Nuclear	AGO2	-0.220249	0.044287	0.0915621	0.0818182	0.516113	0.677853
ENSG00000229719	MIR194-2HG	Nuclear	AGO2	-0.0579933	0.599617	0.681343	-0.0710664	0.572877	0.786111
