# Supplementary material for: Comprehensive Analysis of LincRNAs in Classical and Basal-Like Subtypes of Pancreatic Cancer
Source: Cancers (Basel). 2020 Jul 27;12(8):2077. doi: 10.3390/cancers12082077 (PMC7464731; doi:10.3390/cancers12082077)
Supplement: Supplementary file 1 [file cancers-12-02077-s001.zip › Supplementary Material/Table S7.xlsx]

## Sheet: Tabelle1
lincRNA_id	lincRNA	mature_mirna_acc	mature_mirna_id	No_DB_predicted	rho_classical	pVal_classical	fdr_classical	rho_basal	pVal_basal	fdr_basal
ENSG00000172965	MIR4435-2HG	MIMAT0016885	hsa-miR-4255	1	NA	NA	NA	NA	NA	NA
ENSG00000172965	MIR4435-2HG	MIMAT0002175	hsa-miR-485-5p	1	0.0176642	0.874639	0.965966	0.14977	0.240714	0.743831
ENSG00000172965	MIR4435-2HG	MIMAT0004591	hsa-miR-124-5p	1	NA	NA	NA	NA	NA	NA
ENSG00000172965	MIR4435-2HG	MIMAT0000416	hsa-miR-1	1	NA	NA	NA	NA	NA	NA
ENSG00000172965	MIR4435-2HG	MIMAT0002860	hsa-miR-516b-3p	1	NA	NA	NA	NA	NA	NA
ENSG00000172965	MIR4435-2HG	MIMAT0003260	hsa-miR-592	1	0.137243	0.218869	0.67181	0.0505472	0.693326	0.924897
ENSG00000172965	MIR4435-2HG	MIMAT0000422	hsa-miR-124-3p	1	NA	NA	NA	NA	NA	NA
ENSG00000172965	MIR4435-2HG	MIMAT0006778	hsa-miR-516a-3p	1	NA	NA	NA	NA	NA	NA
ENSG00000172965	MIR4435-2HG	MIMAT0003281	hsa-miR-613	1	NA	NA	NA	0.209522	0.0993366	0.606074
ENSG00000172965	MIR4435-2HG	MIMAT0005586	hsa-miR-1231	1	0.00351335	0.975009	0.99233	-0.0349204	0.785849	0.942426
ENSG00000172965	MIR4435-2HG	MIMAT0002874	hsa-miR-503-5p	1	0.00490852	0.965089	0.988413	0.203101	0.110304	0.619182
ENSG00000172965	MIR4435-2HG	MIMAT0003263	hsa-miR-595	1	0.129092	0.247732	0.689538	-0.216506	0.0883188	0.600901
ENSG00000172965	MIR4435-2HG	MIMAT0000462	hsa-miR-206	1	-0.381679	0.000402965	0.0346298	-0.116215	0.36439	0.80214
ENSG00000172965	MIR4435-2HG	MIMAT0004813	hsa-miR-411-3p	1	0.0138113	0.901843	0.973757	0.179387	0.159165	0.656078
ENSG00000197182	MIRLET7BHG	MIMAT0002824	hsa-miR-498	1	0.015626	0.889185	0.962623	0.148153	0.246542	0.8165
ENSG00000197182	MIRLET7BHG	MIMAT0004693	hsa-miR-330-5p	2	-0.30188	0.00602377	0.13113	-0.260033	0.0398619	0.61523
ENSG00000197182	MIRLET7BHG	MIMAT0004762	hsa-miR-486-3p	1	NA	NA	NA	NA	NA	NA
ENSG00000197182	MIRLET7BHG	MIMAT0019712	hsa-miR-4649-3p	1	-0.102862	0.357782	0.740698	0.0111512	0.930878	0.987808
ENSG00000197182	MIRLET7BHG	MIMAT0018999	hsa-miR-4472	1	NA	NA	NA	NA	NA	NA
ENSG00000197182	MIRLET7BHG	MIMAT0015024	hsa-miR-3151	1	NA	NA	NA	0.18857	0.138854	0.718037
ENSG00000197182	MIRLET7BHG	MIMAT0004922	hsa-miR-875-5p	1	0.0173505	0.877046	0.955962	-0.0269552	0.833899	0.963154
ENSG00000197182	MIRLET7BHG	MIMAT0018196	hsa-miR-3921	1	0.00521917	0.962883	0.986497	-0.127048	0.321078	0.838513
ENSG00000197182	MIRLET7BHG	MIMAT0004768	hsa-miR-497-3p	1	-0.106866	0.338575	0.734291	-0.0679243	0.595986	0.912795
ENSG00000197182	MIRLET7BHG	MIMAT0003280	hsa-miR-612	1	0.0338916	0.762441	0.925842	0.0608441	0.635711	0.918386
ENSG00000197182	MIRLET7BHG	MIMAT0000443	hsa-miR-125a-5p	1	-0.114246	0.306124	0.714636	-0.0683564	0.593645	0.912795
ENSG00000197182	MIRLET7BHG	MIMAT0003232	hsa-miR-568	1	NA	NA	NA	NA	NA	NA
ENSG00000197182	MIRLET7BHG	MIMAT0016915	hsa-miR-4284	1	-0.0364116	0.745358	0.923183	0.163094	0.201544	0.795442
ENSG00000197182	MIRLET7BHG	MIMAT0000685	hsa-miR-34b-5p	1	0.0297885	0.79012	0.934953	0.0077765	0.951772	0.988889
ENSG00000197182	MIRLET7BHG	MIMAT0018966	hsa-miR-4447	1	NA	NA	NA	NA	NA	NA
ENSG00000197182	MIRLET7BHG	MIMAT0005920	hsa-miR-1266	1	0.0945027	0.397633	0.757264	-0.400826	0.0012338	0.193177
ENSG00000197182	MIRLET7BHG	MIMAT0000756	hsa-miR-326	1	-0.348287	0.00142833	0.0578471	-0.473934	0.000105526	0.080581
ENSG00000197182	MIRLET7BHG	MIMAT0004954	hsa-miR-543	1	-0.203644	0.0666085	0.472096	-0.322917	0.0101279	0.40742
ENSG00000197182	MIRLET7BHG	MIMAT0004748	hsa-miR-423-5p	1	0.218881	0.0483754	0.415726	0.181596	0.154031	0.735408
ENSG00000197182	MIRLET7BHG	MIMAT0000423	hsa-miR-125b-5p	1	NA	NA	NA	NA	NA	NA
ENSG00000197182	MIRLET7BHG	MIMAT0000772	hsa-miR-345-5p	1	0.0302674	0.786825	0.934269	0.267089	0.034641	0.606612
ENSG00000197182	MIRLET7BHG	MIMAT0019041	hsa-miR-4505	1	-0.100078	0.371009	0.740698	-0.0976983	0.446207	0.900515
ENSG00000197182	MIRLET7BHG	MIMAT0010251	hsa-miR-449c-5p	1	-0.083944	0.453375	0.797244	0.253017	0.0454219	0.647148
ENSG00000197182	MIRLET7BHG	MIMAT0019069	hsa-miR-4530	1	-0.240097	0.0298046	0.341511	0.128744	0.314606	0.838513
ENSG00000197182	MIRLET7BHG	MIMAT0004508	hsa-miR-92a-2-5p	1	0.127088	0.254656	NA	0.187836	0.140189	NA
ENSG00000197182	MIRLET7BHG	MIMAT0004766	hsa-miR-146b-3p	2	0.045831	0.682072	0.89819	-0.123272	0.334909	0.844552
ENSG00000197182	MIRLET7BHG	MIMAT0019216	hsa-miR-3187-5p	1	0.133353	0.232335	0.669728	0.0157174	0.902691	0.983009
ENSG00000197182	MIRLET7BHG	MIMAT0019220	hsa-miR-3664-3p	1	-0.0556295	0.619614	0.872947	-0.0122938	0.923816	0.987808
ENSG00000197182	MIRLET7BHG	MIMAT0019227	hsa-miR-3922-5p	1	-0.0768318	0.492665	0.813223	-0.0969182	0.448898	0.901707
ENSG00000197182	MIRLET7BHG	MIMAT0004612	hsa-miR-186-3p	1	0.0123965	0.911864	0.966702	0.119912	0.348327	0.852598
ENSG00000197182	MIRLET7BHG	MIMAT0005929	hsa-miR-1275	1	-0.0958777	0.391524	0.751386	-0.0862186	0.501655	0.90366
ENSG00000197182	MIRLET7BHG	MIMAT0019846	hsa-miR-4726-3p	1	-0.16486	0.138847	0.574855	0.207844	0.102137	0.717724
ENSG00000197182	MIRLET7BHG	MIMAT0007892	hsa-miR-1915-3p	1	-0.0488367	0.66305	0.892988	0.111416	0.384662	0.863871
ENSG00000197182	MIRLET7BHG	MIMAT0016865	hsa-miR-4313	1	NA	NA	NA	NA	NA	NA
ENSG00000197182	MIRLET7BHG	MIMAT0019896	hsa-miR-4755-3p	1	-0.0107637	0.923539	0.970663	0.0278691	0.828351	0.961872
ENSG00000197182	MIRLET7BHG	MIMAT0016868	hsa-miR-4314	1	NA	NA	NA	NA	NA	NA
ENSG00000197182	MIRLET7BHG	MIMAT0019777	hsa-miR-4688	1	-0.0680667	0.543444	0.837738	0.118729	0.354032	0.852598
ENSG00000197182	MIRLET7BHG	MIMAT0002891	hsa-miR-18a-3p	1	0.205146	0.0645939	0.472096	0.232383	0.0670026	0.668892
ENSG00000197182	MIRLET7BHG	MIMAT0004804	hsa-miR-615-5p	1	0.0741535	0.507912	0.82356	0.0555942	0.665186	0.928743
ENSG00000197182	MIRLET7BHG	MIMAT0003283	hsa-miR-615-3p	1	0.0741535	0.507912	0.82356	0.0555942	0.665186	0.928743
ENSG00000197182	MIRLET7BHG	MIMAT0016921	hsa-miR-4290	1	NA	NA	NA	NA	NA	NA
ENSG00000197182	MIRLET7BHG	MIMAT0003256	hsa-miR-589-3p	1	-0.148616	0.182334	0.620568	-0.190956	0.133631	0.717724
ENSG00000197182	MIRLET7BHG	MIMAT0018985	hsa-miR-3135b	1	NA	NA	NA	NA	NA	NA
ENSG00000197182	MIRLET7BHG	MIMAT0019706	hsa-miR-4645-3p	1	0.113192	0.31129	0.71753	-0.0772943	0.547094	0.90366
ENSG00000197182	MIRLET7BHG	MIMAT0019823	hsa-miR-4714-3p	1	0.0663946	0.553413	0.843078	-0.221992	0.0803582	0.709125
ENSG00000197182	MIRLET7BHG	MIMAT0019737	hsa-miR-4664-5p	1	0.00268374	0.980909	0.99124	-0.0538799	0.674924	0.932341
ENSG00000197182	MIRLET7BHG	MIMAT0003265	hsa-miR-597	1	-0.0865202	0.439584	0.786283	-0.0133136	0.917517	0.986275
ENSG00000197182	MIRLET7BHG	MIMAT0019756	hsa-miR-4674	1	-0.0725893	0.516928	0.826483	-0.032112	0.80271	0.961872
ENSG00000197182	MIRLET7BHG	MIMAT0003276	hsa-miR-608	1	NA	NA	NA	NA	NA	NA
ENSG00000197182	MIRLET7BHG	MIMAT0018937	hsa-miR-378g	1	-0.0782206	0.484855	0.810497	0.0920107	0.473244	0.90366
ENSG00000197182	MIRLET7BHG	MIMAT0018945	hsa-miR-4430	1	-0.0278585	0.80379	0.939887	-0.229469	0.0704344	0.671139
ENSG00000197182	MIRLET7BHG	MIMAT0018953	hsa-miR-4437	1	NA	NA	NA	-0.125713	0.326228	0.838513
ENSG00000197182	MIRLET7BHG	MIMAT0004513	hsa-miR-101-5p	1	NA	NA	NA	NA	NA	NA
ENSG00000197182	MIRLET7BHG	MIMAT0003308	hsa-miR-638	1	NA	NA	NA	0.0349204	0.785849	0.961872
ENSG00000197182	MIRLET7BHG	MIMAT0021128	hsa-miR-5196-5p	1	-0.0138478	0.901729	0.965565	-0.0698408	0.586505	0.911849
ENSG00000197182	MIRLET7BHG	MIMAT0004911	hsa-miR-874	1	-0.0432625	0.69901	0.907751	-0.0665323	0.603556	0.916482
ENSG00000197182	MIRLET7BHG	MIMAT0022297	hsa-miR-5589-5p	1	-0.145313	0.192716	0.635082	-0.013333	0.917397	0.986275
ENSG00000197182	MIRLET7BHG	MIMAT0019862	hsa-miR-4736	1	-0.472132	7.53369e-06	0.0103588	0.0352248	0.784027	0.961872
ENSG00000197182	MIRLET7BHG	MIMAT0022692	hsa-miR-181b-3p	1	NA	NA	NA	NA	NA	NA
ENSG00000197182	MIRLET7BHG	MIMAT0019020	hsa-miR-4486	1	NA	NA	NA	NA	NA	NA
ENSG00000197182	MIRLET7BHG	MIMAT0019882	hsa-miR-4747-5p	1	0.125845	0.259927	0.689961	0.047253	0.713057	0.950756
ENSG00000197182	MIRLET7BHG	MIMAT0019782	hsa-miR-4691-3p	1	-0.102344	0.360222	0.740698	-0.135226	0.290653	0.838513
ENSG00000197182	MIRLET7BHG	MIMAT0019055	hsa-miR-4518	1	-0.0527002	0.638197	0.879682	NA	NA	NA
ENSG00000197182	MIRLET7BHG	MIMAT0019935	hsa-miR-4777-3p	1	0.102759	0.358268	0.740698	-0.0975352	0.446971	0.900693
ENSG00000197182	MIRLET7BHG	MIMAT0013517	hsa-miR-2682-5p	1	-0.115824	0.300098	0.710964	-0.0850297	0.507594	0.90366
ENSG00000197182	MIRLET7BHG	MIMAT0022698	hsa-miR-345-3p	1	0.0302674	0.786825	0.934269	0.267089	0.034641	0.606612
ENSG00000197182	MIRLET7BHG	MIMAT0005876	hsa-miR-1285-3p	1	NA	NA	NA	NA	NA	NA
ENSG00000197182	MIRLET7BHG	MIMAT0019796	hsa-miR-4700-5p	1	0.202828	0.067619	0.475594	0.035931	0.779805	0.961872
ENSG00000197182	MIRLET7BHG	MIMAT0021120	hsa-miR-5189	1	0.0411103	0.713836	0.911123	0.111779	0.383104	0.862516
ENSG00000197182	MIRLET7BHG	MIMAT0020601	hsa-miR-1273f	1	NA	NA	NA	NA	NA	NA
ENSG00000197182	MIRLET7BHG	MIMAT0019210	hsa-miR-3157-3p	1	-0.0235547	0.833628	0.944125	0.0323804	0.801094	0.961872
ENSG00000197182	MIRLET7BHG	MIMAT0018933	hsa-miR-4420	1	0.024478	0.827205	0.943123	0.170207	0.182308	0.764777
ENSG00000197182	MIRLET7BHG	MIMAT0004979	hsa-miR-936	1	0.123572	0.268703	0.694769	-0.244167	0.0537926	0.664103
ENSG00000197182	MIRLET7BHG	MIMAT0018165	hsa-miR-3714	1	NA	NA	NA	NA	NA	NA
ENSG00000197182	MIRLET7BHG	MIMAT0014992	hsa-miR-3129-5p	1	0.0247104	0.82559	0.943123	-0.0211744	0.869165	0.973413
ENSG00000197182	MIRLET7BHG	MIMAT0019928	hsa-miR-4773	1	NA	NA	NA	NA	NA	NA
ENSG00000197182	MIRLET7BHG	MIMAT0019214	hsa-miR-3173-5p	1	0.0819393	0.464271	0.797802	-0.092758	0.469642	0.90366
ENSG00000197182	MIRLET7BHG	MIMAT0018965	hsa-miR-4446-3p	1	-0.0318986	0.776033	0.931918	0.00252876	0.984307	0.992491
ENSG00000204876	AC021218.2	MIMAT0004701	hsa-miR-338-5p	1	0.0375595	0.737139	0.940228	0.0760369	0.552742	0.949924
ENSG00000204876	AC021218.2	MIMAT0002828	hsa-miR-519e-5p	1	-0.143175	0.199415	0.597403	0.0684862	0.593802	0.949924
ENSG00000204876	AC021218.2	MIMAT0019735	hsa-miR-4663	1	NA	NA	NA	NA	NA	NA
ENSG00000204876	AC021218.2	MIMAT0000274	hsa-miR-217	1	-0.374582	0.000573717	0.0343112	0.00528034	0.96729	0.996278
ENSG00000204876	AC021218.2	MIMAT0000759	hsa-miR-148b-3p	1	0.324409	0.00307498	0.0631059	0.0828533	0.517616	0.949924
ENSG00000204876	AC021218.2	MIMAT0004615	hsa-miR-195-3p	1	0.182921	0.0999555	0.461084	-0.0538594	0.674321	0.96431
ENSG00000204876	AC021218.2	MIMAT0004977	hsa-miR-934	1	0.105846	0.343934	0.739738	-0.0497792	0.697761	0.96431
ENSG00000204876	AC021218.2	MIMAT0018078	hsa-miR-3658	1	0.022422	0.841521	0.972055	NA	NA	NA
ENSG00000204876	AC021218.2	MIMAT0001341	hsa-miR-424-5p	1	-0.120014	0.282222	0.675808	-0.318884	0.0111504	0.537229
ENSG00000204876	AC021218.2	MIMAT0022741	hsa-miR-3529-3p	1	-0.0755927	0.499689	0.824771	NA	NA	NA
ENSG00000204876	AC021218.2	MIMAT0000243	hsa-miR-148a-3p	1	-0.342519	0.00172802	0.0516529	-0.0811252	0.526413	0.949924
ENSG00000204876	AC021218.2	MIMAT0000082	hsa-miR-26a-5p	1	NA	NA	NA	NA	NA	NA
ENSG00000204876	AC021218.2	MIMAT0002826	hsa-miR-515-5p	1	NA	NA	NA	NA	NA	NA
ENSG00000204876	AC021218.2	MIMAT0019784	hsa-miR-4693-5p	1	-0.143175	0.199415	0.597403	NA	NA	NA
ENSG00000204876	AC021218.2	MIMAT0015005	hsa-miR-3137	1	0.0412154	0.713136	0.931469	0.0695558	0.588037	0.949924
ENSG00000204876	AC021218.2	MIMAT0013516	hsa-miR-2681-3p	1	-0.222162	0.0448543	0.331584	-0.140763	0.271163	0.938931
ENSG00000204876	AC021218.2	MIMAT0019937	hsa-miR-4778-3p	1	0.162253	0.145288	0.534351	-0.107785	0.400437	0.938931
ENSG00000204876	AC021218.2	MIMAT0019817	hsa-miR-4711-3p	1	-0.148877	0.181909	0.584777	NA	NA	NA
ENSG00000204876	AC021218.2	MIMAT0003389	hsa-miR-542-3p	1	0.224802	0.0425085	0.322923	-0.0204493	0.873385	0.996278
ENSG00000204876	AC021218.2	MIMAT0003879	hsa-miR-758-3p	1	-0.235946	0.0330689	0.272274	-0.0588518	0.64606	0.954008
ENSG00000204876	AC021218.2	MIMAT0002810	hsa-miR-202-5p	1	-0.413678	0.000111977	0.0128307	-0.0754649	0.556647	0.949924
ENSG00000204876	AC021218.2	MIMAT0019760	hsa-miR-4677-5p	1	-0.00817362	0.941848	0.988787	0.0285618	0.823791	0.995921
ENSG00000204876	AC021218.2	MIMAT0000083	hsa-miR-26b-5p	1	-0.0607416	0.58706	0.881462	-0.077909	0.542981	0.949924
ENSG00000204876	AC021218.2	MIMAT0009977	hsa-miR-2052	1	NA	NA	NA	NA	NA	NA
ENSG00000204876	AC021218.2	MIMAT0000763	hsa-miR-338-3p	1	0.0375595	0.737139	0.940228	0.0760369	0.552742	0.949924
ENSG00000204876	AC021218.2	MIMAT0000439	hsa-miR-153	1	NA	NA	NA	NA	NA	NA
ENSG00000204876	AC021218.2	MIMAT0005828	hsa-miR-1183	1	NA	NA	NA	NA	NA	NA
ENSG00000204876	AC021218.2	MIMAT0016888	hsa-miR-4326	1	-0.0848908	0.448279	0.792209	-0.107837	0.400211	0.938931
ENSG00000204876	AC021218.2	MIMAT0002174	hsa-miR-484	1	-0.237448	0.0319435	0.268949	-0.216302	0.0886668	0.863369
ENSG00000204876	AC021218.2	MIMAT0000714	hsa-miR-302b-5p	1	-0.0326446	0.770938	0.948246	0.0134165	0.916882	0.996278
ENSG00000204876	AC021218.2	MIMAT0004606	hsa-miR-136-3p	1	-0.106039	0.342343	0.739468	-0.124088	0.3317	0.938931
ENSG00000204876	AC021218.2	MIMAT0015029	hsa-miR-3155a	1	0.091975	0.411175	0.775537	-0.249247	0.0488466	0.804093
ENSG00000204876	AC021218.2	MIMAT0018995	hsa-miR-4468	1	NA	NA	NA	NA	NA	NA
ENSG00000204876	AC021218.2	MIMAT0022494	hsa-miR-5701	1	NA	NA	NA	NA	NA	NA
ENSG00000204876	AC021218.2	MIMAT0019040	hsa-miR-4504	1	-0.00234713	0.983303	0.997081	-0.0930836	0.468077	0.949924
ENSG00000204876	AC021218.2	MIMAT0019779	hsa-miR-4690-5p	1	-0.145386	0.192487	0.596104	-0.273545	0.0300617	0.763504
ENSG00000204876	AC021218.2	MIMAT0004752	hsa-miR-20b-3p	1	-0.351574	0.00127947	0.0439818	0.0603879	0.637462	0.953335
ENSG00000204876	AC021218.2	MIMAT0019774	hsa-miR-4687-5p	1	0.0380291	0.734456	0.938062	-0.108956	0.395309	0.938931
ENSG00000204876	AC021218.2	MIMAT0000438	hsa-miR-152	1	0.164876	0.138613	0.519328	0.107527	0.400623	0.938931
ENSG00000204876	AC021218.2	MIMAT0003316	hsa-miR-646	1	NA	NA	NA	NA	NA	NA
ENSG00000204876	AC021218.2	MIMAT0000716	hsa-miR-302c-5p	1	0.00704138	0.949938	0.988787	-0.00507305	0.968524	0.996278
ENSG00000204876	AC021218.2	MIMAT0002808	hsa-miR-511	1	-0.147789	0.184801	0.584777	0.0977343	0.445073	0.949924
ENSG00000204876	AC021218.2	MIMAT0015013	hsa-miR-548u	1	0.185423	0.0953561	0.445968	NA	NA	NA
ENSG00000204876	AC021218.2	MIMAT0019012	hsa-miR-3155b	1	NA	NA	NA	NA	NA	NA
ENSG00000204876	AC021218.2	MIMAT0005588	hsa-miR-1233	1	NA	NA	NA	NA	NA	NA
ENSG00000204876	AC021218.2	MIMAT0005886	hsa-miR-1297	1	NA	NA	NA	NA	NA	NA
ENSG00000204876	AC021218.2	MIMAT0018963	hsa-miR-4445-5p	1	NA	NA	NA	-0.0220483	0.863816	0.996278
ENSG00000204876	AC021218.2	MIMAT0005880	hsa-miR-1290	1	NA	NA	NA	-0.202538	0.111395	0.869013
ENSG00000222041	LINC00152	MIMAT0003263	hsa-miR-595	1	0.0727609	0.515934	0.938373	-0.195554	0.12455	0.694308
ENSG00000222041	LINC00152	MIMAT0000422	hsa-miR-124-3p	1	NA	NA	NA	NA	NA	NA
ENSG00000222041	LINC00152	MIMAT0016885	hsa-miR-4255	1	NA	NA	NA	NA	NA	NA
ENSG00000222041	LINC00152	MIMAT0005586	hsa-miR-1231	1	0.0657498	0.557281	0.941316	0.090793	0.479144	0.863117
ENSG00000222041	LINC00152	MIMAT0004813	hsa-miR-411-3p	1	0.0910634	0.415089	0.924469	0.210974	0.0969569	0.679934
ENSG00000222041	LINC00152	MIMAT0000462	hsa-miR-206	1	-0.342902	0.00161251	0.33439	-0.0174322	0.892135	0.97367
ENSG00000222041	LINC00152	MIMAT0004591	hsa-miR-124-5p	1	NA	NA	NA	NA	NA	NA
ENSG00000222041	LINC00152	MIMAT0002175	hsa-miR-485-5p	1	0.0820082	0.463129	0.924469	0.190764	0.134028	0.694308
ENSG00000222041	LINC00152	MIMAT0002860	hsa-miR-516b-3p	1	NA	NA	NA	NA	NA	NA
ENSG00000222041	LINC00152	MIMAT0003281	hsa-miR-613	1	NA	NA	NA	0.0838089	0.513729	0.863117
ENSG00000222041	LINC00152	MIMAT0003260	hsa-miR-592	1	0.0638656	0.568656	0.941316	-0.0255376	0.842209	0.95943
ENSG00000222041	LINC00152	MIMAT0004490	hsa-miR-19a-5p	1	-0.0727354	0.515333	0.938373	0.030482	0.812146	0.958097
ENSG00000222041	LINC00152	MIMAT0006778	hsa-miR-516a-3p	1	NA	NA	NA	NA	NA	NA
ENSG00000222041	LINC00152	MIMAT0000416	hsa-miR-1	1	NA	NA	NA	NA	NA	NA
ENSG00000222041	LINC00152	MIMAT0002874	hsa-miR-503-5p	1	-0.0383866	0.731566	0.958934	0.228639	0.0716198	0.679934
ENSG00000250742	RP11-834C11.4	MIMAT0000067	hsa-let-7f-5p	1	NA	NA	NA	NA	NA	NA
ENSG00000250742	RP11-834C11.4	MIMAT0000415	hsa-let-7i-5p	1	0.334509	0.00223873	NA	0.27789	0.0277659	NA
ENSG00000250742	RP11-834C11.4	MIMAT0000096	hsa-miR-98-5p	1	0.00850013	0.939526	0.982079	-0.0373944	0.770576	0.955731
ENSG00000250742	RP11-834C11.4	MIMAT0000427	hsa-miR-133a	1	NA	NA	NA	NA	NA	NA
ENSG00000250742	RP11-834C11.4	MIMAT0004486	hsa-let-7f-1-3p	1	0.21788	0.049431	NA	0.06178	0.629711	NA
ENSG00000250742	RP11-834C11.4	MIMAT0000066	hsa-let-7e-5p	1	0.044808	0.6888	NA	0.0383545	0.764851	NA
ENSG00000250742	RP11-834C11.4	MIMAT0015035	hsa-miR-3161	1	-0.0631419	0.573054	0.863979	-0.00177341	0.988994	1
ENSG00000250742	RP11-834C11.4	MIMAT0000770	hsa-miR-133b	1	-0.0828707	0.459191	0.815746	0.305199	0.0150043	0.70303
ENSG00000250742	RP11-834C11.4	MIMAT0004481	hsa-let-7a-3p	1	NA	NA	NA	NA	NA	NA
ENSG00000250742	RP11-834C11.4	MIMAT0004482	hsa-let-7b-3p	1	-0.12415	0.265873	NA	-0.129368	0.31141	NA
ENSG00000250742	RP11-834C11.4	MIMAT0003269	hsa-miR-601	1	NA	NA	NA	NA	NA	NA
ENSG00000250742	RP11-834C11.4	MIMAT0000063	hsa-let-7b-5p	1	-0.12415	0.265873	NA	-0.129368	0.31141	NA
ENSG00000250742	RP11-834C11.4	MIMAT0004502	hsa-miR-28-3p	1	0.1462	0.189608	0.640547	0.242896	0.0553113	0.728697
ENSG00000250742	RP11-834C11.4	MIMAT0004801	hsa-miR-590-3p	1	-0.0473547	0.672098	0.903588	-0.142521	0.264438	0.811147
ENSG00000250742	RP11-834C11.4	MIMAT0000414	hsa-let-7g-5p	1	0.137471	0.217638	NA	-0.0835253	0.514215	NA
ENSG00000250742	RP11-834C11.4	MIMAT0000062	hsa-let-7a-5p	1	NA	NA	NA	NA	NA	NA
ENSG00000250742	RP11-834C11.4	MIMAT0003255	hsa-miR-588	1	0.00014463	0.998971	0.99904	0.00737315	0.954265	0.999225
ENSG00000250742	RP11-834C11.4	MIMAT0000064	hsa-let-7c	1	0.119121	0.285836	NA	0.333573	0.00780955	NA
ENSG00000250742	RP11-834C11.4	MIMAT0000065	hsa-let-7d-5p	1	-0.125848	0.259352	NA	-0.184956	0.146456	NA
ENSG00000250742	RP11-834C11.4	MIMAT0003332	hsa-miR-656	1	0.0175553	0.875405	0.976433	0.212942	0.0938267	0.728697
ENSG00000250742	RP11-834C11.4	MIMAT0015037	hsa-miR-3163	1	0.146013	0.190557	0.640547	0.0581575	0.650728	0.932039
ENSG00000250742	RP11-834C11.4	MIMAT0000259	hsa-miR-182-5p	1	0.186948	0.0926127	0.534134	-0.22139	0.0812833	0.728697
ENSG00000250742	RP11-834C11.4	MIMAT0003242	hsa-miR-577	1	-0.256995	0.0200078	0.317223	0.0214094	0.867486	0.97826
ENSG00000255874	LINC00346	MIMAT0005458	hsa-miR-1224-5p	1	-0.0945187	0.398303	0.826042	-0.0842494	0.511511	0.870794
ENSG00000255874	LINC00346	MIMAT0002868	hsa-miR-522-3p	1	-0.13188	0.237581	0.778561	-0.276285	0.0283875	0.491804
ENSG00000255874	LINC00346	MIMAT0018103	hsa-miR-3678-3p	1	0.0505588	0.651925	0.898865	-0.0906172	0.479999	0.856087
ENSG00000255874	LINC00346	MIMAT0004774	hsa-miR-501-3p	1	-0.0298321	0.78982	0.938078	-0.283506	0.0246724	0.4838
ENSG00000255874	LINC00346	MIMAT0005798	hsa-miR-1185-5p	1	NA	NA	NA	NA	NA	NA
ENSG00000255874	LINC00346	MIMAT0016867	hsa-miR-4316	1	NA	NA	NA	NA	NA	NA
ENSG00000255874	LINC00346	MIMAT0017981	hsa-miR-3605-5p	1	0.255254	0.0208867	0.613002	0.113191	0.376154	0.823682
ENSG00000255874	LINC00346	MIMAT0019815	hsa-miR-4710	1	0.255359	0.0205908	0.613002	-0.0171762	0.89371	0.979732
ENSG00000255874	LINC00346	MIMAT0019964	hsa-miR-4792	1	0.12425	0.266063	0.778561	-0.0188498	0.883422	0.979562
ENSG00000255874	LINC00346	MIMAT0022493	hsa-miR-5700	1	-0.143528	0.198295	0.778561	0.0586316	0.648068	0.92265
ENSG00000255874	LINC00346	MIMAT0018104	hsa-miR-3679-5p	1	0.0244516	0.827388	0.948618	-0.0707397	0.581684	0.898206
ENSG00000255874	LINC00346	MIMAT0015043	hsa-miR-3168	1	-0.0727609	0.515934	0.881071	NA	NA	NA
ENSG00000255874	LINC00346	MIMAT0018193	hsa-miR-3919	1	-0.149602	0.179769	0.775606	0.18269	0.151825	0.685093
ENSG00000255874	LINC00346	MIMAT0009198	hsa-miR-224-3p	1	0.110436	0.322613	0.809227	0.112855	0.37758	0.823682
