# Supplementary material for: Comprehensive Analysis of LincRNAs in Classical and Basal-Like Subtypes of Pancreatic Cancer
Source: Cancers (Basel). 2020 Jul 27;12(8):2077. doi: 10.3390/cancers12082077 (PMC7464731; doi:10.3390/cancers12082077)
Supplement: Supplementary file 1 [file cancers-12-02077-s001.zip › Supplementary Material/Table S8.xlsx]

## Sheet: Tabelle1
Normalized enrichment scores (NES)
NAME	AC021218.2	AC078941.1	CTD_2227E11.1	CYP4F35P	GATA6_AS1	GMDS_AS1	IQCH_AS1	LINC00152	LINC00261	LINC00346	LINC01207	LINC01503	LINC01624	MAPKAPK5_AS1	MIR194_2HG	MIR4435_2HG	MIRLET7BHG	RP11_1055B8.4	RP11_161M6.2	RP11_479G22.8	RP11_834C11.4	RP1_193H18.2	RP13_870H17.3	RP1_60O19.1	RP3_340N1.2	RP5_1159O4.1	RP5_1159O4.2
HALLMARK_ADIPOGENESIS	2.62991	0.994449	1.02391	-0.818022	1.77776	-2.65653	-0.742542	1.78569	1.60416	-0.788036	3.13545	-1.23774	-2.32056	1.90848	1.5076	2.11249	1.18059	-1.20163	-0.767569	1.30365	2.29533	0.60125	1.2143	-0.717344	-1.79902	2.49442	-1.40598
HALLMARK_ALLOGRAFT_REJECTION	-4.06216	-1.58758	-3.70934	-4.00153	-4.84572	-3.30725	-3.84182	3.13565	-2.64592	-2.27225	-3.79617	3.86205	3.74656	-3.70491	-4.78365	1.65152	-4.23292	-4.52432	-2.37015	-3.02714	-2.77489	-2.97679	-2.62289	2.16336	3.73507	-3.65038	-3.97371
HALLMARK_ANDROGEN_RESPONSE	2.31931	-2.17741	-3.05771	-2.0586	-1.56911	-1.71482	1.80918	1.29523	-1.60364	2.53109	2.05887	-1.13792	-1.37688	-1.38027	-1.61967	1.7079	-1.98803	-3.12061	-3.0085	1.72989	-1.57928	-2.79975	-2.35407	-2.39383	-1.53927	-0.895693	-2.7958
HALLMARK_ANGIOGENESIS	-2.64431	1.71062	-1.16082	-1.0712	-1.38438	-1.38768	-1.10536	1.95382	1.4518	1.4377	-2.07143	2.89078	1.96717	-2.34008	-1.63126	1.4197	-1.24694	-1.19297	1.20152	2.63106	-1.72969	-1.1398	1.12213	1.38551	1.05351	-1.23515	-0.831225
HALLMARK_APICAL_JUNCTION	-1.29901	-2.29736	-2.24721	-1.06176	-1.68167	-3.03794	-3.52815	1.88062	-3.00482	3.73194	-1.97495	2.65044	-1.56001	-2.54363	-1.27672	2.57055	-1.05367	-1.40608	-1.58661	3.46067	-1.07692	-3.01039	-1.4884	-2.08943	1.7476	-1.93603	-3.18221
HALLMARK_APICAL_SURFACE	-1.15912	0.637173	-0.978247	0.870094	-0.822458	-1.05004	-1.42489	0.867372	-1.33638	0.683582	-0.700078	1.10285	0.846935	-1.34324	-1.14302	0.69161	-0.883214	-1.15197	-0.676523	1.77475	-0.965073	-1.21163	1.53815	0.956403	1.41662	-0.95662	-0.867661
HALLMARK_APOPTOSIS	1.99378	-2.3873	-2.74653	-1.02338	-1.16455	-1.78088	-1.90601	3.12551	-3.07113	2.61612	1.83964	2.39301	-2.19377	-0.834524	-1.50511	3.53137	-1.14882	-2.11251	-2.00077	1.22801	1.52578	-4.83857	-1.88322	-2.39301	2.04776	0.796272	-2.90247
HALLMARK_BILE_ACID_METABOLISM	-0.919859	2.08311	0.939314	-1.08892	0.836048	-0.733687	1.6113	-1.59058	2.42498	-1.80883	1.11439	-0.9396	2.0407	-1.3724	-0.700137	-1.65795	-0.984007	0.834658	0.862121	0.781718	-0.658338	1.03275	1.60176	2.57245	-1.42286	-0.660274	0.903541
HALLMARK_CHOLESTEROL_HOMEOSTASIS	3.19768	-1.11242	-0.722854	1.63669	2.73002	1.67531	-1.13308	2.21041	-1.84205	1.99268	2.91237	1.1064	-3.19286	1.81422	2.29429	3.17028	1.75826	0.960651	-1.12206	2.01848	2.41025	-2.68485	-2.43136	-2.27487	0.666447	2.16785	-1.33723
HALLMARK_COAGULATION	-1.81151	1.66841	-0.935594	-0.984058	-1.29856	-2.53041	-1.70322	3.07099	1.61592	2.09092	-1.34499	3.90384	0.874644	-1.51343	-1.16196	2.7199	1.07325	-1.10653	0.854719	3.71658	-0.905663	-1.30266	1.94186	1.6092	1.71999	-1.13508	-1.32256
HALLMARK_COMPLEMENT	-1.33307	-0.723769	-3.29194	-1.88188	-2.74638	-3.39469	-1.93233	1.70558	-1.63454	1.67706	-1.34041	3.12765	1.35831	-2.53939	-2.6698	1.66543	-2.30245	-3.03348	-2.2729	1.17266	-1.61299	-2.90835	-2.50796	-0.685779	1.58841	-2.16986	-2.78215
HALLMARK_DNA_REPAIR	3.76093	-2.89363	2.62006	3.33363	3.40865	1.43148	1.80616	4.4485	-2.71107	-1.04284	3.27051	-0.627437	-4.17041	5.21521	3.82314	3.62271	3.29149	1.8546	-1.06739	1.6437	3.12442	1.18254	-1.18878	-3.62042	-0.777239	2.99549	0.799886
HALLMARK_E2F_TARGETS	4.1846	-8.51063	-1.55254	-1.02853	0.965008	1.8373	4.31466	3.7309	-6.55648	5.21109	3.64509	-4.34216	-4.7341	4.38924	1.95094	3.71759	-1.13726	-3.11568	-5.41842	-2.46711	2.13362	1.41796	-7.4639	-8.09184	0.979306	1.6721	-4.12198
HALLMARK_EPITHELIAL_MESENCHYMAL_TRANSITION	-4.29916	-4.07964	-5.08521	-4.21982	-5.82668	-7.33448	-6.25345	6.60779	-5.58108	7.46116	-5.76213	8.98943	1.35806	-5.99714	-5.23451	6.47022	-4.11989	-4.65937	-4.73512	6.48041	-4.61469	-2.97736	-2.07171	-3.57482	4.20466	-6.17545	-5.57728
HALLMARK_ESTROGEN_RESPONSE_EARLY	2.54588	-1.00621	-1.63968	1.36044	1.43958	-1.44534	0.562342	0.789802	-1.11596	1.44958	2.72433	-0.606812	-3.01607	-1.67427	1.955	1.87467	1.11303	0.528125	-1.49669	2.05161	3.01199	-3.20269	1.62799	0.942178	0.90925	1.8062	0.885089
HALLMARK_ESTROGEN_RESPONSE_LATE	2.86487	1.32823	0.910228	1.75006	2.19718	-1.21639	0.906917	1.62091	1.51088	1.02298	2.67358	0.580857	-3.07742	1.55174	1.82507	3.06626	1.5505	1.34749	0.865933	2.21178	3.12076	-2.244	1.39285	1.75654	1.28949	2.59665	1.26925
HALLMARK_FATTY_ACID_METABOLISM	2.56653	1.33153	1.16305	1.18502	3.03991	-1.26292	2.5568	1.90393	1.4267	-0.96132	3.27567	-1.59389	-1.54498	2.25081	2.42651	1.72526	1.41684	0.791503	0.72346	0.780755	2.75935	0.863142	1.20821	1.0873	-2.29414	2.62089	0.910493
HALLMARK_G2M_CHECKPOINT	4.52388	-7.79858	-2.52124	-1.7848	1.02765	1.46902	3.83768	2.38822	-6.55595	5.84371	4.34138	-5.08384	-4.62255	3.38125	1.28216	2.57086	-1.25344	-3.70324	-6.47937	-2.62921	1.78521	-2.52498	-7.30933	-7.77306	1.07825	1.40655	-4.35406
HALLMARK_GLYCOLYSIS	3.76626	-3.03876	-0.706341	1.60466	2.47536	-1.94094	1.42041	3.5476	-2.56011	3.62845	3.68274	2.06395	-3.94629	2.31051	2.74358	4.7997	2.13074	-1.15571	-1.46534	2.73116	2.51526	-3.35684	-2.1497	-2.48882	1.75022	2.20583	-2.24104
HALLMARK_HEDGEHOG_SIGNALING	-1.3265	1.0983	-1.72142	-1.92435	-1.86359	-1.85919	-0.951017	-1.02112	1.22475	1.90406	-1.33831	0.928075	1.31619	-2.65559	-2.44307	-0.53105	-1.45324	-1.44885	0.816374	1.05493	-1.95084	-1.78875	0.83998	1.30121	-1.18889	-2.02288	-1.64763
HALLMARK_HEME_METABOLISM	1.22976	1.75109	-1.51317	-1.63643	-0.98552	-2.51857	-1.45483	-1.02895	1.63903	0.868015	1.37461	-1.7221	-1.18021	-1.09009	-1.01987	-1.04707	-1.44465	-2.20833	-1.85556	-0.769955	-0.754098	-2.65754	-0.989668	0.872708	-1.93304	0.805551	-1.66227
HALLMARK_HYPOXIA	2.11429	-1.50348	-2.00393	-1.06829	1.34018	-2.45738	-1.81856	3.30949	-2.17376	3.24375	1.98182	3.74522	-1.94706	-1.18212	-1.27411	4.23649	0.871138	-1.71458	-1.47536	2.92553	1.21921	-3.4341	-1.89841	-1.08717	2.13289	0.908432	-2.23458
HALLMARK_IL2_STAT5_SIGNALING	-2.72008	-0.902094	-3.11219	-1.96328	-2.66719	-3.19635	-2.5289	2.16648	-1.31643	1.07497	-2.40684	2.46239	1.48033	-2.56324	-2.81522	1.79548	-2.37212	-2.97405	-1.87547	0.886962	-2.08858	-1.96906	-1.36935	0.493571	1.97199	-2.18713	-2.63807
HALLMARK_IL6_JAK_STAT3_SIGNALING	-2.30971	1.1595	-2.38292	-2.27267	-2.48815	-1.85217	-2.67772	1.60712	-1.40925	0.890682	-2.41847	2.13443	2.30798	-2.74675	-3.07509	0.937735	-2.27421	-2.6356	-1.17157	-1.53382	-2.07371	-2.7161	-2.41035	1.82381	2.34098	-2.26786	-2.5198
HALLMARK_INFLAMMATORY_RESPONSE	-2.4404	-0.748195	-4.46884	-3.00228	-3.23569	-3.76364	-3.01815	1.9101	-1.82009	1.99806	-2.38883	3.25707	2.75579	-4.2021	-3.87405	1.95497	-3.37942	-4.05991	-2.61875	-0.546663	-3.06306	-3.49434	-3.07269	1.33994	3.28418	-2.23485	-3.30398
HALLMARK_INTERFERON_ALPHA_RESPONSE	2.11619	-1.56264	-1.26132	1.87561	1.93907	1.2787	-1.74486	1.75897	-3.70915	-1.4931	3.4401	0.819329	-2.38304	1.98679	2.5511	3.00722	1.31913	1.03615	-1.28136	-4.37105	2.991	-4.45935	-2.42403	-1.97959	4.48603	2.15254	-1.44534
HALLMARK_INTERFERON_GAMMA_RESPONSE	-0.952326	-1.71844	-2.84321	-1.36992	-1.66262	-2.34885	-3.19716	2.2008	-3.41303	-1.50545	1.78909	2.02158	0.772845	-1.48987	-1.48764	2.71582	-2.26236	-2.70719	-2.47251	-4.33336	-0.441985	-4.51511	-3.77581	-1.77924	4.55897	-1.41508	-2.71743
HALLMARK_KRAS_SIGNALING_DN	-2.78942	2.6486	1.5318	1.35842	-1.49059	0.914086	-0.935558	-1.61101	2.4772	-1.56374	-2.55074	1.79556	2.39479	-2.68976	-1.89043	-1.56109	1.38504	2.11875	2.31539	1.29137	-1.82945	1.23675	2.38608	2.69337	2.56924	-1.44857	1.83824
HALLMARK_KRAS_SIGNALING_UP	-2.7796	0.684412	-3.72905	-1.88198	-2.42721	-2.18472	-2.4245	1.04546	-1.0527	1.88536	-2.85999	2.81618	1.78141	-3.03912	-3.11172	1.08976	-2.66724	-3.05046	-2.11104	1.03886	-2.47882	-2.72018	-1.69227	0.939142	1.08977	-2.31112	-2.39447
HALLMARK_MITOTIC_SPINDLE	3.11821	-3.92818	-4.75289	-2.63839	-1.65207	-1.57423	1.20017	-2.30535	-4.04639	4.89669	3.30437	-3.96785	-2.33802	-1.23048	-1.34858	0.671464	-3.56382	-4.18233	-5.69855	-1.00859	-0.815538	-4.69948	-4.659	-3.99578	0.589276	-0.941578	-4.85909
HALLMARK_MTORC1_SIGNALING	4.49158	-4.51189	-2.41742	-1.18094	1.37483	-1.98931	2.27789	4.334	-3.4345	5.68195	4.36193	-0.617997	-4.86018	2.68879	1.40294	4.52927	-0.976189	-4.03637	-3.99462	1.0958	1.97974	-2.81912	-5.17692	-4.26219	-1.71206	1.8736	-4.22393
HALLMARK_MYC_TARGETS_V1	5.59283	-7.09072	-1.13812	1.34109	2.49258	-1.18943	3.34481	7.27682	-3.95647	3.26452	5.32379	-2.27069	-6.25982	5.47468	2.54972	6.39466	1.25837	-2.50369	-3.88541	0.950839	3.14653	1.16547	-4.82864	-7.17129	-3.34221	2.83286	-3.29556
HALLMARK_MYC_TARGETS_V2	2.9695	-3.34944	1.63344	2.21157	2.21995	1.10052	1.52649	3.04387	-2.22681	-1.31004	2.61591	-1.61359	-3.92559	4.91249	2.73491	3.20282	2.17989	1.17688	-0.964583	-0.99012	2.69367	1.54183	-1.83883	-3.88559	-1.52627	2.63828	-1.16873
HALLMARK_MYOGENESIS	-3.41655	1.33583	-0.510786	-1.16223	-1.25537	-3.20424	-4.57504	2.04644	0.841021	2.31992	-3.78844	3.80498	1.18524	-2.205	-1.60017	2.25847	0.728089	1.03595	1.3068	4.8632	-1.16034	1.86629	3.29777	1.11808	1.68526	-2.05663	-1.1595
HALLMARK_NOTCH_SIGNALING	1.49213	-1.05808	-1.46434	0.597821	0.811444	-0.791437	1.2387	0.491287	-1.68717	1.5645	1.32527	1.40907	-1.02812	-0.571232	0.6644	1.6166	0.687895	-0.621935	-0.681528	1.24963	1.01775	-2.91507	-0.820356	-1.34081	1.32173	0.781937	-1.26586
HALLMARK_OXIDATIVE_PHOSPHORYLATION	4.33993	-1.64137	3.03709	2.7262	3.90789	-2.84935	-1.50962	5.26603	2.00794	-1.3582	5.63019	-1.38938	-5.72267	6.16768	4.25972	4.98205	2.95432	1.36776	1.66922	2.74856	4.94443	3.59775	-0.652798	-3.26433	-2.81131	3.04123	-0.942301
HALLMARK_P53_PATHWAY	2.53157	-1.71944	0.943125	2.26873	2.40018	-1.1479	-1.62121	2.96566	-2.07576	-0.792934	2.17656	1.64133	-3.02757	2.4753	2.44066	4.04739	2.65464	1.45902	1.17853	1.93023	2.98715	-3.52099	0.98281	-1.71569	1.57943	2.96144	1.11588
HALLMARK_PANCREAS_BETA_CELLS	-1.9228	3.44129	-1.2546	-1.9505	-1.33043	1.07716	1.40211	-1.76624	4.03984	-2.6489	1.35242	2.64702	2.07584	-2.77968	-1.73016	-1.9337	-1.70797	0.995027	2.17887	-1.45424	-1.68476	2.43156	1.32708	3.41804	-3.44716	-1.7509	1.11564
HALLMARK_PEROXISOME	2.35641	0.971139	0.763151	1.09744	1.74894	-1.4637	2.34511	0.719911	1.46601	-1.56462	2.4231	-1.6225	-1.52022	1.68652	1.69601	1.18694	1.19023	0.626372	0.757352	0.635599	2.04532	-1.53818	0.646888	0.984047	-1.17518	1.93741	1.14451
HALLMARK_PI3K_AKT_MTOR_SIGNALING	1.19362	-2.39518	-1.77653	-1.35884	-1.51421	-1.81139	-1.73472	1.40928	-2.5881	2.51749	1.50247	-1.16305	-2.34655	0.913721	-1.64567	1.40112	-2.11759	-2.17835	-2.77541	1.01595	-0.924462	-1.6589	-2.05451	-2.46367	-0.952843	-0.706632	-2.48576
HALLMARK_PROTEIN_SECRETION	2.91507	-2.45637	-4.07485	-2.86457	-1.72475	-2.03807	1.49257	-1.04848	0.810988	3.52161	3.18777	-1.83335	-2.39143	-1.5	-2.13485	1.53699	-3.42537	-4.5348	-4.23783	-0.933876	-1.66064	-3.57493	-3.96831	-2.25082	-3.37591	-1.34557	-3.72616
HALLMARK_REACTIVE_OXYGEN_SPECIES_PATHWAY	2.09561	-0.878585	1.28806	1.83741	2.39974	-1.54773	-0.987188	2.49329	-1.19256	-0.818801	1.92104	1.09897	-2.05929	2.14657	2.18413	2.34733	2.33522	0.763294	1.31515	1.4216	2.56989	-1.09175	-1.1013	0.634329	-0.823349	1.94611	-1.14772
HALLMARK_SPERMATOGENESIS	-1.20876	0.952382	-1.25374	-1.74975	-2.11452	0.560592	1.07939	-1.23345	2.01444	0.741989	-1.18507	-0.96187	1.54209	-1.2098	-1.95703	-1.81581	-2.14262	-1.45812	-1.36974	1.43976	-2.20445	2.02885	-0.887955	1.21213	-0.82582	-1.69569	-1.23026
HALLMARK_TGF_BETA_SIGNALING	1.2481	-2.55749	-3.15969	-1.39721	-1.40045	-1.93769	0.611567	1.22321	-1.8803	3.16912	1.11515	1.62339	-1.52594	-1.8396	-1.24637	2.32948	-1.45097	-2.36903	-2.89891	1.77543	-1.27972	-3.92356	-1.69205	-1.973	1.22906	-1.3019	-2.55947
HALLMARK_TNFA_SIGNALING_VIA_NFKB	1.49656	-2.35571	-4.01078	1.17282	-1.02844	-1.44061	-2.8655	4.84245	-3.08414	3.12289	1.05314	4.57219	-1.27928	-1.52137	-1.72225	5.56579	-1.00095	-2.65135	-1.7696	0.880134	-0.932233	-5.15083	-2.20001	-2.27287	2.48258	1.73275	-2.78989
HALLMARK_UNFOLDED_PROTEIN_RESPONSE	2.28478	-3.09002	-0.999469	-0.96271	0.982053	-1.34557	1.80028	3.4761	-1.03044	2.51512	2.6717	-1.03111	-2.63824	1.86299	0.792909	2.83746	-0.926422	-2.12622	-2.21223	-0.479683	-0.942737	-1.08277	-2.89196	-3.49022	-2.72478	1.28346	-2.307
HALLMARK_UV_RESPONSE_DN	-1.84838	-1.5245	-5.83407	-4.59993	-4.23917	-3.21157	-1.73261	-1.85254	-1.28975	3.97317	-2.58211	-1.00999	1.72624	-4.22945	-4.22842	-1.08372	-4.75845	-4.99782	-4.447	0.908913	-3.3772	-3.03492	-2.4926	-1.60999	-0.878369	-3.72391	-4.08505
HALLMARK_UV_RESPONSE_UP	1.38211	-1.79749	0.706024	1.26784	1.62239	-2.06249	-1.18501	2.74808	-1.6708	0.983016	1.39753	1.73315	-2.26652	1.66346	1.19099	3.05197	1.27239	-0.749007	-0.512717	1.63938	1.41498	-1.44431	-1.12315	-1.7869	0.781898	1.10667	-1.20148
HALLMARK_WNT_BETA_CATENIN_SIGNALING	0.81768	-0.865899	-0.976095	-0.950717	-1.42416	-1.04365	-1.45344	-0.751999	-1.03671	1.47678	-1.35839	0.828251	1.28636	-1.56746	-1.30017	0.630574	-1.19204	-0.869404	0.706695	1.59112	-1.4537	-1.17804	0.698289	-1.0205	0.950829	-1.32641	-1.57595
HALLMARK_XENOBIOTIC_METABOLISM	2.17196	1.87843	1.2643	1.52424	1.73336	-1.31307	1.67508	1.74412	2.16021	-1.22754	2.40278	1.6088	-1.39472	1.01567	1.42449	1.64802	1.58774	0.990498	1.37182	1.75407	2.09946	-1.64815	1.43454	2.04741	-1.01568	1.84857	1.04263
False discovery rate (FDR)
NAME	AC021218.2	AC078941.1	CTD_2227E11.1	CYP4F35P	GATA6_AS1	GMDS_AS1	IQCH_AS1	LINC00152	LINC00261	LINC00346	LINC01207	LINC01503	LINC01624	MAPKAPK5_AS1	MIR194_2HG	MIR4435_2HG	MIRLET7BHG	RP11_1055B8.4	RP11_161M6.2	RP11_479G22.8	RP11_834C11.4	RP1_193H18.2	RP13_870H17.3	RP1_60O19.1	RP3_340N1.2	RP5_1159O4.1	RP5_1159O4.2
HALLMARK_ADIPOGENESIS	0	0.581379	0.659057	0.68699	0.0346386	0	0.794629	0.0244263	0.0749243	0.730466	0	0.358841	0.00118046	0.013003	0.094173	0.00386294	0.320713	0.284999	0.828121	0.260307	0.00155189	0.942937	0.345486	0.856495	0.04032	0.000466174	0.14177
HALLMARK_ALLOGRAFT_REJECTION	0	0.0707007	0	0	0	0	0	0	0.000217949	0.00848231	0	0	0	0	0	0.0437469	0	0	0.00107163	0	0	0	0.000249333	0.0114331	0	0	0
HALLMARK_ANDROGEN_RESPONSE	0.000862585	0.00371455	0	0.0143404	0.088485	0.0409764	0.0469371	0.1932	0.0583845	0.000601667	0.00587662	0.434077	0.130343	0.159244	0.0698189	0.0359911	0.0108425	0	0	0.0524553	0.089481	0	0.001457	0.000377665	0.11458	0.630664	0.000123077
HALLMARK_ANGIOGENESIS	8.75576e-05	0.0709433	0.334911	0.480257	0.151411	0.148057	0.363966	0.0103661	0.113891	0.110948	0.00710117	0	0.0186126	0.00150589	0.0706472	0.116007	0.280576	0.282849	0.49189	0.000377708	0.0564913	0.298517	0.397906	0.26292	0.468429	0.270836	0.674717
HALLMARK_APICAL_JUNCTION	0.201005	0.0016931	0.00176454	0.454617	0.0618567	0	0	0.0147073	0	0	0.0105149	0.00012987	0.0717597	0.000303308	0.214942	0.000157743	0.451129	0.136507	0.0742611	0	0.509784	0	0.0933591	0.00455295	0.0452823	0.0182104	0
HALLMARK_APICAL_SURFACE	0.295442	0.912258	0.540659	0.647301	0.684621	0.410026	0.126049	0.66769	0.17159	0.866366	0.848941	0.385605	0.685107	0.171359	0.296599	0.905087	0.599369	0.305954	0.898806	0.0475624	0.673418	0.245538	0.150489	0.646484	0.166245	0.592119	0.638873
HALLMARK_APOPTOSIS	0.00673787	0.000863775	0	0.469299	0.293413	0.0316755	0.0207617	0	0	0.000525595	0.0166934	0.00094415	0.00307519	0.686542	0.102958	0	0.363311	0.00422978	0.009386	0.304982	0.0718645	0	0.0159132	0.000350689	0.0100795	0.750315	0.000133333
HALLMARK_BILE_ACID_METABOLISM	0.545407	0.0172809	0.670164	0.475958	0.691197	0.804405	0.0787192	0.0929233	0.00187283	0.0790497	0.31756	0.609078	0.0123265	0.157998	0.847619	0.0812985	0.512004	0.886642	0.931674	0.785703	0.929957	0.475641	0.134626	0.00201405	0.159314	0.889863	0.71166
HALLMARK_CHOLESTEROL_HOMEOSTASIS	0	0.391329	0.864346	0.088336	0	0.12981	0.34735	0.00263373	0.0208493	0.0103646	0	0.397246	0	0.019656	0.00174636	0	0.0600048	0.712195	0.368452	0.0138397	0.00097119	0.000137681	0.000987761	0.00109787	0.9144	0.00421163	0.181988
HALLMARK_COAGULATION	0.0245375	0.0754564	0.571005	0.505622	0.196559	0.000311146	0.04625	0	0.0797077	0.00603885	0.171162	0	0.677932	0.106393	0.288782	9.55556e-05	0.406944	0.345639	0.859976	0	0.65353	0.179637	0.0347178	0.107646	0.0476341	0.360518	0.185444
HALLMARK_COMPLEMENT	0.204502	0.821413	0	0.0231888	0.000186207	0	0.0190577	0.0340812	0.0522357	0.0417915	0.161688	0	0.194497	0.000278032	0.000311623	0.0427509	0.00321007	0	0.00225875	0.356771	0.0802316	0	0.000577027	0.864028	0.0847535	0.00513306	0.000247018
HALLMARK_DNA_REPAIR	0	0	0.000295455	0	0	0.208523	0.0413781	0	9.44444e-05	0.527129	0	1	0	0	0	0	0	0.0906826	0.421846	0.0751069	0	0.36424	0.288576	0	0.748023	0	0.716489
HALLMARK_E2F_TARGETS	0	0	0.0861986	0.479199	0.527833	0.108786	0	0	0	0	0	0	0	0	0.0136322	0	0.361562	0	0	0.000592024	0.00478997	0.195871	0	0	0.563335	0.0406168	0
HALLMARK_EPITHELIAL_MESENCHYMAL_TRANSITION	0	0	0	0	0	0	0	0	0	0	0	0	0.179735	0	0	0	0	0	0	0	0	0	0.00612928	0	0	0	0
HALLMARK_ESTROGEN_RESPONSE_EARLY	0	0.50155	0.0617059	0.2187	0.129761	0.123061	0.966036	0.767755	0.33518	0.108957	0	0.939711	0	0.0591665	0.0144448	0.0165667	0.37958	0.982876	0.107065	0.011921	0	0	0.150243	0.63384	0.624363	0.0240255	0.660869
HALLMARK_ESTROGEN_RESPONSE_LATE	0	0.244289	0.657356	0.0570977	0.00378853	0.254825	0.621934	0.0518231	0.105732	0.476875	0	0.95698	0	0.0601273	0.0244029	0	0.124834	0.421668	1	0.00431378	0	0.00209966	0.21261	0.0603206	0.247846	0.000264914	0.889511
HALLMARK_FATTY_ACID_METABOLISM	0	0.26817	0.487099	0.303461	0	0.221286	0.000579091	0.0130953	0.116817	0.610292	0	0.103139	0.0734365	0.00201175	0.000923191	0.0350657	0.208668	0.894685	0.876468	0.765773	0	0.683353	0.321882	0.504719	0.00340501	0.000309066	0.798624
HALLMARK_G2M_CHECKPOINT	0	0	0.000473568	0.0379793	0.487615	0.237751	0	0.00121517	0	0	0	0	0	0	0.196668	0.00016563	0.288444	0	0	9.84849e-05	0.0223901	0.000447173	0	0	0.453853	0.133503	0
HALLMARK_GLYCOLYSIS	0	0	0.86017	0.0915693	0.00071823	0.0149799	0.146151	0	0.000348002	0	0	0.0058994	0	0.00176804	0.00051061	0	0.00906656	0.31174	0.113322	0.000211429	0.000708328	0	0.0034859	0	0.0486587	0.00338948	0.00174286
HALLMARK_HEDGEHOG_SIGNALING	0.194578	0.458622	0.0415286	0.0217859	0.0295532	0.0226211	0.53679	0.457833	0.238566	0.0152108	0.152331	0.589972	0.199042	0.000128205	0.00107612	0.979437	0.150089	0.11748	0.860413	0.492286	0.018401	0.0230512	0.758008	0.30007	0.363532	0.0117533	0.0500703
HALLMARK_HEME_METABOLISM	0.22186	0.0670025	0.0991511	0.0716587	0.47443	0.000285217	0.123746	0.502541	0.0811605	0.655335	0.13933	0.0802971	0.253653	0.35621	0.427909	0.442656	0.13863	0.00280039	0.019643	0.900311	0.84082	0.000131944	0.495961	0.676312	0.0222955	0.770536	0.0486022
HALLMARK_HYPOXIA	0.00369229	0.0883209	0.0102733	0.46437	0.173625	0.000507325	0.031562	0	0.0036485	0	0.00780064	0	0.0107042	0.27383	0.208608	0	0.677856	0.0356501	0.113057	0	0.226868	0	0.0157341	0.37146	0.0066077	0.639953	0.00173691
HALLMARK_IL2_STAT5_SIGNALING	0.000102151	0.647747	0	0.021395	0.000335172	0	0.000505153	0.00272343	0.179107	0.422022	0.000763012	0.00046687	0.130301	0.000333639	0.000138095	0.0247106	0.00163129	0	0.0181415	0.664824	0.0109593	0.00801373	0.150682	0.991739	0.0137623	0.00523313	0.000315996
HALLMARK_IL6_JAK_STAT3_SIGNALING	0.00172239	0.411493	0.000930069	0.00359189	0.000570148	0.0226378	0.000106618	0.0536894	0.13327	0.639626	0.000872013	0.00448711	0.00308936	0.000164835	0	0.557622	0.00313457	7.58929e-05	0.323357	0.126153	0.0115275	7.19697e-05	0.00104304	0.0523035	0.0022482	0.00430767	0.000466132
HALLMARK_INFLAMMATORY_RESPONSE	0.000636332	0.814809	0	0	0	0	0	0.0132578	0.0218215	0.010464	0.000855821	0	0	0	0	0.0100741	0	0	0.000116667	1	0	0	0	0.283256	0	0.00518929	0
HALLMARK_INTERFERON_ALPHA_RESPONSE	0.00386811	0.0753127	0.25784	0.0383028	0.0153973	0.310735	0.0439713	0.0269939	0	0.152797	0	0.711509	0.000847459	0.0085716	0.00116599	0	0.257309	0.896956	0.221143	0	0	0	0.00111754	0.00863428	0	0.00414857	0.123975
HALLMARK_INTERFERON_GAMMA_RESPONSE	0.527657	0.0412147	0	0.209326	0.0628908	0.00107466	0	0.00250204	0	0.167604	0.0225656	0.00742981	0.757737	0.105732	0.104872	9.05263e-05	0.00301987	8.67347e-05	0.000329785	0	0.997251	0	0	0.0230592	0	0.166773	0.000231579
HALLMARK_KRAS_SIGNALING_DN	0.000153226	0	0.19999	0.201979	0.111163	0.623216	0.539677	0.104617	0.00195336	0.154029	0.000157407	0.0251189	0.00251143	0.000144231	0.025296	0.0952514	0.214678	0.0325157	0.0107907	0.262031	0.0372191	0.343892	0.00259831	0.000823846	0.00101935	0.152527	0.133926
HALLMARK_KRAS_SIGNALING_UP	0.000122581	0.91855	0	0.0251212	0.000746379	0.00376635	0.000690027	0.427327	0.397027	0.0154903	0	0	0.0429004	0	0	0.364492	0	0	0.00477099	0.500544	0.0013213	7.53968e-05	0.0396678	0.603233	0.455981	0.00349192	0.000937322
HALLMARK_MITOTIC_SPINDLE	0	0	0	0.00039686	0.0625276	0.078195	0.283744	0.00609494	0	0	0	0	0.00111104	0.249057	0.177837	0.905383	0	0	0	0.694562	0.777138	0	0	0	0.951472	0.587706	0
HALLMARK_MTORC1_SIGNALING	0	0	0.000908457	0.382295	0.159624	0.0125357	0.00354493	0	0	0	0	0.979387	0	0.000136054	0.130184	0	0.503231	0	0	0.445945	0.00874696	0	0	0	0.0585463	0.01931	0
HALLMARK_MYC_TARGETS_V1	0	0	0.351654	0.199033	0.000861876	0.274166	0	0	0	0	0	0.00389343	0	0	0.000971662	0	0.279583	0.000396037	0	0.603328	0	0.34356	0	0	0	0.000240385	0
HALLMARK_MYC_TARGETS_V2	0	0	0.161127	0.0069104	0.00380092	0.480628	0.105778	0	0.00263965	0.254149	0.000146975	0.106649	0	0	0.000382958	0	0.00741585	0.663338	0.547445	0.651442	0	0.132945	0.0196894	0	0.110681	0.000370879	0.295229
HALLMARK_MYOGENESIS	0	0.298149	0.987471	0.38985	0.222168	0	0	0.00488422	0.70242	0.00157163	0	0	0.282853	0.00298056	0.0721436	0.00106753	0.8571	0.785171	0.391756	0	0.411141	0.0338869	0	0.491614	0.0538946	0.0100069	0.295869
HALLMARK_NOTCH_SIGNALING	0.0877094	0.446456	0.117891	0.944884	0.69502	0.744588	0.261631	0.992194	0.0432499	0.0698051	0.159116	0.134212	0.401219	0.963309	0.887686	0.0491061	0.863046	0.92769	0.920027	0.294545	0.414133	0	0.710393	0.156161	0.230178	0.741722	0.225553
HALLMARK_OXIDATIVE_PHOSPHORYLATION	0	0.0572247	0	0.000634038	0	0	0.103125	0	0.013439	0.235424	0	0.220963	0	0	0	0	0	0.486179	0.158576	0.000246667	0	0	0.897549	0	0	0	0.541766
HALLMARK_P53_PATHWAY	0	0.0432179	0.737046	0.00592629	0.00098913	0.307132	0.0644924	0	0.00590449	0.774679	0.00282962	0.0528531	0	0.000629136	0.000943965	0	0.000259259	0.460418	0.466642	0.0223537	0	0	0.561946	0.0314581	0.0838582	0	0.757062
HALLMARK_PANCREAS_BETA_CELLS	0.0169783	0	0.254344	0.0206343	0.180159	0.44413	0.147196	0.0656069	0	0.00173077	0.147992	0.000119048	0.0116736	0.000192308	0.0554962	0.056791	0.0492188	0.788013	0.0130924	0.154212	0.064979	0.00156175	0.250703	0	0	0.0441383	0.606294
HALLMARK_PEROXISOME	0.000822149	0.575171	0.828042	0.361569	0.036678	0.118059	0.00314536	0.842809	0.116325	0.190713	0.000552419	0.115872	0.0765043	0.0359231	0.0413964	0.270552	0.331953	0.98478	0.890554	0.916592	0.00652463	0.0696531	0.906737	0.638431	0.354728	0.0152801	0.918071
HALLMARK_PI3K_AKT_MTOR_SIGNALING	0.242997	0.000930219	0.0333691	0.208033	0.105857	0.0277818	0.0432583	0.125963	0.000372859	0.000564063	0.0860791	0.433589	0.00110872	0.55578	0.0707359	0.122182	0.00575074	0.00331602	0.000127273	0.519017	0.65004	0.0404122	0.00633284	0	0.621702	0.872491	0.000519748
HALLMARK_PROTEIN_SECRETION	0	0.000909523	0	0.000206667	0.0544465	0.0100405	0.115349	0.540612	0.702926	0	0	0.0516515	0.000907991	0.107051	0.00577278	0.0691886	0	0	0	0.686457	0.0676583	0	0	0.00150884	0	0.20678	0
HALLMARK_REACTIVE_OXYGEN_SPECIES_PATHWAY	0.00387392	0.661091	0.439563	0.040809	0.000865489	0.0837776	0.503655	0.000366647	0.267404	0.793664	0.0105946	0.37534	0.00644963	0.00386012	0.00356263	0.000525046	0.00302765	0.876049	0.455266	0.17106	0.000227144	0.341975	0.36179	0.963061	0.717641	0.0159026	0.300876
HALLMARK_SPERMATOGENESIS	0.264155	0.566204	0.246067	0.0419777	0.00621193	0.968557	0.403702	0.34086	0.015388	0.819532	0.260346	0.609079	0.109291	0.257644	0.0179832	0.0517717	0.00476951	0.118022	0.16009	0.166656	0.00517662	0.0163574	0.62871	0.382424	0.752887	0.053688	0.250316
HALLMARK_TGF_BETA_SIGNALING	0.213781	0.000430478	0	0.197679	0.146891	0.0143918	0.978969	0.243178	0.0173291	0	0.327094	0.0549203	0.0775195	0.025637	0.222764	0.000568988	0.142762	0.00120508	0.00014	0.0510973	0.282903	0	0.0380811	0.00861501	0.298273	0.221042	0.000298441
HALLMARK_TNFA_SIGNALING_VIA_NFKB	0.0892096	0.00128997	0	0.297317	0.437048	0.121755	0	0	0	0	0.37346	0	0.182982	0.108983	0.05354	0	0.506012	8.09524e-05	0.0313766	0.655399	0.666798	0	0.00290118	0.00121785	0.00118634	0.0323769	0.000264662
HALLMARK_UNFOLDED_PROTEIN_RESPONSE	0.00109824	0	0.526628	0.518709	0.527358	0.169619	0.0377241	0	0.401403	0.000530882	0	0.568257	0.000246032	0.016358	0.761654	0.000101176	0.557384	0.0042525	0.0028369	0.993976	0.679435	0.343371	0	0	0	0.208556	0.00105123
HALLMARK_UV_RESPONSE_DN	0.0229078	0.0838319	0	0	0	0	0.0411843	0.0635246	0.191739	0	0.000188889	0.566827	0.0519848	0	0	0.475235	0	0	0	0.650644	0	0	0.00063388	0.0493823	0.708111	0	0
HALLMARK_UV_RESPONSE_UP	0.13381	0.0306362	0.838149	0.241895	0.0616644	0.00916729	0.306044	9.25926e-05	0.0456112	0.519106	0.13207	0.0330421	0.00182078	0.0376048	0.26119	0	0.284804	0.807762	0.986777	0.0720318	0.113359	0.102357	0.348555	0.0233079	0.794927	0.376739	0.270092
HALLMARK_WNT_BETA_CATENIN_SIGNALING	0.686286	0.660784	0.52764	0.519253	0.139051	0.407156	0.118611	0.778184	0.405616	0.0983287	0.175728	0.722863	0.208576	0.093313	0.205043	0.923009	0.326619	0.654623	0.839001	0.0888462	0.148216	0.269258	0.910413	0.443526	0.582149	0.21119	0.07078
HALLMARK_XENOBIOTIC_METABOLISM	0.00216595	0.0393166	0.40261	0.119379	0.03714	0.188703	0.0622287	0.0284977	0.00869317	0.314432	0.000592818	0.0565759	0.124913	0.440149	0.126785	0.0432882	0.120338	0.71897	0.454449	0.0486496	0.00538979	0.0410763	0.201828	0.0182952	0.554977	0.0203563	0.641621
