# Supplementary material for: Comprehensive Analysis of LincRNAs in Classical and Basal-Like Subtypes of Pancreatic Cancer
Source: Cancers (Basel). 2020 Jul 27;12(8):2077. doi: 10.3390/cancers12082077 (PMC7464731; doi:10.3390/cancers12082077)
Supplement: Supplementary file 1 [file cancers-12-02077-s001.zip › Supplementary Material/Table S9.xlsx]

## Sheet: Tabelle1
Normalized enrichment scores (NES)
NAME	AC021218.2	AC078941.1	CTD_2227E11.1	CYP4F35P	GATA6_AS1	GMDS_AS1	IQCH_AS1	LINC00152	LINC00261	LINC00346	LINC01207	LINC01503	LINC01624	MAPKAPK5_AS1	MIR194_2HG	MIR4435_2HG	MIRLET7BHG	RP11_1055B8.4	RP11_161M6.2	RP11_479G22.8	RP11_834C11.4	RP1_193H18.2	RP13_870H17.3	RP1_60O19.1	RP3_340N1.2	RP5_1159O4.1	RP5_1159O4.2
HALLMARK_ADIPOGENESIS	1.42374	0.750595	0.841258	-2.21928	-1.62851	-1.99897	0.649987	1.39393	0.969691	3.03264	1.25586	2.11548	0.970995	1.6689	-1.04848	1.83981	-0.946571	-1.98558	-1.42236	-0.604268	1.70265	-1.09324	-1.65286	-1.02763	-1.58695	1.22525	-2.83639
HALLMARK_ALLOGRAFT_REJECTION	-1.22599	-2.48718	-3.33421	1.62	-5.88852	-0.870915	-1.83989	-1.78641	-1.12763	-5.32389	-3.72772	1.51987	5.19891	1.83652	-2.91523	-3.44362	-3.85184	-1.79201	1.62871	2.27937	5.05344	2.24868	-2.72772	-2.10916	-4.56875	-3.91799	-1.47135
HALLMARK_ANDROGEN_RESPONSE	1.94109	-1.27357	-2.65018	-1.86239	-2.03423	-1.4946	-0.969133	0.992754	-0.956279	1.85046	1.48796	-1.05372	-1.13187	-1.76336	-1.66345	0.565138	-1.90107	-2.52516	-1.73304	0.759755	0.759068	-1.70897	-1.83009	-1.10429	-1.19018	0.898749	-1.72262
HALLMARK_ANGIOGENESIS	-0.79929	-1.16307	-2.09601	-1.39796	-1.41517	-1.62361	-1.5973	1.76708	-0.794224	-0.68772	-0.901516	-0.773255	0.751904	-1.84088	-1.76914	0.936761	-1.88288	-1.14673	-0.941431	2.71894	0.836903	-1.09705	-1.99057	0.859821	-0.858326	-1.7051	-1.1329
HALLMARK_APICAL_JUNCTION	0.983711	-2.76833	-2.48863	-1.4189	-1.6537	-2.6713	-3.89623	2.29636	-3.07888	1.72518	1.25741	0.849157	-2.94307	-1.20331	-1.06232	2.16563	1.33174	-1.19054	-2.46831	2.96379	1.67784	-3.79414	-3.11842	-2.87645	1.53982	-2.70622	-3.57245
HALLMARK_APICAL_SURFACE	0.885794	-1.27247	-0.921408	-0.686393	-0.867474	-1.08659	-0.994808	-0.878155	-1.19815	0.977463	0.982619	0.760471	-1.12134	-0.79935	-0.766331	-0.755646	-0.698452	-1.02831	-0.822534	1.0229	0.90119	-0.771329	-0.894462	-1.07307	0.666889	0.815388	-1.14956
HALLMARK_APOPTOSIS	1.24093	-2.7814	-2.67029	-2.14957	-3.60923	-2.29751	-2.10043	2.43624	-2.9791	2.15422	-0.837943	2.37578	-1.08835	1.39739	-1.94988	1.92192	-1.7657	-2.35233	-3.00765	2.62642	1.97258	-3.0685	-1.90981	-2.80426	0.876418	-1.95165	-2.94839
HALLMARK_BILE_ACID_METABOLISM	1.38591	1.86626	1.65553	-1.00631	2.24634	1.65389	2.31033	-2.42126	2.73515	-1.40066	2.16865	-1.42713	1.67977	-1.91018	1.43598	-2.4044	-1.52717	-1.14044	1.40364	0.759693	1.74875	2.52006	1.58937	2.16719	-1.87618	1.70302	2.19421
HALLMARK_CHOLESTEROL_HOMEOSTASIS	2.06888	1.07379	0.814805	-1.99717	1.50983	-0.57725	-2.24104	1.22262	0.871468	2.41101	2.10692	1.6456	-1.74686	0.985465	1.81351	0.888599	0.786729	-1.0045	-0.855371	1.20017	1.41459	-1.26543	1.12127	-0.779196	1.11638	1.60904	-0.660431
HALLMARK_COAGULATION	1.58503	-2.06523	1.46549	1.06806	-1.04545	-0.725648	-1.88954	0.652313	-1.53933	-0.95964	1.8123	1.36493	1.18783	1.65988	1.09169	-1.33925	-1.68589	-0.815944	1.58791	2.67038	2.36146	-1.07597	-1.96934	-1.5665	1.8589	-2.44273	-1.27834
HALLMARK_COMPLEMENT	2.15466	-1.73659	-2.35487	-1.41994	-3.83147	-1.19584	-2.2819	-1.20928	-1.15758	-2.08884	1.12933	1.17107	2.31598	-1.02111	-1.90623	-1.86688	-3.52833	-2.65191	-0.802959	2.02238	3.94608	-1.01874	-2.28533	-1.29974	-1.4552	-3.03574	-2.46821
HALLMARK_DNA_REPAIR	-1.88759	-2.42	-1.62112	-2.85158	-3.5996	-4.40829	-1.63308	4.8073	-4.36369	3.70921	-1.45654	4.43067	-2.53275	5.38063	-2.86066	5.62658	2.98716	-1.6887	-3.6105	2.68839	-2.9162	-4.34968	-1.26432	-3.76565	1.94989	-1.3753	-3.91594
HALLMARK_E2F_TARGETS	-3.19558	-4.92563	-6.43338	-7.57936	-7.89196	-7.88402	-2.69007	7.83394	-5.2247	7.60937	-5.72	3.96943	-5.01526	3.86015	-6.17502	7.4521	3.94747	-4.55399	-7.51366	0.819211	-6.72871	-6.73566	-5.90528	-6.42545	-2.29591	-2.77596	-7.25884
HALLMARK_EPITHELIAL_MESENCHYMAL_TRANSITION	-1.32157	-6.77957	-6.83614	-5.06387	-4.94685	-6.32074	-5.33682	6.17609	-6.11791	2.74079	-2.08228	2.81702	-3.10608	-2.8406	-5.61967	3.81638	-2.59863	-5.30183	-5.00388	6.14945	2.4384	-5.43646	-7.15024	-5.72822	1.65558	-6.52725	-7.51313
HALLMARK_ESTROGEN_RESPONSE_EARLY	2.65149	1.66117	-1.02134	-1.4522	-0.839195	0.637072	1.30533	-0.954541	1.12306	1.67265	2.38768	1.08435	-1.16067	-1.36263	1.6249	-1.28134	-1.39287	-1.31058	0.679719	1.08173	0.529778	-1.89927	1.13619	1.11641	1.37874	2.51037	0.863937
HALLMARK_ESTROGEN_RESPONSE_LATE	1.82927	1.64624	1.16067	-1.5639	1.42365	-1.03306	-0.680428	1.27902	1.30973	2.01624	2.57082	1.27411	-1.53644	1.47514	2.14417	1.50712	1.31583	-1.58069	-0.909383	1.17359	1.14267	-2.03241	1.01572	1.17994	0.803554	2.26794	0.931851
HALLMARK_FATTY_ACID_METABOLISM	1.82654	1.59566	1.73987	-2.70231	2.24586	-1.20423	1.7627	1.01075	2.16703	1.9676	2.95495	1.28339	0.781402	1.33892	1.26605	0.963919	-1.00714	-1.42814	-0.623041	-0.734863	1.53612	1.12728	0.745009	1.09109	-1.5233	2.71627	-1.11586
HALLMARK_G2M_CHECKPOINT	-2.2829	-4.40275	-5.47956	-6.08203	-6.90769	-6.12341	-2.42791	6.15216	-4.94439	5.74798	-4.35625	3.47713	-4.2336	3.34015	-5.13936	6.27557	3.50082	-4.13327	-6.52336	-1.6209	-6.05459	-6.66049	-6.20184	-5.68412	-1.95727	-2.38253	-6.10385
HALLMARK_GLYCOLYSIS	1.64402	-2.89288	-1.65463	-4.47701	-2.09766	-4.71498	-2.2583	5.41235	-3.51523	6.5218	2.29599	4.57527	-4.76856	2.56185	-2.08928	4.86916	3.14855	-2.44112	-4.93095	2.62074	-2.77859	-5.52698	-2.23378	-3.57221	2.83172	-0.613593	-4.54741
HALLMARK_HEDGEHOG_SIGNALING	-0.664784	-1.01612	-1.38491	-1.34011	-0.822848	1.46956	0.700178	-0.955307	-0.927103	-1.31755	-1.57445	-1.35078	-0.539807	-2.17912	-0.803167	-1.07937	-1.24391	-1.25417	0.765983	1.02139	0.731896	0.824344	-0.97983	-0.731225	-1.42775	-0.639819	0.901075
HALLMARK_HEME_METABOLISM	1.24814	0.548999	-1.67645	-1.35915	-1.56455	-1.11885	0.653903	-0.782545	1.60489	0.993913	1.51964	0.961924	1.12493	-0.974142	-1.35849	-1.0644	-1.04526	-1.54903	-1.55919	0.931204	-1.36781	-1.83144	-1.25917	-1.23711	-0.57496	-1.2868	-2.0158
HALLMARK_HYPOXIA	0.682536	-3.73537	-4.37566	-2.60071	-3.96414	-2.77901	-3.71864	4.30353	-4.00665	3.51876	-1.12379	2.20256	-3.08616	2.43595	-2.49935	2.74873	1.55443	-3.28978	-3.41335	2.45293	-2.08384	-4.54795	-2.53567	-3.25997	2.208	-2.3427	-3.72344
HALLMARK_IL2_STAT5_SIGNALING	0.967118	-1.93448	-2.95124	0.921822	-3.90105	-0.941489	-1.96152	-0.672033	-1.00929	-3.11951	-2.59492	-1.09178	2.27888	-0.643821	-1.79954	-1.4604	-3.06192	-2.10102	0.947311	2.11639	2.75804	-1.49447	-2.08294	-1.54959	-1.67446	-2.81111	-1.72322
HALLMARK_IL6_JAK_STAT3_SIGNALING	1.46766	-2.24801	-2.04891	0.980519	-3.50586	1.07359	-2.4271	-1.22148	-1.0707	-2.89652	-1.74709	0.996473	2.31129	-1.13637	-1.47616	-2.64107	-2.59628	-1.49989	0.791344	1.32033	3.81147	0.862552	-2.45302	-1.51633	-1.92338	-2.51223	-1.78778
HALLMARK_INFLAMMATORY_RESPONSE	2.56083	-2.8169	-3.58026	1.36649	-5.14881	-0.832363	-2.51953	-0.919792	-1.66216	-3.65772	-1.70864	1.45367	2.69825	-1.59386	-1.47996	-2.90347	-4.14996	-2.53638	-0.445388	2.01086	4.83158	-1.8972	-2.44199	-1.64402	-2.07344	-3.21147	-2.75365
HALLMARK_INTERFERON_ALPHA_RESPONSE	3.64042	-2.62598	1.43027	-1.40499	-4.00312	-3.1223	-2.60498	1.56149	-3.64256	-1.0878	-0.951176	4.10836	2.60124	3.235	3.28462	2.75436	-1.49408	2.10913	-2.76688	2.38249	4.97558	-3.24089	-1.70978	-2.32479	1.8088	-2.85831	-4.18632
HALLMARK_INTERFERON_GAMMA_RESPONSE	3.4109	-3.90627	-2.3555	-1.50159	-6.1867	-3.07512	-2.81588	-1.0184	-3.62684	-2.43521	-3.01645	3.73231	3.38993	2.25866	1.53953	1.68087	-2.45957	1.66867	-2.46318	1.92778	6.89826	-2.63586	-2.29077	-2.8413	-1.29208	-3.84305	-3.87187
HALLMARK_KRAS_SIGNALING_DN	-0.536746	2.14032	2.97594	3.03555	2.99183	2.54615	1.12113	-3.06051	2.51513	-2.55179	0.890715	-2.20078	2.21386	-1.64055	3.59251	-2.97252	0.736848	3.24966	2.64288	-1.99531	2.02209	3.12432	2.30783	2.60815	-1.43053	2.41778	3.54017
HALLMARK_KRAS_SIGNALING_UP	1.72701	-1.32799	-2.47479	-1.5487	-2.33878	2.4662	-1.21774	-1.72392	1.36178	-1.92662	-1.96745	-1.56845	2.35681	-2.75089	-1.33754	-2.21114	-3.14965	-3.03402	1.05051	1.60229	2.96441	1.63088	-1.58555	0.782543	-2.31803	-2.14924	-1.30673
HALLMARK_MITOTIC_SPINDLE	1.00188	-3.35016	-5.00643	-3.15503	-3.68893	-1.97213	-1.05839	2.51249	-3.97965	4.0784	-0.809153	1.17903	-3.93785	-2.49704	-2.62752	2.62026	1.75058	-3.54222	-4.58352	-0.738938	-4.34907	-4.90848	-3.75832	-3.49787	1.73684	-2.16968	-4.44203
HALLMARK_MTORC1_SIGNALING	1.55395	-3.53309	-3.64516	-6.32144	-4.24299	-4.86351	-1.82535	5.07275	-3.29978	6.07319	0.619778	3.44148	-3.06072	2.78904	-2.95125	4.80382	1.32047	-5.16566	-5.06078	1.46601	-2.30105	-6.4145	-4.3285	-4.65519	-0.767965	-1.38687	-5.63622
HALLMARK_MYC_TARGETS_V1	-2.22622	-3.87795	-4.80665	-7.78995	-7.63051	-7.81783	-1.66237	8.68359	-4.15301	7.21486	-2.41346	5.25051	-3.85279	6.50474	-7.32917	8.33738	2.87682	-5.28047	-7.3995	-0.976808	-4.50126	-7.51257	-5.1549	-6.5827	-2.58472	-1.67158	-6.90065
HALLMARK_MYC_TARGETS_V2	-1.95249	-2.48134	-1.86241	-2.55348	-3.48383	-4.15662	-1.13905	4.42799	-2.69013	2.86834	-2.20225	2.50809	-1.56399	3.65253	-2.99664	4.45039	2.83944	-1.27335	-2.6472	-1.79171	-2.83688	-3.37196	-3.18546	-4.32644	-1.35911	-1.25033	-3.65618
HALLMARK_MYOGENESIS	-2.11976	-2.16835	-1.6151	1.09401	-1.35438	-0.951432	-2.61134	2.46365	-1.65522	-1.10723	-1.4684	-1.06999	-0.863027	-1.32498	-1.46819	1.35295	0.561579	1.06685	-0.784074	2.85263	2.10389	-0.963785	-1.84043	-1.29728	-0.79614	-3.03258	-1.81403
HALLMARK_NOTCH_SIGNALING	1.81447	-1.26854	-0.770508	-1.31837	-0.752093	-1.21674	-0.848696	1.01785	-1.95075	2.00339	1.27734	1.25457	-1.56637	-1.08159	-0.875177	1.58965	-0.737927	-0.73995	-1.44896	1.48157	0.872427	-2.31128	-1.25819	-1.48738	0.963204	0.826365	-1.38775
HALLMARK_OXIDATIVE_PHOSPHORYLATION	1.16634	-1.5608	0.672863	-4.1974	-2.77642	-5.57731	1.48257	5.49491	-1.9168	5.13034	1.87074	4.94368	-1.43034	5.10257	-2.98387	5.46493	1.52942	-1.87633	-3.40867	2.05835	2.16498	-2.89598	-2.22776	-3.26657	-1.3863	2.56699	-4.13562
HALLMARK_P53_PATHWAY	0.924272	-2.07736	-0.837025	-1.36676	-2.55017	-2.68392	-2.80764	3.27113	-2.77417	2.01174	0.931106	3.00989	-1.5456	2.56616	-0.77759	2.73705	1.68164	1.18101	-2.09351	1.63343	-0.935413	-3.17085	-1.45478	-2.28471	1.86171	-0.973841	-2.6494
HALLMARK_PANCREAS_BETA_CELLS	-2.40795	3.0662	1.22587	-1.87752	2.49433	2.63438	1.46729	-2.24725	4.06263	-1.81771	-2.60464	-3.54404	2.21069	-3.38188	-1.11853	-2.49951	-2.80874	-1.44584	3.12968	1.31257	1.78664	3.23421	-1.12774	3.00551	-3.68204	1.34592	2.93103
HALLMARK_PEROXISOME	1.72343	1.31537	1.49697	-1.81968	2.15798	-1.42823	1.42986	-0.995046	1.2557	2.14311	2.98222	1.48306	-1.17016	0.901944	1.70555	1.24619	0.722433	-1.1864	-1.21269	-1.07152	1.64233	-0.950956	1.3353	0.835417	0.907081	2.02281	-1.34411
HALLMARK_PI3K_AKT_MTOR_SIGNALING	0.845489	-1.82866	-2.54687	-0.99331	-3.3207	-1.95751	-2.11459	1.67366	-2.15505	2.01651	0.591306	1.53362	-0.729182	1.30565	-1.64399	1.6783	-1.1894	-1.39769	-1.85904	0.706859	0.647776	-3.02251	-2.01722	-2.00845	0.819003	-2.39285	-2.77641
HALLMARK_PROTEIN_SECRETION	2.99394	-1.89218	-3.81954	-4.96914	-2.05468	-1.92109	-0.709841	1.82823	-1.56314	4.48403	2.78039	1.4479	-3.22213	-2.0183	-2.96834	2.29563	-2.25177	-4.82798	-4.94874	-0.861287	-2.05475	-3.73975	-3.0145	-2.22884	1.14094	-1.3912	-4.34031
HALLMARK_REACTIVE_OXYGEN_SPECIES_PATHWAY	-1.46557	-1.55924	-1.02387	-1.8727	-1.43456	-2.28504	-1.39415	2.2932	-1.58892	1.58097	0.786435	1.78812	-0.86687	1.60563	-1.67908	2.25719	0.651808	-1.21513	-1.53448	1.71104	1.40048	-1.29516	-1.49857	-1.92278	-1.12054	-0.705733	-2.00719
HALLMARK_SPERMATOGENESIS	-1.69542	0.80591	-1.34409	-1.42022	0.804575	-0.952597	1.43816	-1.09241	2.25705	1.20416	-2.43818	-1.51177	-1.03367	-1.56475	-1.50908	-1.16645	0.494795	-1.39776	-1.02108	-1.59374	-1.5064	1.8194	-0.821233	0.834683	-2.0406	0.840446	1.22946
HALLMARK_TGF_BETA_SIGNALING	1.73588	-1.06362	-2.57518	-1.33015	-2.3378	-1.03406	-0.668523	1.13385	-1.53764	1.64502	0.793336	-0.79826	-1.19562	-1.26289	-1.26484	0.898815	-1.77276	-1.70995	-2.344	1.0197	-0.653393	-3.103	-1.41152	-1.35124	1.84097	-0.8944	-1.80243
HALLMARK_TNFA_SIGNALING_VIA_NFKB	3.34945	-5.61233	-4.72552	-1.72121	-5.67659	-1.20366	-4.55079	2.10322	-3.58583	-1.39409	-1.88464	2.468	0.594649	2.19898	-0.815947	-1.26764	-2.08969	-2.25349	-1.8668	1.88092	2.7898	-3.27156	-2.24367	-2.6225	1.04502	-1.41714	-2.4314
HALLMARK_UNFOLDED_PROTEIN_RESPONSE	-1.48748	-3.02188	-2.57308	-4.17786	-3.83937	-4.57132	-0.848377	3.88553	-3.18279	3.89004	-1.55579	2.64338	-1.9286	2.67873	-3.30806	4.19107	1.26012	-2.96108	-3.92052	0.719965	-2.77063	-4.40299	-4.08414	-3.57204	-1.28593	-2.07072	-4.49756
HALLMARK_UV_RESPONSE_DN	0.954149	-1.97884	-4.11822	-2.77119	-2.60319	0.590776	-1.00896	-1.04366	-1.41571	0.606046	-1.00542	-1.621	-0.763389	-4.20926	-2.94513	-1.50603	-3.35937	-3.58271	-2.45675	1.26605	-0.827606	-1.60622	-2.72098	-1.35436	-1.54787	-2.61676	-2.6067
HALLMARK_UV_RESPONSE_UP	1.0498	-2.4257	-1.61932	-2.19461	-2.51355	-1.93331	-1.90072	1.87369	-1.66494	1.51709	-1.24657	1.93044	-1.04859	2.21161	-1.02588	1.71196	0.900467	-1.31053	-1.85699	1.47169	1.54704	-1.80595	-1.92418	-2.28424	-1.13363	-0.824784	-2.01409
HALLMARK_WNT_BETA_CATENIN_SIGNALING	0.789195	-1.30537	-0.863871	1.25292	-1.07813	-0.937872	-1.46077	0.773472	-1.45407	-0.828712	-0.91169	1.35064	-0.686469	-1.25671	-0.724936	0.809613	-0.985848	1.06563	0.623776	0.859097	-0.782108	-1.24292	-1.39301	-1.81228	-0.534867	-1.05381	-1.09267
HALLMARK_XENOBIOTIC_METABOLISM	2.12497	1.43386	1.88848	-1.01467	1.87184	0.677567	0.959039	-1.35883	1.51432	0.757794	2.7194	1.36666	0.849199	1.59265	2.12191	-1.23296	-0.936551	-0.885919	1.25978	1.63578	2.14504	1.37672	1.38348	1.50114	-0.582867	2.04811	1.00566
False discovery rate (FDR)
NAME	AC021218.2	AC078941.1	CTD_2227E11.1	CYP4F35P	GATA6_AS1	GMDS_AS1	IQCH_AS1	LINC00152	LINC00261	LINC00346	LINC01207	LINC01503	LINC01624	MAPKAPK5_AS1	MIR194_2HG	MIR4435_2HG	MIRLET7BHG	RP11_1055B8.4	RP11_161M6.2	RP11_479G22.8	RP11_834C11.4	RP1_193H18.2	RP13_870H17.3	RP1_60O19.1	RP3_340N1.2	RP5_1159O4.1	RP5_1159O4.2
HALLMARK_ADIPOGENESIS	0.161457	0.851877	0.788272	0.00263947	0.0498992	0.0116801	0.900833	0.147112	0.514765	0	0.278584	0.00729933	0.610748	0.0506845	0.460461	0.0216279	0.565348	0.0134351	0.129515	0.941255	0.0450316	0.377719	0.0462045	0.425345	0.116526	0.288688	0
HALLMARK_ALLOGRAFT_REJECTION	0.258875	0.000643811	0	0.162305	0	0.658391	0.0257058	0.0808591	0.33789	0	0	0.108943	0	0.0230206	0	0	0	0.032712	0.154892	0.00315311	0	0.00258683	0.000146853	0.0051252	0	0	0.0980379
HALLMARK_ANDROGEN_RESPONSE	0.0235625	0.200717	8.17204e-05	0.0225075	0.00499518	0.120681	0.545903	0.476663	0.52146	0.0172146	0.133828	0.450273	0.418218	0.0476549	0.0620385	0.966462	0.0180463	0.00052202	0.0368886	0.834196	0.850293	0.0333465	0.0210608	0.355452	0.323105	0.716124	0.0309833
HALLMARK_ANGIOGENESIS	0.830281	0.271323	0.00432315	0.136325	0.120616	0.0701145	0.068438	0.0301732	0.726548	0.864316	0.615394	0.755599	0.829151	0.0357061	0.0403678	0.592419	0.0183778	0.316915	0.629654	0	0.753405	0.383347	0.0101488	0.865697	0.756623	0.0456719	0.314082
HALLMARK_APICAL_JUNCTION	0.573293	0	0.000382647	0.133106	0.0451836	0.000130159	0	0.00121091	0	0.0318787	0.295987	0.66472	0	0.299936	0.45578	0.00407012	0.267067	0.289656	0.000807879	0	0.0485475	0	0	0.000130435	0.11735	0	0
HALLMARK_APICAL_SURFACE	0.645934	0.195684	0.592001	0.864218	0.671243	0.447006	0.525448	0.678157	0.285027	0.496022	0.616398	0.769142	0.413906	0.743796	0.785314	0.777175	0.851497	0.442886	0.762598	0.524837	0.697644	0.755559	0.594532	0.380557	0.88573	0.692557	0.304144
HALLMARK_APOPTOSIS	0.293011	0	0	0.0040085	0	0.0024851	0.00794776	0.000477653	0	0.0045631	0.683565	0.00169581	0.439819	0.132273	0.016816	0.0150764	0.0318005	0.00159834	0	0.000272109	0.0128949	0	0.0141589	0.000113043	0.713502	0.0122991	0
HALLMARK_BILE_ACID_METABOLISM	0.180571	0.0432342	0.101099	0.450107	0.00338189	0.071529	0.0119596	0.00258044	0	0.180837	0.00573484	0.186801	0.0479017	0.0259993	0.113959	0.00117492	0.0983134	0.31538	0.252667	0.812276	0.0374537	0.000742608	0.188839	0.00488699	0.0304091	0.0491878	0.00431465
HALLMARK_CHOLESTEROL_HOMEOSTASIS	0.0108661	0.469185	0.758151	0.0118407	0.088936	0.959266	0.00383499	0.259144	0.61344	0.000663088	0.00713027	0.0653597	0.0507063	0.473973	0.0310858	0.624889	0.963122	0.464071	0.729427	0.328932	0.137277	0.22508	0.402327	0.764592	0.468934	0.0698363	0.892062
HALLMARK_COAGULATION	0.0881032	0.00553525	0.162926	0.476352	0.424744	0.83602	0.0215681	0.900993	0.0824593	0.558436	0.0316147	0.173639	0.359538	0.0503753	0.329415	0.223122	0.0478444	0.709744	0.142565	0	0.000971143	0.387703	0.0106921	0.0766423	0.046955	0.000798514	0.196732
HALLMARK_COMPLEMENT	0.00783232	0.0303082	0.000768409	0.136775	0	0.334493	0.00354413	0.496332	0.316935	0.00672371	0.412265	0.294831	0.00134906	0.47252	0.0201923	0.0236236	0	0.000275	0.773312	0.0125868	0	0.450591	0.00281595	0.194326	0.165785	0	0.000362477
HALLMARK_DNA_REPAIR	0.0213115	0.000784494	0.0538478	0	0	0	0.0599007	0	0	0	0.120748	0	0.000209366	0	0.000154762	0	0	0.0523933	0	0	0	0	0.212312	0	0.0454468	0.159593	0
HALLMARK_E2F_TARGETS	0	0	0	0	0	0	0.000395983	0	0	0	0	0	0	0	0	0	0	0	0	0.762479	0	0	0	0	0.00365807	0	0
HALLMARK_EPITHELIAL_MESENCHYMAL_TRANSITION	0.196112	0	0	0	0	0	0	0	0	0	0.00793173	0.000347282	0	0.000258065	0	0	0.000315814	0	0	0	0.000561834	0	0	0	0.0749906	0	0
HALLMARK_ESTROGEN_RESPONSE_EARLY	0.000241379	0.0992315	0.458188	0.129415	0.696677	1	0.264509	0.633891	0.353746	0.0396188	0.00131306	0.378324	0.399344	0.214241	0.0596307	0.259624	0.157358	0.2162	0.951187	0.453671	0.981978	0.0149046	0.458613	0.563206	0.209065	0.000740596	0.627172
HALLMARK_ESTROGEN_RESPONSE_LATE	0.0411226	0.0865154	0.350704	0.0899387	0.109922	0.496577	0.895162	0.220711	0.216846	0.00828075	0.000418149	0.222755	0.110883	0.0973913	0.00750492	0.0886552	0.241545	0.0879149	0.661509	0.347673	0.353713	0.00704308	0.476602	0.541344	0.748	0.00258473	0.70567
HALLMARK_FATTY_ACID_METABOLISM	0.0384122	0.0928198	0.0835839	0.000140468	0.00253642	0.347511	0.119869	0.469116	0.0041835	0.00933921	0	0.221335	0.833164	0.157625	0.197219	0.572162	0.521986	0.150107	0.952274	0.894974	0.0836092	0.366761	0.791547	0.523859	0.132119	0.000535714	0.322669
HALLMARK_G2M_CHECKPOINT	0.00387669	0	0	0	0	0	0.00168962	0	0	0	0	0	0	0	0	0	0	0	0	0.13295	0	0	0	0	0.0233322	0.00103464	0
HALLMARK_GLYCOLYSIS	0.0708859	0	0.0479911	0	0.00325495	0	0.00362516	0	0	0	0.00192274	0	0	0.000170792	0.00824544	0	0	0.00080975	0	0.000238095	0	0	0.00343022	0	0	0.933199	0
HALLMARK_HEDGEHOG_SIGNALING	0.95312	0.416502	0.135897	0.157279	0.703042	0.137676	1	0.681688	0.547049	0.210582	0.0841047	0.221562	0.979179	0.00701528	0.772389	0.386396	0.273163	0.24585	0.915885	0.510453	0.862003	0.680196	0.48936	0.810451	0.164093	0.937786	0.656176
HALLMARK_HEME_METABOLISM	0.297182	0.973882	0.0448865	0.149285	0.0655089	0.415998	0.97888	0.780364	0.0891706	0.489123	0.123362	0.510502	0.413523	0.512424	0.178502	0.381614	0.489625	0.0972982	0.0814058	0.617965	0.159016	0.0190502	0.211297	0.23156	0.992776	0.214266	0.00696861
HALLMARK_HYPOXIA	0.867021	0	0	0.000130435	0	0.000150183	0	0	0	0	0.390014	0.00492806	0	0.000532668	0.000581522	0.000148148	0.123915	0	0	0.00086054	0.00529868	0	0.00053432	0	0.012838	0.00131969	0
HALLMARK_IL2_STAT5_SIGNALING	0.579454	0.0109565	0	0.542271	0	0.58338	0.0161037	0.878475	0.460966	0	0.000509393	0.50173	0.00115256	0.91003	0.0370647	0.152201	0	0.0072161	0.757079	0.00828976	0	0.0921001	0.00657307	0.079842	0.0867567	0	0.0318618
HALLMARK_IL6_JAK_STAT3_SIGNALING	0.139328	0.00249837	0.00578172	0.528495	0	0.526208	0.00154882	0.542074	0.393123	0	0.0399012	0.477013	0.00115634	0.364336	0.119518	0	0.000280724	0.119072	0.970057	0.240592	0	0.693951	0.000903736	0.0889453	0.0261085	0.00063022	0.0237862
HALLMARK_INFLAMMATORY_RESPONSE	0.000417199	0	0	0.326709	0	0.702687	0.000940009	0.651173	0.055727	0	0.0465286	0.135131	0	0.0893899	0.121838	0	0	0.000415018	0.997251	0.0127546	0	0.01437	0.000955487	0.0545773	0.0133452	0	0
HALLMARK_INTERFERON_ALPHA_RESPONSE	0	0.000105556	0.160731	0.136563	0	0	0.000692602	0.0749784	0	0.409524	0.589632	0	0.000155172	0	0	0.000161616	0.107255	0.00815135	0.000226584	0.00206553	0	0	0.0356504	0.00115391	0.04341	0	0
HALLMARK_INTERFERON_GAMMA_RESPONSE	0	0	0.000805	0.108892	0	0	0.000262069	0.681264	0	0.000575657	0	0	0	0.00152176	0.0799495	0.0449366	0.00063137	0.0621788	0.000760357	0.0207327	0	0.000146737	0.00290143	0.000121118	0.243231	0	0
HALLMARK_KRAS_SIGNALING_DN	0.979201	0.0138227	0	0	0	0.000681146	0.449226	0	0.000874743	0.000254545	0.708003	0.00842632	0.00203595	0.078882	0	0	0.990385	0	0.000487013	0.053291	0.0105804	0	0.00197552	0.000697464	0.172395	0.00100738	0
HALLMARK_KRAS_SIGNALING_UP	0.0526535	0.17432	0.000363515	0.092526	0.000631346	0.00123069	0.295244	0.0856315	0.199703	0.0150214	0.0150249	0.146642	0.0010903	0.000433548	0.187847	0.00307899	0	0	0.640363	0.0829238	0	0.0647357	0.061763	0.741526	0.00457259	0.0036603	0.180254
HALLMARK_MITOTIC_SPINDLE	0.566595	0	0	0	0	0.0131542	0.462957	0.000456464	0	0	0.699592	0.29751	0	0.00106447	0.000626254	0.000314275	0.0586545	0	0	1	0	0	0	0	0.055788	0.003603	0
HALLMARK_MTORC1_SIGNALING	0.0975072	0	0	0	0	0	0.025658	0	0	0	0.969988	0	0	0	0	0	0.257119	0	0	0.135124	0.00111188	0	0	0	0.846444	0.158282	0
HALLMARK_MYC_TARGETS_V1	0.00508157	0	0	0	0	0	0.0535498	0	0	0	0.00100019	0	0	0	0	0	0	0	0	0.779748	0	0	0	0	0.0007289	0.0521254	0
HALLMARK_MYC_TARGETS_V2	0.0171737	0.00060594	0.0175893	0.000121739	0	0	0.370269	0	0	0	0.00307664	0.00122667	0.11082	0	0	0	0	0.235388	0.000390635	0.0865576	0	0	0	0	0.197133	0.2374	0
HALLMARK_MYOGENESIS	0.00747174	0.00339213	0.0516836	0.526507	0.151837	0.584912	0.000779178	0.000511771	0.0549263	0.413346	0.121204	0.4768	0.714589	0.23244	0.118552	0.16633	1	0.42847	0.7799	0	0.00666581	0.51226	0.0204607	0.190446	0.833526	0	0.0219523
HALLMARK_NOTCH_SIGNALING	0.0383817	0.1931	0.76044	0.162504	0.783209	0.344908	0.719099	0.475663	0.0140261	0.00779693	0.293622	0.232447	0.117762	0.411552	0.699033	0.0630874	0.828704	0.800088	0.121048	0.137641	0.722445	0.00143608	0.206805	0.0970664	0.647427	0.726346	0.138038
HALLMARK_OXIDATIVE_PHOSPHORYLATION	0.366611	0.0699472	0.878797	0	0	0	0.299999	0	0.01629	0	0.0261832	0	0.166093	0	0	0	0.125364	0.0230648	0	0.0100985	0.00576326	0	0.00325871	0	0.187556	0.000625	0
HALLMARK_P53_PATHWAY	0.605713	0.00557582	0.685158	0.149407	0.000200013	0.000139456	0.000218391	0	0	0.00806003	0.673009	0.000140741	0.112517	0.000187871	0.789571	0.000136752	0.0758588	0.370724	0.00534901	0.0759689	0.632269	0	0.106455	0.00170149	0.0586937	0.550633	9.52381e-05
HALLMARK_PANCREAS_BETA_CELLS	0.00326836	0	0.313598	0.0226764	0.000512821	0.000321429	0.242485	0.00716391	0	0.0250083	0.000611272	0	0.00194902	0	0.393098	0.000592208	0	0.143556	0	0.238356	0.0326436	0	0.319137	0	0	0.198953	0
HALLMARK_PEROXISOME	0.0501841	0.226165	0.168874	0.027461	0.00337936	0.155702	0.187607	0.66441	0.242722	0.00466334	0	0.12312	0.406919	0.568249	0.0472816	0.23925	0.958662	0.28497	0.284847	0.706567	0.0548981	0.516289	0.278641	0.813927	0.702845	0.00962659	0.161031
HALLMARK_PI3K_AKT_MTOR_SIGNALING	0.690548	0.0191511	0.000136201	0.455642	0	0.0140478	0.00782346	0.0457572	0.00396971	0.00874079	0.950943	0.106133	0.867692	0.170667	0.0640927	0.0431599	0.318515	0.158606	0.0216035	0.838483	0.93537	0	0.00887072	0.00850915	0.76513	0.000923355	0
HALLMARK_PROTEIN_SECRETION	0	0.0139775	0	0	0.00416017	0.0157482	0.883146	0.0235834	0.0767521	0	0	0.133759	0	0.0168875	0	0.0019509	0.00293999	0	0	0.898165	0.0063146	0	0	0.00242465	0.467141	0.161872	0
HALLMARK_REACTIVE_OXYGEN_SPECIES_PATHWAY	0.119012	0.0682794	0.468171	0.0227462	0.115468	0.00252471	0.154994	0.00122524	0.0713035	0.0562484	0.800834	0.0326826	0.734716	0.0612346	0.0606685	0.00232146	0.997443	0.273521	0.0869988	0.0582318	0.13942	0.208932	0.0913059	0.0133705	0.376002	0.890665	0.00719554
HALLMARK_SPERMATOGENESIS	0.0522299	0.84407	0.154988	0.141326	0.70691	0.600514	0.217702	0.663219	0.00261478	0.259304	0.000866419	0.15557	0.487368	0.0949758	0.111989	0.311354	0.991146	0.164075	0.521767	0.112715	0.0940175	0.0308292	0.684091	0.733572	0.014185	0.758831	0.412529
HALLMARK_TGF_BETA_SIGNALING	0.0534898	0.368817	7.66129e-05	0.158439	0.000607063	0.510496	0.885248	0.341343	0.0804291	0.0437988	0.828349	0.786064	0.391431	0.273303	0.239568	0.630125	0.0326741	0.048661	0.00154746	0.497438	0.90049	0	0.123799	0.160027	0.0430268	0.654979	0.0225763
HALLMARK_TNFA_SIGNALING_VIA_NFKB	0	0	0	0.0441654	0	0.335913	0	0.00455938	0	0.168384	0.0209417	0.00113905	0.951506	0.00180543	0.77509	0.252376	0.00682213	0.00294849	0.0223199	0.0252129	0	0	0.00331995	0.000105978	0.5461	0.151173	0.000547004
HALLMARK_UNFOLDED_PROTEIN_RESPONSE	0.121004	0	7.21063e-05	0	0	0	0.69901	0	0	0	0.0857467	0.000469136	0.017492	0	0	0	0.275795	0	0	0.843233	0	0	0	0	0.237247	0.00621627	0
HALLMARK_UV_RESPONSE_DN	0.580243	0.00832432	0	0	0.000150866	0.951649	0.521335	0.69663	0.12713	0.937493	0.530933	0.15332	0.847795	0	0	0.139558	0	0	0.000718115	0.271486	0.766383	0.0557968	0.000134615	0.163529	0.128176	0.000296143	9.09091e-05
HALLMARK_UV_RESPONSE_UP	0.506671	0.000828077	0.0524586	0.00268597	0.000191679	0.0155301	0.021276	0.0197468	0.057269	0.0748594	0.268604	0.0171778	0.482082	0.00170844	0.478693	0.0396958	0.803295	0.209444	0.0208931	0.137304	0.0820575	0.0203352	0.0139198	0.00161194	0.374807	0.744868	0.00670058
HALLMARK_WNT_BETA_CATENIN_SIGNALING	0.752693	0.183735	0.66332	0.376719	0.392554	0.573492	0.120951	0.775677	0.111216	0.720977	0.625443	0.176958	0.893986	0.264204	0.818373	0.727189	0.529711	0.358781	0.926239	0.718397	0.787658	0.238112	0.12938	0.0236943	0.979178	0.4478	0.339008
HALLMARK_XENOBIOTIC_METABOLISM	0.00976245	0.164241	0.0557933	0.450602	0.0165941	1	0.656816	0.377355	0.120484	0.797252	0.000206897	0.179514	0.772339	0.0620707	0.00647964	0.264531	0.558315	0.623097	0.369293	0.0790189	0.00579242	0.171232	0.305889	0.193362	1	0.0093889	0.688109
